# Supplementary material for: Evaluation and DFT Analysis of In Vitro Anticancer Activity of Consolida orientalis, Smyrnium rotundifolium, and Euphorbia virgata Plant Extracts in Colorectal Cancer
Source: Pharmaceuticals (Basel). 2025 Jun 22;18(7):943. doi: 10.3390/ph18070943 (PMC12300055; doi:10.3390/ph18070943)
Supplement: Supplementary file 1 [file pharmaceuticals-18-00943-s001.zip]

Archive with 4 entries (4 files):
- 4-Hydroxycinnamic-acid.log
- caffeic-acid.log
- chlorogenic-acid.log
- Table S1.xlsx
