# Supplementary material for: Evaluation and DFT Analysis of In Vitro Anticancer Activity of Consolida orientalis, Smyrnium rotundifolium, and Euphorbia virgata Plant Extracts in Colorectal Cancer
Source: Pharmaceuticals (Basel). 2025 Jun 22;18(7):943. doi: 10.3390/ph18070943 (PMC12300055; doi:10.3390/ph18070943)
Supplement: Supplementary file 1 [file pharmaceuticals-18-00943-s001.zip › 4-Hydroxycinnamic-acid.log]

 Entering Gaussian System, Link 0=g16
 Initial command:
 /apps/codes/g16/l1.exe "/persistent/data1/gaurav/gaussian/Gau-61387.inp" -scrdir="/persistent/data1/gaurav/gaussian/"
 Entering Link 1 = /apps/codes/g16/l1.exe PID=     61388.
  
 Copyright (c) 1988-2021, Gaussian, Inc.  All Rights Reserved.
  
 This is part of the Gaussian(R) 16 program.  It is based on
 the Gaussian(R) 09 system (copyright 2009, Gaussian, Inc.),
 the Gaussian(R) 03 system (copyright 2003, Gaussian, Inc.),
 the Gaussian(R) 98 system (copyright 1998, Gaussian, Inc.),
 the Gaussian(R) 94 system (copyright 1995, Gaussian, Inc.),
 the Gaussian 92(TM) system (copyright 1992, Gaussian, Inc.),
 the Gaussian 90(TM) system (copyright 1990, Gaussian, Inc.),
 the Gaussian 88(TM) system (copyright 1988, Gaussian, Inc.),
 the Gaussian 86(TM) system (copyright 1986, Carnegie Mellon
 University), and the Gaussian 82(TM) system (copyright 1983,
 Carnegie Mellon University). Gaussian is a federally registered
 trademark of Gaussian, Inc.
  
 This software contains proprietary and confidential information,
 including trade secrets, belonging to Gaussian, Inc.
  
 This software is provided under written license and may be
 used, copied, transmitted, or stored only in accord with that
 written license.
  
 The following legend is applicable only to US Government
 contracts under FAR:
  
                    RESTRICTED RIGHTS LEGEND
  
 Use, reproduction and disclosure by the US Government is
 subject to restrictions as set forth in subparagraphs (a)
 and (c) of the Commercial Computer Software - Restricted
 Rights clause in FAR 52.227-19.
  
 Gaussian, Inc.
 340 Quinnipiac St., Bldg. 40, Wallingford CT 06492
  
  
 ---------------------------------------------------------------
 Warning -- This program may not be used in any manner that
 competes with the business of Gaussian, Inc. or will provide
 assistance to any competitor of Gaussian, Inc.  The licensee
 of this program is prohibited from giving any competitor of
 Gaussian, Inc. access to this program.  By using this program,
 the user acknowledges that Gaussian, Inc. is engaged in the
 business of creating and licensing software in the field of
 computational chemistry and represents and warrants to the
 licensee that it is not a competitor of Gaussian, Inc. and that
 it will not use this program in any manner prohibited above.
 ---------------------------------------------------------------
  

 Cite this work as:
 Gaussian 16, Revision C.02,
 M. J. Frisch, G. W. Trucks, H. B. Schlegel, G. E. Scuseria, 
 M. A. Robb, J. R. Cheeseman, G. Scalmani, V. Barone, 
 G. A. Petersson, H. Nakatsuji, X. Li, M. Caricato, A. V. Marenich, 
 J. Bloino, B. G. Janesko, R. Gomperts, B. Mennucci, H. P. Hratchian, 
 J. V. Ortiz, A. F. Izmaylov, J. L. Sonnenberg, D. Williams-Young, 
 F. Ding, F. Lipparini, F. Egidi, J. Goings, B. Peng, A. Petrone, 
 T. Henderson, D. Ranasinghe, V. G. Zakrzewski, J. Gao, N. Rega, 
 G. Zheng, W. Liang, M. Hada, M. Ehara, K. Toyota, R. Fukuda, 
 J. Hasegawa, M. Ishida, T. Nakajima, Y. Honda, O. Kitao, H. Nakai, 
 T. Vreven, K. Throssell, J. A. Montgomery, Jr., J. E. Peralta, 
 F. Ogliaro, M. J. Bearpark, J. J. Heyd, E. N. Brothers, K. N. Kudin, 
 V. N. Staroverov, T. A. Keith, R. Kobayashi, J. Normand, 
 K. Raghavachari, A. P. Rendell, J. C. Burant, S. S. Iyengar, 
 J. Tomasi, M. Cossi, J. M. Millam, M. Klene, C. Adamo, R. Cammi, 
 J. W. Ochterski, R. L. Martin, K. Morokuma, O. Farkas, 
 J. B. Foresman, and D. J. Fox, Gaussian, Inc., Wallingford CT, 2019.
 
 ******************************************
 Gaussian 16:  ES64L-G16RevC.02  7-Dec-2021
                17-Jun-2025 
 ******************************************
 %chk=4-Hydroxycinnamic acid.chk
 %mem=8GB
 %nprocs=24
 Will use up to   24 processors via shared memory.
 ----------------------------------------------------------------------
 # fopt B3LYP/6-311+G(d,p) EmpiricalDispersion=GD3 freq scf=(tight,xqc)
  Integral=UltraFine scrf=(smd, solvent=water)
 ----------------------------------------------------------------------
 1/18=20,19=15,26=6,38=1/1,3;
 2/9=110,12=2,14=103,17=6,18=5,40=1/2;
 3/5=4,6=6,7=111,11=2,25=1,30=1,70=32201,71=1,72=1,74=-5,75=-5,124=31/1,2,3;
 4//1;
 5/5=2,8=3,13=1,32=2,38=5,53=1/2,8;
 6/7=2,8=2,9=2,10=2,28=1/1;
 7//1,2,3,16;
 1/18=20,19=15,26=6/3(2);
 2/9=110/2;
 99//99;
 2/9=110/2;
 3/5=4,6=6,7=111,11=2,25=1,30=1,70=32205,71=1,72=1,74=-5,75=-5,124=31/1,2,3;
 4/5=5,16=3,69=1/1;
 5/5=2,8=3,13=1,32=2,38=5,53=1/2,8;
 7//1,2,3,16;
 1/18=20,19=15,26=6/3(-5);
 2/9=110/2;
 6/7=2,8=2,9=2,10=2,19=2,28=1/1;
 99/9=1/99;
 ----------------------
 4-Hydroxycinnamic acid
 ----------------------
 Symbolic Z-matrix:
 Charge =  0 Multiplicity = 1
 H                    -0.31571  -1.92082   0.00073 
 C                    -0.95335  -1.04509   0.00043 
 C                    -2.63955   1.17671  -0.00022 
 C                    -0.38524   0.24101   0.00031 
 C                    -2.32801  -1.223     0.00029 
 C                    -3.17847  -0.11045   0.00001 
 C                    -1.26254   1.34096  -0.00004 
 H                    -0.85057   2.34442  -0.00014 
 H                    -3.30991   2.02711  -0.00057 
 C                     1.05138   0.48293   0.00037 
 H                     1.35788   1.52666   0.00108 
 C                     2.04153  -0.42712  -0.00038 
 H                     1.86554  -1.49537  -0.00126 
 C                     3.4453    0.00793  -0.00012 
 O                     3.85174   1.1495    0.00013 
 O                     4.29251  -1.06062  -0.00025 
 H                     5.19335  -0.70561  -0.00011 
 O                    -4.53723  -0.22202  -0.00032 
 H                    -4.79585  -1.14976  -0.00056 
 H                    -2.74717  -2.22473   0.00045 
 

 GradGradGradGradGradGradGradGradGradGradGradGradGradGradGradGradGradGrad
 Berny optimization.
 Initialization pass.
                           ----------------------------
                           !    Initial Parameters    !
                           ! (Angstroms and Degrees)  !
 --------------------------                            --------------------------
 ! Name  Definition              Value          Derivative Info.                !
 --------------------------------------------------------------------------------
 ! R1    R(1,2)                  1.0833         estimate D2E/DX2                !
 ! R2    R(2,4)                  1.406          estimate D2E/DX2                !
 ! R3    R(2,5)                  1.3861         estimate D2E/DX2                !
 ! R4    R(3,6)                  1.3954         estimate D2E/DX2                !
 ! R5    R(3,7)                  1.3868         estimate D2E/DX2                !
 ! R6    R(3,9)                  1.0828         estimate D2E/DX2                !
 ! R7    R(4,7)                  1.407          estimate D2E/DX2                !
 ! R8    R(4,10)                 1.4568         estimate D2E/DX2                !
 ! R9    R(5,6)                  1.4004         estimate D2E/DX2                !
 ! R10   R(5,20)                 1.0859         estimate D2E/DX2                !
 ! R11   R(6,18)                 1.3633         estimate D2E/DX2                !
 ! R12   R(7,8)                  1.0847         estimate D2E/DX2                !
 ! R13   R(10,11)                1.0878         estimate D2E/DX2                !
 ! R14   R(10,12)                1.3448         estimate D2E/DX2                !
 ! R15   R(12,13)                1.0827         estimate D2E/DX2                !
 ! R16   R(12,14)                1.4696         estimate D2E/DX2                !
 ! R17   R(14,15)                1.2118         estimate D2E/DX2                !
 ! R18   R(14,16)                1.3637         estimate D2E/DX2                !
 ! R19   R(16,17)                0.9683         estimate D2E/DX2                !
 ! R20   R(18,19)                0.9631         estimate D2E/DX2                !
 ! A1    A(1,2,4)              120.1082         estimate D2E/DX2                !
 ! A2    A(1,2,5)              118.6851         estimate D2E/DX2                !
 ! A3    A(4,2,5)              121.2067         estimate D2E/DX2                !
 ! A4    A(6,3,7)              119.5205         estimate D2E/DX2                !
 ! A5    A(6,3,9)              119.0329         estimate D2E/DX2                !
 ! A6    A(7,3,9)              121.4465         estimate D2E/DX2                !
 ! A7    A(2,4,7)              117.5925         estimate D2E/DX2                !
 ! A8    A(2,4,10)             123.391          estimate D2E/DX2                !
 ! A9    A(7,4,10)             119.0166         estimate D2E/DX2                !
 ! A10   A(2,5,6)              120.0211         estimate D2E/DX2                !
 ! A11   A(2,5,20)             120.0805         estimate D2E/DX2                !
 ! A12   A(6,5,20)             119.8983         estimate D2E/DX2                !
 ! A13   A(3,6,5)              119.886          estimate D2E/DX2                !
 ! A14   A(3,6,18)             117.4128         estimate D2E/DX2                !
 ! A15   A(5,6,18)             122.7013         estimate D2E/DX2                !
 ! A16   A(3,7,4)              121.7732         estimate D2E/DX2                !
 ! A17   A(3,7,8)              119.1224         estimate D2E/DX2                !
 ! A18   A(4,7,8)              119.1044         estimate D2E/DX2                !
 ! A19   A(4,10,11)            115.9238         estimate D2E/DX2                !
 ! A20   A(4,10,12)            127.8556         estimate D2E/DX2                !
 ! A21   A(11,10,12)           116.2206         estimate D2E/DX2                !
 ! A22   A(10,12,13)           123.2304         estimate D2E/DX2                !
 ! A23   A(10,12,14)           120.1953         estimate D2E/DX2                !
 ! A24   A(13,12,14)           116.5744         estimate D2E/DX2                !
 ! A25   A(12,14,15)           126.8163         estimate D2E/DX2                !
 ! A26   A(12,14,16)           111.1909         estimate D2E/DX2                !
 ! A27   A(15,14,16)           121.9928         estimate D2E/DX2                !
 ! A28   A(14,16,17)           106.9009         estimate D2E/DX2                !
 ! A29   A(6,18,19)            110.2706         estimate D2E/DX2                !
 ! D1    D(1,2,4,7)           -179.9984         estimate D2E/DX2                !
 ! D2    D(1,2,4,10)             0.0095         estimate D2E/DX2                !
 ! D3    D(5,2,4,7)             -0.004          estimate D2E/DX2                !
 ! D4    D(5,2,4,10)          -179.9961         estimate D2E/DX2                !
 ! D5    D(1,2,5,6)            179.9951         estimate D2E/DX2                !
 ! D6    D(1,2,5,20)            -0.0014         estimate D2E/DX2                !
 ! D7    D(4,2,5,6)              0.0007         estimate D2E/DX2                !
 ! D8    D(4,2,5,20)          -179.9959         estimate D2E/DX2                !
 ! D9    D(7,3,6,5)             -0.0062         estimate D2E/DX2                !
 ! D10   D(7,3,6,18)          -179.9934         estimate D2E/DX2                !
 ! D11   D(9,3,6,5)            179.992          estimate D2E/DX2                !
 ! D12   D(9,3,6,18)             0.0048         estimate D2E/DX2                !
 ! D13   D(6,3,7,4)              0.0027         estimate D2E/DX2                !
 ! D14   D(6,3,7,8)           -179.995          estimate D2E/DX2                !
 ! D15   D(9,3,7,4)           -179.9954         estimate D2E/DX2                !
 ! D16   D(9,3,7,8)              0.0068         estimate D2E/DX2                !
 ! D17   D(2,4,7,3)              0.0023         estimate D2E/DX2                !
 ! D18   D(2,4,7,8)           -179.9999         estimate D2E/DX2                !
 ! D19   D(10,4,7,3)           179.9948         estimate D2E/DX2                !
 ! D20   D(10,4,7,8)            -0.0075         estimate D2E/DX2                !
 ! D21   D(2,4,10,11)         -179.9522         estimate D2E/DX2                !
 ! D22   D(2,4,10,12)            0.0495         estimate D2E/DX2                !
 ! D23   D(7,4,10,11)            0.0558         estimate D2E/DX2                !
 ! D24   D(7,4,10,12)         -179.9424         estimate D2E/DX2                !
 ! D25   D(2,5,6,3)              0.0045         estimate D2E/DX2                !
 ! D26   D(2,5,6,18)           179.991          estimate D2E/DX2                !
 ! D27   D(20,5,6,3)          -179.9989         estimate D2E/DX2                !
 ! D28   D(20,5,6,18)           -0.0124         estimate D2E/DX2                !
 ! D29   D(3,6,18,19)          179.9715         estimate D2E/DX2                !
 ! D30   D(5,6,18,19)           -0.0153         estimate D2E/DX2                !
 ! D31   D(4,10,12,13)           0.0066         estimate D2E/DX2                !
 ! D32   D(4,10,12,14)        -179.997          estimate D2E/DX2                !
 ! D33   D(11,10,12,13)       -179.9917         estimate D2E/DX2                !
 ! D34   D(11,10,12,14)          0.0048         estimate D2E/DX2                !
 ! D35   D(10,12,14,15)         -0.0366         estimate D2E/DX2                !
 ! D36   D(10,12,14,16)        179.9671         estimate D2E/DX2                !
 ! D37   D(13,12,14,15)        179.9601         estimate D2E/DX2                !
 ! D38   D(13,12,14,16)         -0.0362         estimate D2E/DX2                !
 ! D39   D(12,14,16,17)        179.9973         estimate D2E/DX2                !
 ! D40   D(15,14,16,17)          0.0008         estimate D2E/DX2                !
 --------------------------------------------------------------------------------
 Trust Radius=3.00D-01 FncErr=5.00D-06 GrdErr=5.00D-06 EigMax=2.50D+02 EigMin=1.00D-04
 Number of steps in this run=     99 maximum allowed number of steps=    120.
 GradGradGradGradGradGradGradGradGradGradGradGradGradGradGradGradGradGrad

                          Input orientation:                          
 ---------------------------------------------------------------------
 Center     Atomic      Atomic             Coordinates (Angstroms)
 Number     Number       Type             X           Y           Z
 ---------------------------------------------------------------------
      1          1           0       -0.315712   -1.920817    0.000728
      2          6           0       -0.953349   -1.045094    0.000431
      3          6           0       -2.639549    1.176713   -0.000220
      4          6           0       -0.385241    0.241009    0.000312
      5          6           0       -2.328006   -1.223003    0.000291
      6          6           0       -3.178474   -0.110452    0.000012
      7          6           0       -1.262537    1.340958   -0.000042
      8          1           0       -0.850566    2.344424   -0.000142
      9          1           0       -3.309908    2.027107   -0.000566
     10          6           0        1.051378    0.482926    0.000368
     11          1           0        1.357877    1.526655    0.001078
     12          6           0        2.041533   -0.427116   -0.000384
     13          1           0        1.865537   -1.495373   -0.001257
     14          6           0        3.445297    0.007929   -0.000116
     15          8           0        3.851735    1.149502    0.000127
     16          8           0        4.292515   -1.060620   -0.000253
     17          1           0        5.193354   -0.705609   -0.000107
     18          8           0       -4.537233   -0.222022   -0.000316
     19          1           0       -4.795851   -1.149756   -0.000563
     20          1           0       -2.747168   -2.224735    0.000454
 ---------------------------------------------------------------------
                    Distance matrix (angstroms):
                    1          2          3          4          5
     1  H    0.000000
     2  C    1.083269   0.000000
     3  C    3.872326   2.789211   0.000000
     4  C    2.162944   1.405990   2.440788   0.000000
     5  C    2.129853   1.386122   2.419855   2.432626   0.000000
     6  C    3.387156   2.413449   1.395433   2.815258   1.400381
     7  C    3.396418   2.406001   1.386773   1.406960   2.776530
     8  H    4.298645   3.391076   2.136354   2.154271   3.861265
     9  H    4.954928   3.871923   1.082844   3.426926   3.395195
    10  C    2.765306   2.520670   3.755567   1.456845   3.785555
    11  H    3.832227   3.457696   4.012714   2.165952   4.598516
    12  C    2.790654   3.057976   4.948211   2.517066   4.441431
    13  H    2.222353   2.854623   5.237924   2.842715   4.202379
    14  C    4.226730   4.522935   6.196080   3.837623   5.903069
    15  O    5.176338   5.282526   6.491341   4.333281   6.619515
    16  O    4.687824   5.245887   7.284173   4.855475   6.622512
    17  H    5.641502   6.156071   8.055899   5.658340   7.539135
    18  O    4.550510   3.677183   2.357470   4.177731   2.425417
    19  H    4.546007   3.843927   3.172081   4.624685   2.468932
    20  H    2.450376   2.146937   3.403150   3.414468   1.085893
                    6          7          8          9         10
     6  C    0.000000
     7  C    2.403623   0.000000
     8  H    3.383130   1.084742   0.000000
     9  H    2.141596   2.159289   2.479728   0.000000
    10  C    4.271270   2.467878   2.661309   4.626587   0.000000
    11  H    4.822717   2.626986   2.354988   4.694536   1.087802
    12  C    5.229603   3.747394   4.005705   5.887370   1.344836
    13  H    5.230684   4.222514   4.703324   6.260439   2.139281
    14  C    6.624829   4.892920   4.890158   7.050523   2.440588
    15  O    7.142221   5.117854   4.851750   7.215215   2.878597
    16  O    7.531168   6.051957   6.168112   8.205540   3.589917
    17  H    8.392956   6.772515   6.769909   8.931584   4.309128
    18  O    1.363332   3.628573   4.492011   2.562208   5.632897
    19  H    1.922514   4.322958   5.270158   3.507205   6.070893
    20  H    2.157827   3.862421   4.947152   4.288920   4.664802
                   11         12         13         14         15
    11  H    0.000000
    12  C    2.069930   0.000000
    13  H    3.064372   1.082658   0.000000
    14  C    2.581444   1.469632   2.180725   0.000000
    15  O    2.522216   2.400532   3.307620   1.211768   0.000000
    16  O    3.912300   2.338428   2.465610   1.363662   2.253647
    17  H    4.437780   3.164101   3.420248   1.888078   2.289406
    18  O    6.149000   6.581962   6.528161   7.985841   8.500345
    19  H    6.710555   6.875466   6.670348   8.322064   8.948035
    20  H    5.560964   5.114987   4.670013   6.582660   7.411545
                   16         17         18         19         20
    16  O    0.000000
    17  H    0.968268   0.000000
    18  O    8.869481   9.742596   0.000000
    19  H    9.088803   9.999074   0.963106   0.000000
    20  H    7.135286   8.084531   2.686111   2.313587   0.000000
 Stoichiometry    C9H8O3
 Framework group  C1[X(C9H8O3)]
 Deg. of freedom    54
 Full point group                 C1      NOp   1
 Largest Abelian subgroup         C1      NOp   1
 Largest concise Abelian subgroup C1      NOp   1
                         Standard orientation:                         
 ---------------------------------------------------------------------
 Center     Atomic      Atomic             Coordinates (Angstroms)
 Number     Number       Type             X           Y           Z
 ---------------------------------------------------------------------
      1          1           0        0.315712   -1.920817   -0.000728
      2          6           0        0.953349   -1.045094   -0.000431
      3          6           0        2.639549    1.176713    0.000220
      4          6           0        0.385241    0.241009   -0.000312
      5          6           0        2.328006   -1.223003   -0.000291
      6          6           0        3.178474   -0.110452   -0.000012
      7          6           0        1.262537    1.340958    0.000042
      8          1           0        0.850566    2.344424    0.000142
      9          1           0        3.309908    2.027107    0.000566
     10          6           0       -1.051378    0.482926   -0.000368
     11          1           0       -1.357877    1.526655   -0.001078
     12          6           0       -2.041533   -0.427116    0.000384
     13          1           0       -1.865537   -1.495373    0.001257
     14          6           0       -3.445297    0.007929    0.000116
     15          8           0       -3.851735    1.149502   -0.000127
     16          8           0       -4.292515   -1.060620    0.000253
     17          1           0       -5.193354   -0.705609    0.000107
     18          8           0        4.537233   -0.222022    0.000316
     19          1           0        4.795851   -1.149756    0.000563
     20          1           0        2.747168   -2.224735   -0.000454
 ---------------------------------------------------------------------
 Rotational constants (GHZ):           3.6148689           0.3500261           0.3191253
 Standard basis: 6-311+G(d,p) (5D, 7F)
 There are   324 symmetry adapted cartesian basis functions of A   symmetry.
 There are   312 symmetry adapted basis functions of A   symmetry.
   312 basis functions,   496 primitive gaussians,   324 cartesian basis functions
    43 alpha electrons       43 beta electrons
       nuclear repulsion energy       616.0421817053 Hartrees.
 NAtoms=   20 NActive=   20 NUniq=   20 SFac= 1.00D+00 NAtFMM=   60 NAOKFM=F Big=F
 Integral buffers will be    131072 words long.
 Raffenetti 2 integral format.
 Two-electron integral symmetry is turned on.
 Nuclear repulsion after empirical dispersion term =      616.0281207616 Hartrees.
 ------------------------------------------------------------------------------
 Polarizable Continuum Model (PCM)
 =================================
 Model                : PCM.
 Atomic radii         : SMD-Coulomb.
 Polarization charges : Total charges.
 Charge compensation  : None.
 Solution method      : On-the-fly selection.
 Cavity type          : VdW (van der Waals Surface) (Alpha=1.000).
 Cavity algorithm     : GePol (No added spheres)
                        Default sphere list used, NSphG=   20.
                        Lebedev-Laikov grids with approx.  5.0 points / Ang**2.
                        Smoothing algorithm: York/Karplus (Gamma=1.0000).
                        Polarization charges: spherical gaussians, with
                                              point-specific exponents (IZeta= 3).
                        Self-potential: point-specific (ISelfS= 7).
                        Self-field    : sphere-specific E.n sum rule (ISelfD= 2).
 1st derivatives      : Analytical E(r).r(x)/FMM algorithm (CHGder, D1EAlg=3).
                        Cavity 1st derivative terms included.
 Solvent              : Water, Eps=  78.355300 Eps(inf)=   1.777849
 ------------------------------------------------------------------------------
 Spheres list:
 ISph  on   Nord     Re0    Alpha      Xe            Ye            Ze
    1   H      1    1.2000  1.000      0.315712     -1.920817     -0.000728
    2   C      2    1.8500  1.000      0.953349     -1.045094     -0.000431
    3   C      3    1.8500  1.000      2.639549      1.176713      0.000220
    4   C      4    1.8500  1.000      0.385241      0.241009     -0.000312
    5   C      5    1.8500  1.000      2.328006     -1.223003     -0.000291
    6   C      6    1.8500  1.000      3.178474     -0.110452     -0.000012
    7   C      7    1.8500  1.000      1.262537      1.340958      0.000042
    8   H      8    1.2000  1.000      0.850566      2.344424      0.000142
    9   H      9    1.2000  1.000      3.309908      2.027107      0.000566
   10   C     10    1.8500  1.000     -1.051378      0.482926     -0.000368
   11   H     11    1.2000  1.000     -1.357877      1.526655     -0.001078
   12   C     12    1.8500  1.000     -2.041533     -0.427116      0.000384
   13   H     13    1.2000  1.000     -1.865537     -1.495373      0.001257
   14   C     14    1.8500  1.000     -3.445297      0.007929      0.000116
   15   O     15    1.5200  1.000     -3.851735      1.149502     -0.000127
   16   O     16    1.5200  1.000     -4.292515     -1.060620      0.000253
   17   H     17    1.2000  1.000     -5.193354     -0.705609      0.000107
   18   O     18    1.5200  1.000      4.537233     -0.222022      0.000316
   19   H     19    1.2000  1.000      4.795851     -1.149756      0.000563
   20   H     20    1.2000  1.000      2.747168     -2.224735     -0.000454
 ------------------------------------------------------------------------------
 ------------------------------------------------------------------------------
 Atomic radii for non-electrostatic terms: SMD-CDS.
 ------------------------------------------------------------------------------
 Nuclear repulsion after PCM non-electrostatic terms =      616.0377906117 Hartrees.
 One-electron integrals computed using PRISM.
 NBasis=   312 RedAO= T EigKep=  1.49D-06  NBF=   312
 NBsUse=   311 1.00D-06 EigRej=  8.36D-07 NBFU=   311
 ExpMin= 4.38D-02 ExpMax= 8.59D+03 ExpMxC= 1.30D+03 IAcc=3 IRadAn=         5 AccDes= 0.00D+00
 Harris functional with IExCor=  402 and IRadAn=       5 diagonalized for initial guess.
 HarFok:  IExCor=  402 AccDes= 0.00D+00 IRadAn=         5 IDoV= 1 UseB2=F ITyADJ=14
 ICtDFT=  3500011 ScaDFX=  1.000000  1.000000  1.000000  1.000000
 FoFCou: FMM=F IPFlag=           0 FMFlag=      100000 FMFlg1=           0
         NFxFlg=           0 DoJE=T BraDBF=F KetDBF=T FulRan=T
         wScrn=  0.000000 ICntrl=       500 IOpCl=  0 I1Cent=   200000004 NGrid=           0
         NMat0=    1 NMatS0=      1 NMatT0=    0 NMatD0=    1 NMtDS0=    0 NMtDT0=    0
 Petite list used in FoFCou.
 Requested convergence on RMS density matrix=1.00D-08 within  32 cycles.
 Requested convergence on MAX density matrix=1.00D-06.
 Requested convergence on             energy=1.00D-06.
 No special actions if energy rises.
 Inv3:  Mode=1 IEnd=     7873200.
 Iteration    1 A*A^-1 deviation from unit magnitude is 2.89D-15 for    240.
 Iteration    1 A*A^-1 deviation from orthogonality  is 1.73D-15 for   1002    559.
 Iteration    1 A^-1*A deviation from unit magnitude is 2.78D-15 for    561.
 Iteration    1 A^-1*A deviation from orthogonality  is 2.01D-15 for    873    733.
 Error on total polarization charges =  0.05917
 SCF Done:  E(RB3LYP) =  -573.655043994     A.U. after   14 cycles
            NFock= 14  Conv=0.25D-08     -V/T= 2.0040
 SMD-CDS (non-electrostatic) energy       (kcal/mol) =       6.07
 (included in total energy above)
 QCSCF skips out because SCF is already converged.

 **********************************************************************

            Population analysis using the SCF Density.

 **********************************************************************

 Orbital symmetries:
       Occupied  (A) (A) (A) (A) (A) (A) (A) (A) (A) (A) (A) (A)
                 (A) (A) (A) (A) (A) (A) (A) (A) (A) (A) (A) (A)
                 (A) (A) (A) (A) (A) (A) (A) (A) (A) (A) (A) (A)
                 (A) (A) (A) (A) (A) (A) (A)
       Virtual   (A) (A) (A) (A) (A) (A) (A) (A) (A) (A) (A) (A)
                 (A) (A) (A) (A) (A) (A) (A) (A) (A) (A) (A) (A)
                 (A) (A) (A) (A) (A) (A) (A) (A) (A) (A) (A) (A)
                 (A) (A) (A) (A) (A) (A) (A) (A) (A) (A) (A) (A)
                 (A) (A) (A) (A) (A) (A) (A) (A) (A) (A) (A) (A)
                 (A) (A) (A) (A) (A) (A) (A) (A) (A) (A) (A) (A)
                 (A) (A) (A) (A) (A) (A) (A) (A) (A) (A) (A) (A)
                 (A) (A) (A) (A) (A) (A) (A) (A) (A) (A) (A) (A)
                 (A) (A) (A) (A) (A) (A) (A) (A) (A) (A) (A) (A)
                 (A) (A) (A) (A) (A) (A) (A) (A) (A) (A) (A) (A)
                 (A) (A) (A) (A) (A) (A) (A) (A) (A) (A) (A) (A)
                 (A) (A) (A) (A) (A) (A) (A) (A) (A) (A) (A) (A)
                 (A) (A) (A) (A) (A) (A) (A) (A) (A) (A) (A) (A)
                 (A) (A) (A) (A) (A) (A) (A) (A) (A) (A) (A) (A)
                 (A) (A) (A) (A) (A) (A) (A) (A) (A) (A) (A) (A)
                 (A) (A) (A) (A) (A) (A) (A) (A) (A) (A) (A) (A)
                 (A) (A) (A) (A) (A) (A) (A) (A) (A) (A) (A) (A)
                 (A) (A) (A) (A) (A) (A) (A) (A) (A) (A) (A) (A)
                 (A) (A) (A) (A) (A) (A) (A) (A) (A) (A) (A) (A)
                 (A) (A) (A) (A) (A) (A) (A) (A) (A) (A) (A) (A)
                 (A) (A) (A) (A) (A) (A) (A) (A) (A) (A) (A) (A)
                 (A) (A) (A) (A) (A) (A) (A) (A) (A) (A) (A) (A)
                 (A) (A) (A) (A)
 The electronic state is 1-A.
 Alpha  occ. eigenvalues --  -19.17185 -19.16414 -19.12228 -10.31471 -10.24983
 Alpha  occ. eigenvalues --  -10.20039 -10.19020 -10.18707 -10.18664 -10.18174
 Alpha  occ. eigenvalues --  -10.18138 -10.17795  -1.11397  -1.07524  -1.02850
 Alpha  occ. eigenvalues --   -0.87231  -0.81227  -0.76209  -0.75198  -0.67538
 Alpha  occ. eigenvalues --   -0.63426  -0.61811  -0.56119  -0.55414  -0.52834
 Alpha  occ. eigenvalues --   -0.50273  -0.48274  -0.47503  -0.45896  -0.45049
 Alpha  occ. eigenvalues --   -0.43108  -0.42648  -0.42218  -0.40053  -0.39807
 Alpha  occ. eigenvalues --   -0.37181  -0.36955  -0.34664  -0.33822  -0.30074
 Alpha  occ. eigenvalues --   -0.30024  -0.27001  -0.22882
 Alpha virt. eigenvalues --   -0.07597  -0.02389   0.00713   0.00745   0.01288
 Alpha virt. eigenvalues --    0.02522   0.03085   0.04466   0.05032   0.05527
 Alpha virt. eigenvalues --    0.05878   0.06363   0.06888   0.07236   0.08101
 Alpha virt. eigenvalues --    0.09203   0.09248   0.09620   0.10579   0.11949
 Alpha virt. eigenvalues --    0.12538   0.13569   0.14227   0.14452   0.14685
 Alpha virt. eigenvalues --    0.15867   0.15951   0.16330   0.16502   0.16741
 Alpha virt. eigenvalues --    0.17455   0.18188   0.18385   0.19102   0.19581
 Alpha virt. eigenvalues --    0.19899   0.20667   0.20884   0.21647   0.22007
 Alpha virt. eigenvalues --    0.22388   0.23584   0.23960   0.24408   0.24833
 Alpha virt. eigenvalues --    0.25817   0.26519   0.26886   0.27006   0.27370
 Alpha virt. eigenvalues --    0.27812   0.28096   0.28682   0.28978   0.30321
 Alpha virt. eigenvalues --    0.31371   0.32193   0.32825   0.33478   0.34705
 Alpha virt. eigenvalues --    0.35190   0.35898   0.36930   0.38020   0.38322
 Alpha virt. eigenvalues --    0.40554   0.43301   0.43474   0.44985   0.48839
 Alpha virt. eigenvalues --    0.50354   0.52177   0.52392   0.53663   0.54468
 Alpha virt. eigenvalues --    0.54549   0.55085   0.55996   0.56647   0.57054
 Alpha virt. eigenvalues --    0.57641   0.59018   0.60301   0.61296   0.61665
 Alpha virt. eigenvalues --    0.63179   0.64620   0.64935   0.65336   0.65826
 Alpha virt. eigenvalues --    0.69104   0.69530   0.69609   0.69878   0.72894
 Alpha virt. eigenvalues --    0.74905   0.75294   0.78334   0.79650   0.82797
 Alpha virt. eigenvalues --    0.83949   0.85146   0.85340   0.86235   0.87752
 Alpha virt. eigenvalues --    0.88405   0.89634   0.90968   0.93379   0.95348
 Alpha virt. eigenvalues --    0.96245   0.97913   0.98539   1.00239   1.02961
 Alpha virt. eigenvalues --    1.03558   1.04612   1.05758   1.07321   1.07417
 Alpha virt. eigenvalues --    1.08041   1.10645   1.10767   1.12758   1.13841
 Alpha virt. eigenvalues --    1.14509   1.15052   1.17255   1.21294   1.21457
 Alpha virt. eigenvalues --    1.23249   1.25383   1.27201   1.30027   1.37740
 Alpha virt. eigenvalues --    1.41483   1.44834   1.46535   1.47830   1.48033
 Alpha virt. eigenvalues --    1.50023   1.51949   1.53075   1.54805   1.55484
 Alpha virt. eigenvalues --    1.57700   1.58783   1.60101   1.60929   1.61215
 Alpha virt. eigenvalues --    1.63403   1.66709   1.69010   1.71113   1.72087
 Alpha virt. eigenvalues --    1.74172   1.76502   1.77719   1.79384   1.80984
 Alpha virt. eigenvalues --    1.83147   1.87255   1.87669   1.88432   1.90242
 Alpha virt. eigenvalues --    1.91283   1.92295   1.93260   1.96873   1.98837
 Alpha virt. eigenvalues --    1.99818   2.04849   2.05828   2.07016   2.08023
 Alpha virt. eigenvalues --    2.08031   2.08664   2.10460   2.10656   2.18892
 Alpha virt. eigenvalues --    2.25667   2.29284   2.29914   2.35121   2.35607
 Alpha virt. eigenvalues --    2.40361   2.41386   2.43721   2.47542   2.58060
 Alpha virt. eigenvalues --    2.58893   2.60030   2.62741   2.62764   2.65157
 Alpha virt. eigenvalues --    2.66595   2.70442   2.70920   2.71888   2.73109
 Alpha virt. eigenvalues --    2.73403   2.74676   2.76667   2.77566   2.78740
 Alpha virt. eigenvalues --    2.79171   2.83046   2.86218   2.87758   2.90501
 Alpha virt. eigenvalues --    2.92357   2.94986   2.95018   2.99990   3.05020
 Alpha virt. eigenvalues --    3.06658   3.06960   3.08540   3.09827   3.15707
 Alpha virt. eigenvalues --    3.16671   3.17532   3.19077   3.27132   3.32392
 Alpha virt. eigenvalues --    3.35841   3.35924   3.41280   3.44659   3.50510
 Alpha virt. eigenvalues --    3.54431   3.58269   3.61480   3.62377   3.66238
 Alpha virt. eigenvalues --    3.68637   3.82387   3.90057   3.92547   4.00354
 Alpha virt. eigenvalues --    4.06877   4.11885   4.15814   4.16971   4.24269
 Alpha virt. eigenvalues --    4.54095   4.83580   4.94826   4.98497   5.02676
 Alpha virt. eigenvalues --    5.16199   5.39928   5.42922   5.63372   5.75602
 Alpha virt. eigenvalues --    5.83169  23.57523  23.76990  23.84287  23.92954
 Alpha virt. eigenvalues --   23.93839  24.02660  24.11022  24.18141  24.21346
 Alpha virt. eigenvalues --   49.86058  49.92393  50.01561
          Condensed to atoms (all electrons):
               1          2          3          4          5          6
     1  H    0.486820   0.432513  -0.003550  -0.062067  -0.062919   0.007880
     2  C    0.432513   9.440357  -1.033231  -0.795164  -2.646049   0.201938
     3  C   -0.003550  -1.033231   8.648892   0.540464   0.656056  -0.071475
     4  C   -0.062067  -0.795164   0.540464   7.442402   0.308960  -0.777025
     5  C   -0.062919  -2.646049   0.656056   0.308960  10.612857  -0.205643
     6  C    0.007880   0.201938  -0.071475  -0.777025  -0.205643   6.417223
     7  C   -0.031104  -0.622917  -2.285158  -0.405991  -1.455153   0.689074
     8  H   -0.000124   0.012518  -0.083976  -0.035931  -0.025568  -0.002993
     9  H    0.000044   0.017019   0.417600   0.005643  -0.047770  -0.013787
    10  C    0.010908   0.825843  -0.333448  -0.353002  -0.714635  -0.031837
    11  H    0.000013  -0.056625   0.026610  -0.054987  -0.003641   0.001180
    12  C    0.041511   0.701068  -0.395477  -0.507849  -0.223237  -0.069083
    13  H    0.002050   0.027777   0.004843  -0.027258   0.022152  -0.002147
    14  C    0.011081  -0.039288  -0.032640  -0.527203  -0.151916  -0.007743
    15  O    0.000008   0.004661   0.002502   0.056124   0.003457  -0.000172
    16  O   -0.000043   0.012052   0.000445   0.027474   0.004179  -0.000228
    17  H    0.000001   0.000164   0.000057  -0.006459   0.000149  -0.000025
    18  O   -0.000402  -0.028754  -0.262818   0.018314   0.051906   0.331273
    19  H   -0.000014  -0.021487   0.098814   0.000664  -0.123801   0.054556
    20  H   -0.006472   0.084104  -0.042152   0.013392   0.339662  -0.058175
               7          8          9         10         11         12
     1  H   -0.031104  -0.000124   0.000044   0.010908   0.000013   0.041511
     2  C   -0.622917   0.012518   0.017019   0.825843  -0.056625   0.701068
     3  C   -2.285158  -0.083976   0.417600  -0.333448   0.026610  -0.395477
     4  C   -0.405991  -0.035931   0.005643  -0.353002  -0.054987  -0.507849
     5  C   -1.455153  -0.025568  -0.047770  -0.714635  -0.003641  -0.223237
     6  C    0.689074  -0.002993  -0.013787  -0.031837   0.001180  -0.069083
     7  C   11.264871   0.388597  -0.019533  -0.331689   0.099058  -0.656834
     8  H    0.388597   0.487978  -0.006272   0.066366   0.001724   0.021325
     9  H   -0.019533  -0.006272   0.478952   0.003116  -0.000006   0.000941
    10  C   -0.331689   0.066366   0.003116   6.049307   0.401026  -0.202297
    11  H    0.099058   0.001724  -0.000006   0.401026   0.479236  -0.092687
    12  C   -0.656834   0.021325   0.000941  -0.202297  -0.092687   8.964747
    13  H   -0.014076  -0.000019   0.000000   0.033808   0.004479   0.343062
    14  C   -0.079703   0.006690   0.000260   0.308988   0.005041  -1.420999
    15  O    0.018278  -0.000035   0.000000   0.129695   0.008335  -0.160324
    16  O   -0.004502   0.000003   0.000000  -0.045828   0.001103   0.186942
    17  H   -0.000259   0.000000  -0.000000   0.023000   0.000039  -0.139088
    18  O   -0.078588  -0.000454  -0.004507  -0.004477   0.000004   0.000138
    19  H   -0.002458  -0.000005   0.000178  -0.000026   0.000000  -0.000254
    20  H    0.007759   0.000047  -0.000082   0.009208   0.000007   0.006981
              13         14         15         16         17         18
     1  H    0.002050   0.011081   0.000008  -0.000043   0.000001  -0.000402
     2  C    0.027777  -0.039288   0.004661   0.012052   0.000164  -0.028754
     3  C    0.004843  -0.032640   0.002502   0.000445   0.000057  -0.262818
     4  C   -0.027258  -0.527203   0.056124   0.027474  -0.006459   0.018314
     5  C    0.022152  -0.151916   0.003457   0.004179   0.000149   0.051906
     6  C   -0.002147  -0.007743  -0.000172  -0.000228  -0.000025   0.331273
     7  C   -0.014076  -0.079703   0.018278  -0.004502  -0.000259  -0.078588
     8  H   -0.000019   0.006690  -0.000035   0.000003   0.000000  -0.000454
     9  H    0.000000   0.000260   0.000000   0.000000  -0.000000  -0.004507
    10  C    0.033808   0.308988   0.129695  -0.045828   0.023000  -0.004477
    11  H    0.004479   0.005041   0.008335   0.001103   0.000039   0.000004
    12  C    0.343062  -1.420999  -0.160324   0.186942  -0.139088   0.000138
    13  H    0.459080  -0.045247   0.005424   0.004855  -0.000023  -0.000002
    14  C   -0.045247   7.484994   0.272633  -0.078972   0.146571   0.000130
    15  O    0.005424   0.272633   8.239167  -0.106858  -0.006067   0.000000
    16  O    0.004855  -0.078972  -0.106858   8.038352   0.250374   0.000000
    17  H   -0.000023   0.146571  -0.006067   0.250374   0.401224   0.000000
    18  O   -0.000002   0.000130   0.000000   0.000000   0.000000   8.035224
    19  H    0.000000  -0.000014   0.000000   0.000000  -0.000000   0.284199
    20  H    0.000006   0.000489   0.000000   0.000000  -0.000000  -0.006762
              19         20
     1  H   -0.000014  -0.006472
     2  C   -0.021487   0.084104
     3  C    0.098814  -0.042152
     4  C    0.000664   0.013392
     5  C   -0.123801   0.339662
     6  C    0.054556  -0.058175
     7  C   -0.002458   0.007759
     8  H   -0.000005   0.000047
     9  H    0.000178  -0.000082
    10  C   -0.000026   0.009208
    11  H    0.000000   0.000007
    12  C   -0.000254   0.006981
    13  H    0.000000   0.000006
    14  C   -0.000014   0.000489
    15  O    0.000000   0.000000
    16  O    0.000000   0.000000
    17  H   -0.000000  -0.000000
    18  O    0.284199  -0.006762
    19  H    0.382628   0.001817
    20  H    0.001817   0.482013
 Mulliken charges:
               1
     1  H    0.173863
     2  C   -0.516498
     3  C    0.147643
     4  C    1.139499
     5  C   -0.339045
     6  C   -0.462791
     7  C   -0.479673
     8  H    0.170128
     9  H    0.168203
    10  C    0.155975
    11  H    0.180093
    12  C   -0.398587
    13  H    0.181238
    14  C    0.146850
    15  O   -0.466829
    16  O   -0.289347
    17  H    0.330341
    18  O   -0.334423
    19  H    0.325203
    20  H    0.168158
 Sum of Mulliken charges =  -0.00000
 Mulliken charges with hydrogens summed into heavy atoms:
               1
     2  C   -0.342635
     3  C    0.315846
     4  C    1.139499
     5  C   -0.170888
     6  C   -0.462791
     7  C   -0.309545
    10  C    0.336068
    12  C   -0.217349
    14  C    0.146850
    15  O   -0.466829
    16  O    0.040994
    18  O   -0.009220
 Electronic spatial extent (au):  <R**2>=           3156.1570
 Charge=             -0.0000 electrons
 Dipole moment (field-independent basis, Debye):
    X=              3.6587    Y=             -3.8473    Z=              0.0006  Tot=              5.3092
 Quadrupole moment (field-independent basis, Debye-Ang):
   XX=            -66.5981   YY=            -63.8928   ZZ=            -73.9715
   XY=             -1.5438   XZ=              0.0022   YZ=             -0.0009
 Traceless Quadrupole moment (field-independent basis, Debye-Ang):
   XX=              1.5560   YY=              4.2614   ZZ=             -5.8174
   XY=             -1.5438   XZ=              0.0022   YZ=             -0.0009
 Octapole moment (field-independent basis, Debye-Ang**2):
  XXX=            -26.6352  YYY=             -8.3567  ZZZ=              0.0034  XYY=             44.6709
  XXY=            -86.2531  XXZ=              0.0178  XZZ=             -9.6304  YZZ=             -1.0735
  YYZ=              0.0027  XYZ=             -0.0025
 Hexadecapole moment (field-independent basis, Debye-Ang**3):
 XXXX=          -2986.8336 YYYY=           -411.5702 ZZZZ=            -81.6543 XXXY=            -54.3875
 XXXZ=              0.0598 YYYX=            -12.8248 YYYZ=              0.0020 ZZZX=              0.0074
 ZZZY=             -0.0049 XXYY=           -645.2791 XXZZ=           -614.5919 YYZZ=            -96.9620
 XXYZ=             -0.0095 YYXZ=              0.0128 ZZXY=             -3.7000
 N-N= 6.160377906117D+02 E-N=-2.572744850061D+03  KE= 5.713948205603D+02
 D1PCM: PCM CHGder 1st derivatives, ID1Alg=3 FixD1E=F DoIter=F DoCFld=F I1PDM=0.
 Calling FoFJK, ICntrl=      2127 FMM=F ISym2X=0 I1Cent= 0 IOpClX= 0 NMat=1 NMatS=1 NMatT=0.
 ***** Axes restored to original set *****
 -------------------------------------------------------------------
 Center     Atomic                   Forces (Hartrees/Bohr)
 Number     Number              X              Y              Z
 -------------------------------------------------------------------
      1        1          -0.000128908   -0.000256641   -0.000001246
      2        6          -0.000176416   -0.001574518    0.000006663
      3        6           0.000113419    0.000300953    0.000004140
      4        6           0.001520303    0.001116504   -0.000013470
      5        6           0.000496341   -0.002821143    0.000010332
      6        6           0.004937311    0.000672523   -0.000027877
      7        6           0.000672632    0.002690235    0.000015253
      8        1           0.000039220    0.000050517   -0.000002632
      9        1           0.000390855    0.000874891    0.000001760
     10        6          -0.002748493    0.002320399    0.000002143
     11        1          -0.002093912    0.000539692   -0.000001972
     12        6           0.005416823   -0.001119466   -0.000003078
     13        1          -0.000129397    0.000020670    0.000008480
     14        6          -0.013453096   -0.018689018   -0.000013520
     15        8           0.006805192    0.014763576    0.000010001
     16        8          -0.000773458    0.003050930    0.000000391
     17        1           0.004423017   -0.001273329   -0.000000424
     18        8          -0.003066629    0.002294513    0.000005241
     19        1          -0.001716225   -0.003916341    0.000001553
     20        1          -0.000528581    0.000955055   -0.000001737
 -------------------------------------------------------------------
 Cartesian Forces:  Max     0.018689018 RMS     0.003991454

 GradGradGradGradGradGradGradGradGradGradGradGradGradGradGradGradGradGrad
 Berny optimization.
 FormGI is forming the generalized inverse of G from B-inverse, IUseBI=4.
 Internal  Forces:  Max     0.016192262 RMS     0.002204966
 Search for a local minimum.
 Step number   1 out of a maximum of   99
 All quantities printed in internal units (Hartrees-Bohrs-Radians)
 Mixed Optimization -- RFO/linear search
 Second derivative matrix not updated -- first step.
 ITU=  0
     Eigenvalues ---    0.01168   0.01337   0.01477   0.01802   0.02029
     Eigenvalues ---    0.02048   0.02080   0.02109   0.02123   0.02132
     Eigenvalues ---    0.02163   0.02172   0.02176   0.02177   0.02205
     Eigenvalues ---    0.02214   0.02818   0.16000   0.16000   0.16000
     Eigenvalues ---    0.16000   0.16000   0.16000   0.16000   0.16000
     Eigenvalues ---    0.22000   0.22000   0.22000   0.22961   0.24000
     Eigenvalues ---    0.25000   0.25000   0.25000   0.25000   0.35068
     Eigenvalues ---    0.35292   0.35427   0.35602   0.35653   0.35675
     Eigenvalues ---    0.35784   0.37362   0.41440   0.42127   0.45043
     Eigenvalues ---    0.45522   0.46691   0.47944   0.52214   0.52280
     Eigenvalues ---    0.53732   0.54811   0.56135   0.99126
 RFO step:  Lambda=-8.43475162D-04 EMin= 1.16766075D-02
 Linear search not attempted -- first point.
 Iteration  1 RMS(Cart)=  0.01032786 RMS(Int)=  0.00008925
 Iteration  2 RMS(Cart)=  0.00009705 RMS(Int)=  0.00000035
 Iteration  3 RMS(Cart)=  0.00000001 RMS(Int)=  0.00000035
 Variable       Old X    -DE/DX   Delta X   Delta X   Delta X     New X
                                 (Linear)    (Quad)   (Total)
    R1        2.04708   0.00013   0.00000   0.00037   0.00037   2.04745
    R2        2.65694   0.00216   0.00000   0.00484   0.00484   2.66177
    R3        2.61939  -0.00035   0.00000  -0.00074  -0.00074   2.61865
    R4        2.63699   0.00218   0.00000   0.00468   0.00468   2.64167
    R5        2.62062  -0.00007   0.00000  -0.00013  -0.00013   2.62049
    R6        2.04628   0.00044   0.00000   0.00124   0.00124   2.04752
    R7        2.65877   0.00074   0.00000   0.00169   0.00169   2.66046
    R8        2.75304  -0.00258   0.00000  -0.00689  -0.00689   2.74615
    R9        2.64634   0.00074   0.00000   0.00160   0.00160   2.64793
   R10        2.05204  -0.00068   0.00000  -0.00191  -0.00191   2.05013
   R11        2.57632   0.00490   0.00000   0.00936   0.00936   2.58568
   R12        2.04986   0.00006   0.00000   0.00017   0.00017   2.05004
   R13        2.05565  -0.00007   0.00000  -0.00020  -0.00020   2.05544
   R14        2.54137   0.00388   0.00000   0.00690   0.00690   2.54827
   R15        2.04593  -0.00000   0.00000  -0.00000  -0.00000   2.04593
   R16        2.77720  -0.00350   0.00000  -0.00975  -0.00975   2.76745
   R17        2.28991   0.01619   0.00000   0.01632   0.01632   2.30623
   R18        2.57695   0.00087   0.00000   0.00167   0.00167   2.57862
   R19        1.82976   0.00365   0.00000   0.00678   0.00678   1.83654
   R20        1.82001   0.00424   0.00000   0.00771   0.00771   1.82772
    A1        2.09628   0.00049   0.00000   0.00255   0.00255   2.09883
    A2        2.07145  -0.00003   0.00000  -0.00070  -0.00070   2.07075
    A3        2.11546  -0.00045   0.00000  -0.00185  -0.00185   2.11360
    A4        2.08603  -0.00004   0.00000   0.00009   0.00009   2.08612
    A5        2.07752   0.00089   0.00000   0.00534   0.00534   2.08286
    A6        2.11964  -0.00084   0.00000  -0.00543  -0.00543   2.11421
    A7        2.05238   0.00155   0.00000   0.00643   0.00643   2.05881
    A8        2.15358  -0.00040   0.00000  -0.00174  -0.00174   2.15184
    A9        2.07723  -0.00114   0.00000  -0.00469  -0.00469   2.07254
   A10        2.09476  -0.00081   0.00000  -0.00350  -0.00351   2.09126
   A11        2.09580   0.00128   0.00000   0.00721   0.00721   2.10301
   A12        2.09262  -0.00047   0.00000  -0.00370  -0.00370   2.08892
   A13        2.09240   0.00110   0.00000   0.00455   0.00455   2.09695
   A14        2.04924   0.00049   0.00000   0.00186   0.00186   2.05110
   A15        2.14154  -0.00158   0.00000  -0.00640  -0.00640   2.13514
   A16        2.12534  -0.00134   0.00000  -0.00571  -0.00571   2.11963
   A17        2.07908   0.00069   0.00000   0.00296   0.00296   2.08204
   A18        2.07876   0.00065   0.00000   0.00275   0.00275   2.08152
   A19        2.02325  -0.00168   0.00000  -0.01136  -0.01136   2.01189
   A20        2.23150  -0.00108   0.00000  -0.00491  -0.00491   2.22659
   A21        2.02843   0.00276   0.00000   0.01627   0.01627   2.04470
   A22        2.15078  -0.00067   0.00000  -0.00324  -0.00324   2.14754
   A23        2.09780   0.00106   0.00000   0.00481   0.00481   2.10262
   A24        2.03461  -0.00040   0.00000  -0.00158  -0.00158   2.03303
   A25        2.21336   0.00053   0.00000   0.00211   0.00211   2.21547
   A26        1.94065   0.00228   0.00000   0.00910   0.00910   1.94974
   A27        2.12918  -0.00281   0.00000  -0.01120  -0.01120   2.11797
   A28        1.86577   0.00513   0.00000   0.03190   0.03190   1.89768
   A29        1.92459   0.00109   0.00000   0.00680   0.00680   1.93138
    D1       -3.14156   0.00000   0.00000   0.00010   0.00010  -3.14147
    D2        0.00017  -0.00000   0.00000  -0.00003  -0.00003   0.00014
    D3       -0.00007   0.00000   0.00000   0.00020   0.00020   0.00013
    D4       -3.14153   0.00000   0.00000   0.00007   0.00007  -3.14145
    D5        3.14151   0.00000   0.00000   0.00012   0.00012  -3.14156
    D6       -0.00003   0.00000   0.00000   0.00004   0.00004   0.00002
    D7        0.00001   0.00000   0.00000   0.00002   0.00002   0.00003
    D8       -3.14152  -0.00000   0.00000  -0.00006  -0.00006  -3.14158
    D9       -0.00011   0.00000   0.00000   0.00020   0.00020   0.00009
   D10       -3.14148  -0.00000   0.00000  -0.00016  -0.00016   3.14155
   D11        3.14145   0.00000   0.00000   0.00021   0.00021  -3.14152
   D12        0.00008  -0.00000   0.00000  -0.00015  -0.00015  -0.00007
   D13        0.00005   0.00000   0.00000   0.00002   0.00002   0.00007
   D14       -3.14151  -0.00000   0.00000  -0.00011  -0.00011   3.14157
   D15       -3.14151   0.00000   0.00000   0.00002   0.00002  -3.14150
   D16        0.00012  -0.00000   0.00000  -0.00012  -0.00012  -0.00000
   D17        0.00004  -0.00000   0.00000  -0.00022  -0.00022  -0.00018
   D18       -3.14159  -0.00000   0.00000  -0.00008  -0.00008   3.14151
   D19        3.14150  -0.00000   0.00000  -0.00010  -0.00010   3.14140
   D20       -0.00013   0.00000   0.00000   0.00004   0.00004  -0.00009
   D21       -3.14076  -0.00000   0.00000  -0.00020  -0.00020  -3.14096
   D22        0.00086  -0.00000   0.00000  -0.00016  -0.00016   0.00071
   D23        0.00097  -0.00001   0.00000  -0.00033  -0.00033   0.00064
   D24       -3.14059  -0.00000   0.00000  -0.00029  -0.00029  -3.14087
   D25        0.00008  -0.00000   0.00000  -0.00022  -0.00022  -0.00014
   D26        3.14144   0.00000   0.00000   0.00016   0.00016  -3.14159
   D27       -3.14157  -0.00000   0.00000  -0.00014  -0.00014   3.14147
   D28       -0.00022   0.00001   0.00000   0.00024   0.00024   0.00002
   D29        3.14110   0.00001   0.00000   0.00029   0.00029   3.14139
   D30       -0.00027  -0.00000   0.00000  -0.00008  -0.00008  -0.00035
   D31        0.00011  -0.00000   0.00000  -0.00013  -0.00013  -0.00002
   D32       -3.14154  -0.00000   0.00000  -0.00005  -0.00005  -3.14159
   D33       -3.14145  -0.00000   0.00000  -0.00009  -0.00009  -3.14154
   D34        0.00008  -0.00000   0.00000  -0.00001  -0.00001   0.00008
   D35       -0.00064   0.00000   0.00000   0.00035   0.00035  -0.00029
   D36        3.14102   0.00000   0.00000   0.00016   0.00016   3.14118
   D37        3.14090   0.00001   0.00000   0.00043   0.00043   3.14132
   D38       -0.00063   0.00000   0.00000   0.00024   0.00024  -0.00039
   D39        3.14155   0.00000   0.00000   0.00006   0.00006  -3.14158
   D40        0.00001  -0.00000   0.00000  -0.00012  -0.00012  -0.00010
         Item               Value     Threshold  Converged?
 Maximum Force            0.016192     0.000450     NO 
 RMS     Force            0.002205     0.000300     NO 
 Maximum Displacement     0.054736     0.001800     NO 
 RMS     Displacement     0.010348     0.001200     NO 
 Predicted change in Energy=-4.229081D-04
 GradGradGradGradGradGradGradGradGradGradGradGradGradGradGradGradGradGrad

                          Input orientation:                          
 ---------------------------------------------------------------------
 Center     Atomic      Atomic             Coordinates (Angstroms)
 Number     Number       Type             X           Y           Z
 ---------------------------------------------------------------------
      1          1           0       -0.308809   -1.918539    0.000709
      2          6           0       -0.948608   -1.044152    0.000431
      3          6           0       -2.638165    1.179087   -0.000195
      4          6           0       -0.385766    0.247058    0.000269
      5          6           0       -2.322330   -1.226179    0.000234
      6          6           0       -3.172786   -0.112555   -0.000166
      7          6           0       -1.261920    1.349063    0.000062
      8          1           0       -0.851127    2.353110    0.000012
      9          1           0       -3.307853    2.030847   -0.000442
     10          6           0        1.046491    0.492877    0.000292
     11          1           0        1.337788    1.540839    0.000776
     12          6           0        2.037721   -0.421384   -0.000292
     13          1           0        1.856385   -1.488747   -0.000850
     14          6           0        3.439378    0.002922   -0.000164
     15          8           0        3.858684    1.149033    0.000155
     16          8           0        4.289833   -1.064181   -0.000294
     17          1           0        5.204089   -0.734574   -0.000190
     18          8           0       -4.535791   -0.232618   -0.000369
     19          1           0       -4.796310   -1.164060   -0.000512
     20          1           0       -2.745274   -2.225221    0.000370
 ---------------------------------------------------------------------
                    Distance matrix (angstroms):
                    1          2          3          4          5
     1  H    0.000000
     2  C    1.083465   0.000000
     3  C    3.875718   2.792382   0.000000
     4  C    2.166965   1.408550   2.437617   0.000000
     5  C    2.129232   1.385729   2.425914   2.433250   0.000000
     6  C    3.385845   2.411398   1.397912   2.810125   1.401226
     7  C    3.403769   2.413636   1.386702   1.407856   2.785020
     8  H    4.305937   3.398660   2.138184   2.156853   3.869851
     9  H    4.959024   3.875778   1.083502   3.423521   3.402863
    10  C    2.766183   2.518507   3.748009   1.453199   3.782077
    11  H    3.831263   3.451055   3.992376   2.155112   4.588338
    12  C    2.783465   3.050574   4.942208   2.513982   4.433705
    13  H    2.207439   2.840008   5.226692   2.835536   4.186955
    14  C    4.211997   4.511184   6.190306   3.832927   5.891347
    15  O    5.174746   5.283949   6.496918   4.339230   6.621674
    16  O    4.677332   5.238479   7.282129   4.855983   6.614147
    17  H    5.638601   6.160480   8.072363   5.675393   7.542457
    18  O    4.550792   3.677835   2.365142   4.177655   2.426227
    19  H    4.550485   3.849571   3.185582   4.630783   2.474760
    20  H    2.455691   2.150101   3.405993   3.417520   1.084881
                    6          7          8          9         10
     6  C    0.000000
     7  C    2.405771   0.000000
     8  H    3.386680   1.084832   0.000000
     9  H    2.147653   2.156542   2.477773   0.000000
    10  C    4.262493   2.462075   2.657333   4.617972   0.000000
    11  H    4.804060   2.606772   2.334767   4.671413   1.087694
    12  C    5.219652   3.744611   4.005404   5.881208   1.348485
    13  H    5.214064   4.216277   4.700052   6.249552   2.140739
    14  C    6.613172   4.890225   4.892016   7.045397   2.442533
    15  O    7.143751   5.124509   4.861288   7.220586   2.887728
    16  O    7.523049   6.053569   6.173115   8.203903   3.597735
    17  H    8.399937   6.793439   6.797017   8.949901   4.335005
    18  O    1.368283   3.635925   4.501415   2.575093   5.629229
    19  H    1.934294   4.336785   5.285353   3.524618   6.073200
    20  H    2.155487   3.869864   4.954685   4.293089   4.665355
                   11         12         13         14         15
    11  H    0.000000
    12  C    2.083321   0.000000
    13  H    3.073652   1.082658   0.000000
    14  C    2.604202   1.464472   2.175074   0.000000
    15  O    2.551162   2.404603   3.311659   1.220404   0.000000
    16  O    3.937092   2.342049   2.470208   1.364545   2.254818
    17  H    4.486178   3.181819   3.431604   1.912618   2.314755
    18  O    6.135478   6.576222   6.514428   7.978647   8.507419
    19  H    6.704002   6.874268   6.660613   8.317957   8.958757
    20  H    5.554692   5.111837   4.660221   6.573777   7.416054
                   16         17         18         19         20
    16  O    0.000000
    17  H    0.971857   0.000000
    18  O    8.864713   9.752806   0.000000
    19  H    9.086692  10.009618   0.967189   0.000000
    20  H    7.130270   8.087918   2.678884   2.309288   0.000000
 Stoichiometry    C9H8O3
 Framework group  C1[X(C9H8O3)]
 Deg. of freedom    54
 Full point group                 C1      NOp   1
 Largest Abelian subgroup         C1      NOp   1
 Largest concise Abelian subgroup C1      NOp   1
                         Standard orientation:                         
 ---------------------------------------------------------------------
 Center     Atomic      Atomic             Coordinates (Angstroms)
 Number     Number       Type             X           Y           Z
 ---------------------------------------------------------------------
      1          1           0        0.309879   -1.918608   -0.000725
      2          6           0        0.949481   -1.044076   -0.000447
      3          6           0        2.638535    1.179544    0.000180
      4          6           0        0.386347    0.247007   -0.000285
      5          6           0        2.323244   -1.225793   -0.000250
      6          6           0        3.173448   -0.111977    0.000150
      7          6           0        1.262252    1.349209   -0.000078
      8          1           0        0.851233    2.353163   -0.000028
      9          1           0        3.308032    2.031455    0.000426
     10          6           0       -1.045965    0.492502   -0.000308
     11          1           0       -1.337499    1.540398   -0.000792
     12          6           0       -2.036989   -0.421983    0.000277
     13          1           0       -1.855411   -1.489305    0.000834
     14          6           0       -3.438742    0.002007    0.000148
     15          8           0       -3.858306    1.148023   -0.000171
     16          8           0       -4.288955   -1.065288    0.000278
     17          1           0       -5.203286   -0.735888    0.000174
     18          8           0        4.536481   -0.231733    0.000353
     19          1           0        4.797210   -1.163116    0.000496
     20          1           0        2.746414   -2.224740   -0.000386
 ---------------------------------------------------------------------
 Rotational constants (GHZ):           3.5936451           0.3503860           0.3192579
 Standard basis: 6-311+G(d,p) (5D, 7F)
 There are   324 symmetry adapted cartesian basis functions of A   symmetry.
 There are   312 symmetry adapted basis functions of A   symmetry.
   312 basis functions,   496 primitive gaussians,   324 cartesian basis functions
    43 alpha electrons       43 beta electrons
       nuclear repulsion energy       615.5922282806 Hartrees.
 NAtoms=   20 NActive=   20 NUniq=   20 SFac= 1.00D+00 NAtFMM=   60 NAOKFM=F Big=F
 Integral buffers will be    131072 words long.
 Raffenetti 2 integral format.
 Two-electron integral symmetry is turned on.
 Nuclear repulsion after empirical dispersion term =      615.5781595898 Hartrees.
 ------------------------------------------------------------------------------
 Polarizable Continuum Model (PCM)
 =================================
 Model                : PCM.
 Atomic radii         : SMD-Coulomb.
 Polarization charges : Total charges.
 Charge compensation  : None.
 Solution method      : On-the-fly selection.
 Cavity type          : VdW (van der Waals Surface) (Alpha=1.000).
 Cavity algorithm     : GePol (No added spheres)
                        Default sphere list used, NSphG=   20.
                        Lebedev-Laikov grids with approx.  5.0 points / Ang**2.
                        Smoothing algorithm: York/Karplus (Gamma=1.0000).
                        Polarization charges: spherical gaussians, with
                                              point-specific exponents (IZeta= 3).
                        Self-potential: point-specific (ISelfS= 7).
                        Self-field    : sphere-specific E.n sum rule (ISelfD= 2).
 1st derivatives      : Analytical E(r).r(x)/FMM algorithm (CHGder, D1EAlg=3).
                        Cavity 1st derivative terms included.
 Solvent              : Water, Eps=  78.355300 Eps(inf)=   1.777849
 ------------------------------------------------------------------------------
 Spheres list:
 ISph  on   Nord     Re0    Alpha      Xe            Ye            Ze
    1   H      1    1.2000  1.000      0.309879     -1.918608     -0.000725
    2   C      2    1.8500  1.000      0.949481     -1.044076     -0.000447
    3   C      3    1.8500  1.000      2.638535      1.179544      0.000180
    4   C      4    1.8500  1.000      0.386347      0.247007     -0.000285
    5   C      5    1.8500  1.000      2.323244     -1.225793     -0.000250
    6   C      6    1.8500  1.000      3.173448     -0.111977      0.000150
    7   C      7    1.8500  1.000      1.262252      1.349209     -0.000078
    8   H      8    1.2000  1.000      0.851233      2.353163     -0.000028
    9   H      9    1.2000  1.000      3.308032      2.031455      0.000426
   10   C     10    1.8500  1.000     -1.045965      0.492502     -0.000308
   11   H     11    1.2000  1.000     -1.337499      1.540398     -0.000792
   12   C     12    1.8500  1.000     -2.036989     -0.421983      0.000277
   13   H     13    1.2000  1.000     -1.855411     -1.489305      0.000834
   14   C     14    1.8500  1.000     -3.438742      0.002007      0.000148
   15   O     15    1.5200  1.000     -3.858306      1.148023     -0.000171
   16   O     16    1.5200  1.000     -4.288955     -1.065288      0.000278
   17   H     17    1.2000  1.000     -5.203286     -0.735888      0.000174
   18   O     18    1.5200  1.000      4.536481     -0.231733      0.000353
   19   H     19    1.2000  1.000      4.797210     -1.163116      0.000496
   20   H     20    1.2000  1.000      2.746414     -2.224740     -0.000386
 ------------------------------------------------------------------------------
 ------------------------------------------------------------------------------
 Atomic radii for non-electrostatic terms: SMD-CDS.
 ------------------------------------------------------------------------------
 Nuclear repulsion after PCM non-electrostatic terms =      615.5877712926 Hartrees.
 One-electron integrals computed using PRISM.
 NBasis=   312 RedAO= T EigKep=  1.49D-06  NBF=   312
 NBsUse=   311 1.00D-06 EigRej=  8.34D-07 NBFU=   311
 Initial guess from the checkpoint file:  "4-Hydroxycinnamic acid.chk"
 B after Tr=    -0.000000   -0.000000    0.000000
         Rot=    1.000000    0.000009    0.000002    0.000003 Ang=   0.00 deg.
 ExpMin= 4.38D-02 ExpMax= 8.59D+03 ExpMxC= 1.30D+03 IAcc=3 IRadAn=         5 AccDes= 0.00D+00
 Harris functional with IExCor=  402 and IRadAn=       5 diagonalized for initial guess.
 HarFok:  IExCor=  402 AccDes= 0.00D+00 IRadAn=         5 IDoV= 1 UseB2=F ITyADJ=14
 ICtDFT=  3500011 ScaDFX=  1.000000  1.000000  1.000000  1.000000
 FoFCou: FMM=F IPFlag=           0 FMFlag=      100000 FMFlg1=           0
         NFxFlg=           0 DoJE=T BraDBF=F KetDBF=T FulRan=T
         wScrn=  0.000000 ICntrl=       500 IOpCl=  0 I1Cent=   200000004 NGrid=           0
         NMat0=    1 NMatS0=      1 NMatT0=    0 NMatD0=    1 NMtDS0=    0 NMtDT0=    0
 Petite list used in FoFCou.
 Requested convergence on RMS density matrix=1.00D-08 within  32 cycles.
 Requested convergence on MAX density matrix=1.00D-06.
 Requested convergence on             energy=1.00D-06.
 No special actions if energy rises.
 Inv3:  Mode=1 IEnd=     7882923.
 Iteration    1 A*A^-1 deviation from unit magnitude is 2.89D-15 for    206.
 Iteration    1 A*A^-1 deviation from orthogonality  is 1.66D-15 for    832    261.
 Iteration    1 A^-1*A deviation from unit magnitude is 3.11D-15 for   1084.
 Iteration    1 A^-1*A deviation from orthogonality  is 1.85D-15 for    466      2.
 Error on total polarization charges =  0.05930
 SCF Done:  E(RB3LYP) =  -573.655502240     A.U. after   11 cycles
            NFock= 11  Conv=0.73D-08     -V/T= 2.0041
 SMD-CDS (non-electrostatic) energy       (kcal/mol) =       6.03
 (included in total energy above)
 QCSCF skips out because SCF is already converged.
 D1PCM: PCM CHGder 1st derivatives, ID1Alg=3 FixD1E=F DoIter=F DoCFld=F I1PDM=0.
 Calling FoFJK, ICntrl=      2127 FMM=F ISym2X=0 I1Cent= 0 IOpClX= 0 NMat=1 NMatS=1 NMatT=0.
 ***** Axes restored to original set *****
 -------------------------------------------------------------------
 Center     Atomic                   Forces (Hartrees/Bohr)
 Number     Number              X              Y              Z
 -------------------------------------------------------------------
      1        1          -0.000017244    0.000135823    0.000000418
      2        6          -0.000410561   -0.000178590   -0.000005924
      3        6          -0.001155617   -0.000482807   -0.000002683
      4        6           0.000441688   -0.000210846    0.000005736
      5        6           0.000453857   -0.000337757   -0.000002798
      6        6           0.001990560    0.000416809    0.000013475
      7        6          -0.000049252    0.000172814   -0.000004477
      8        1          -0.000015731   -0.000163135    0.000000474
      9        1           0.000083210    0.000023701    0.000001242
     10        6          -0.000149787    0.000468054   -0.000002178
     11        1          -0.000206790   -0.000151672   -0.000002254
     12        6           0.003248896    0.000453257   -0.000003072
     13        1          -0.000211629    0.000125252    0.000002333
     14        6          -0.002648859   -0.007236571    0.000016902
     15        8           0.001690137    0.005236174   -0.000004045
     16        8          -0.000915219    0.000710229   -0.000007348
     17        1          -0.000764524    0.000503148    0.000000016
     18        8          -0.001474430    0.000561265   -0.000006023
     19        1           0.000370914   -0.000260404    0.000000367
     20        1          -0.000259619    0.000215255   -0.000000160
 -------------------------------------------------------------------
 Cartesian Forces:  Max     0.007236571 RMS     0.001368244

 GradGradGradGradGradGradGradGradGradGradGradGradGradGradGradGradGradGrad
 Berny optimization.
 Using GEDIIS/GDIIS optimizer.
 FormGI is forming the generalized inverse of G from B-inverse, IUseBI=4.
 Internal  Forces:  Max     0.005492798 RMS     0.000736655
 Search for a local minimum.
 Step number   2 out of a maximum of   99
 All quantities printed in internal units (Hartrees-Bohrs-Radians)
 Mixed Optimization -- En-DIIS/RFO-DIIS
 Update second derivatives using D2CorX and points    1    2
 DE= -4.58D-04 DEPred=-4.23D-04 R= 1.08D+00
 TightC=F SS=  1.41D+00  RLast= 5.26D-02 DXNew= 5.0454D-01 1.5783D-01
 Trust test= 1.08D+00 RLast= 5.26D-02 DXMaxT set to 3.00D-01
 ITU=  1  0
 Use linear search instead of GDIIS.
     Eigenvalues ---    0.01168   0.01337   0.01474   0.01803   0.02029
     Eigenvalues ---    0.02047   0.02090   0.02109   0.02123   0.02132
     Eigenvalues ---    0.02163   0.02172   0.02176   0.02177   0.02205
     Eigenvalues ---    0.02214   0.02818   0.15314   0.16000   0.16000
     Eigenvalues ---    0.16000   0.16000   0.16000   0.16000   0.18111
     Eigenvalues ---    0.21963   0.22000   0.22206   0.23053   0.23668
     Eigenvalues ---    0.24798   0.25000   0.25000   0.25507   0.33462
     Eigenvalues ---    0.35072   0.35317   0.35432   0.35606   0.35668
     Eigenvalues ---    0.35677   0.37663   0.41378   0.42148   0.45011
     Eigenvalues ---    0.45817   0.46949   0.47941   0.50342   0.52825
     Eigenvalues ---    0.54279   0.55707   0.57122   0.84894
 RFO step:  Lambda=-9.59239992D-05 EMin= 1.16765415D-02
 Quartic linear search produced a step of  0.10573.
 Iteration  1 RMS(Cart)=  0.00306516 RMS(Int)=  0.00000606
 Iteration  2 RMS(Cart)=  0.00000685 RMS(Int)=  0.00000011
 Iteration  3 RMS(Cart)=  0.00000000 RMS(Int)=  0.00000011
 Variable       Old X    -DE/DX   Delta X   Delta X   Delta X     New X
                                 (Linear)    (Quad)   (Total)
    R1        2.04745  -0.00012   0.00004  -0.00037  -0.00033   2.04712
    R2        2.66177   0.00014   0.00051   0.00044   0.00095   2.66273
    R3        2.61865  -0.00023  -0.00008  -0.00054  -0.00062   2.61803
    R4        2.64167  -0.00091   0.00050  -0.00219  -0.00169   2.63998
    R5        2.62049   0.00020  -0.00001   0.00047   0.00046   2.62094
    R6        2.04752  -0.00003   0.00013  -0.00008   0.00005   2.04757
    R7        2.66046   0.00034   0.00018   0.00092   0.00110   2.66156
    R8        2.74615   0.00005  -0.00073   0.00009  -0.00064   2.74551
    R9        2.64793   0.00005   0.00017   0.00007   0.00024   2.64817
   R10        2.05013  -0.00010  -0.00020  -0.00033  -0.00053   2.04960
   R11        2.58568   0.00107   0.00099   0.00236   0.00335   2.58903
   R12        2.05004  -0.00015   0.00002  -0.00048  -0.00046   2.04957
   R13        2.05544  -0.00020  -0.00002  -0.00064  -0.00066   2.05478
   R14        2.54827   0.00046   0.00073   0.00096   0.00169   2.54996
   R15        2.04593  -0.00008  -0.00000  -0.00026  -0.00026   2.04566
   R16        2.76745  -0.00276  -0.00103  -0.00863  -0.00966   2.75779
   R17        2.30623   0.00549   0.00173   0.00627   0.00800   2.31423
   R18        2.57862  -0.00199   0.00018  -0.00419  -0.00401   2.57460
   R19        1.83654  -0.00055   0.00072  -0.00107  -0.00035   1.83619
   R20        1.82772   0.00014   0.00082   0.00037   0.00118   1.82890
    A1        2.09883  -0.00001   0.00027  -0.00021   0.00006   2.09889
    A2        2.07075   0.00012  -0.00007   0.00066   0.00059   2.07134
    A3        2.11360  -0.00011  -0.00020  -0.00045  -0.00065   2.11295
    A4        2.08612  -0.00032   0.00001  -0.00167  -0.00166   2.08446
    A5        2.08286   0.00025   0.00056   0.00151   0.00207   2.08493
    A6        2.11421   0.00007  -0.00057   0.00016  -0.00041   2.11379
    A7        2.05881  -0.00017   0.00068  -0.00041   0.00027   2.05908
    A8        2.15184   0.00036  -0.00018   0.00143   0.00124   2.15308
    A9        2.07254  -0.00019  -0.00050  -0.00102  -0.00151   2.07103
   A10        2.09126  -0.00002  -0.00037  -0.00026  -0.00064   2.09062
   A11        2.10301   0.00035   0.00076   0.00252   0.00328   2.10629
   A12        2.08892  -0.00032  -0.00039  -0.00226  -0.00265   2.08627
   A13        2.09695   0.00046   0.00048   0.00190   0.00239   2.09934
   A14        2.05110  -0.00037   0.00020  -0.00154  -0.00134   2.04975
   A15        2.13514  -0.00009  -0.00068  -0.00036  -0.00104   2.13410
   A16        2.11963   0.00016  -0.00060   0.00089   0.00029   2.11992
   A17        2.08204  -0.00003   0.00031  -0.00009   0.00023   2.08226
   A18        2.08152  -0.00013   0.00029  -0.00080  -0.00051   2.08100
   A19        2.01189  -0.00023  -0.00120  -0.00161  -0.00281   2.00908
   A20        2.22659   0.00014  -0.00052   0.00067   0.00015   2.22674
   A21        2.04470   0.00009   0.00172   0.00094   0.00266   2.04736
   A22        2.14754  -0.00021  -0.00034  -0.00156  -0.00190   2.14563
   A23        2.10262  -0.00004   0.00051  -0.00016   0.00034   2.10296
   A24        2.03303   0.00026  -0.00017   0.00173   0.00156   2.03459
   A25        2.21547  -0.00027   0.00022  -0.00119  -0.00097   2.21450
   A26        1.94974   0.00007   0.00096   0.00041   0.00137   1.95111
   A27        2.11797   0.00021  -0.00118   0.00078  -0.00040   2.11757
   A28        1.89768  -0.00133   0.00337  -0.00880  -0.00543   1.89225
   A29        1.93138  -0.00077   0.00072  -0.00526  -0.00455   1.92684
    D1       -3.14147  -0.00000   0.00001  -0.00005  -0.00004  -3.14151
    D2        0.00014  -0.00000  -0.00000  -0.00000  -0.00000   0.00013
    D3        0.00013  -0.00000   0.00002  -0.00008  -0.00006   0.00007
    D4       -3.14145  -0.00000   0.00001  -0.00003  -0.00003  -3.14148
    D5       -3.14156  -0.00000   0.00001  -0.00004  -0.00003  -3.14159
    D6        0.00002  -0.00000   0.00000  -0.00004  -0.00003  -0.00002
    D7        0.00003  -0.00000   0.00000  -0.00001  -0.00001   0.00002
    D8       -3.14158  -0.00000  -0.00001  -0.00000  -0.00001   3.14159
    D9        0.00009  -0.00000   0.00002  -0.00006  -0.00003   0.00006
   D10        3.14155   0.00000  -0.00002   0.00012   0.00010  -3.14154
   D11       -3.14152  -0.00000   0.00002  -0.00004  -0.00002  -3.14154
   D12       -0.00007   0.00000  -0.00002   0.00013   0.00012   0.00005
   D13        0.00007  -0.00000   0.00000  -0.00004  -0.00004   0.00003
   D14        3.14157   0.00000  -0.00001   0.00003   0.00002   3.14159
   D15       -3.14150  -0.00000   0.00000  -0.00005  -0.00005  -3.14155
   D16       -0.00000   0.00000  -0.00001   0.00002   0.00001   0.00001
   D17       -0.00018   0.00000  -0.00002   0.00011   0.00008  -0.00010
   D18        3.14151   0.00000  -0.00001   0.00003   0.00002   3.14153
   D19        3.14140   0.00000  -0.00001   0.00006   0.00005   3.14145
   D20       -0.00009  -0.00000   0.00000  -0.00001  -0.00001  -0.00010
   D21       -3.14096  -0.00000  -0.00002  -0.00022  -0.00024  -3.14120
   D22        0.00071  -0.00000  -0.00002  -0.00022  -0.00024   0.00047
   D23        0.00064  -0.00000  -0.00003  -0.00017  -0.00021   0.00044
   D24       -3.14087  -0.00000  -0.00003  -0.00018  -0.00021  -3.14108
   D25       -0.00014   0.00000  -0.00002   0.00008   0.00006  -0.00008
   D26       -3.14159  -0.00000   0.00002  -0.00011  -0.00009   3.14151
   D27        3.14147   0.00000  -0.00001   0.00007   0.00006   3.14153
   D28        0.00002  -0.00000   0.00003  -0.00011  -0.00009  -0.00006
   D29        3.14139  -0.00000   0.00003  -0.00007  -0.00004   3.14135
   D30       -0.00035   0.00000  -0.00001   0.00011   0.00011  -0.00024
   D31       -0.00002   0.00000  -0.00001  -0.00000  -0.00002  -0.00004
   D32       -3.14159  -0.00000  -0.00001  -0.00001  -0.00001   3.14158
   D33       -3.14154  -0.00000  -0.00001  -0.00000  -0.00001  -3.14155
   D34        0.00008  -0.00000  -0.00000  -0.00001  -0.00001   0.00007
   D35       -0.00029  -0.00000   0.00004  -0.00016  -0.00012  -0.00041
   D36        3.14118   0.00001   0.00002   0.00059   0.00060  -3.14141
   D37        3.14132  -0.00000   0.00005  -0.00016  -0.00012   3.14120
   D38       -0.00039   0.00001   0.00003   0.00058   0.00061   0.00021
   D39       -3.14158  -0.00000   0.00001  -0.00036  -0.00035   3.14125
   D40       -0.00010   0.00000  -0.00001   0.00034   0.00033   0.00022
         Item               Value     Threshold  Converged?
 Maximum Force            0.005493     0.000450     NO 
 RMS     Force            0.000737     0.000300     NO 
 Maximum Displacement     0.014098     0.001800     NO 
 RMS     Displacement     0.003067     0.001200     NO 
 Predicted change in Energy=-5.208010D-05
 GradGradGradGradGradGradGradGradGradGradGradGradGradGradGradGradGradGrad

                          Input orientation:                          
 ---------------------------------------------------------------------
 Center     Atomic      Atomic             Coordinates (Angstroms)
 Number     Number       Type             X           Y           Z
 ---------------------------------------------------------------------
      1          1           0       -0.309319   -1.921280    0.000661
      2          6           0       -0.948408   -1.046593    0.000399
      3          6           0       -2.636766    1.179595   -0.000185
      4          6           0       -0.384554    0.244725    0.000288
      5          6           0       -2.322036   -1.226822    0.000195
      6          6           0       -3.170436   -0.111472   -0.000148
      7          6           0       -1.260080    1.347970    0.000051
      8          1           0       -0.847966    2.351211    0.000018
      9          1           0       -3.305109    2.032444   -0.000407
     10          6           0        1.047217    0.491366    0.000351
     11          1           0        1.334828    1.539981    0.000634
     12          6           0        2.039807   -0.422741    0.000019
     13          1           0        1.857280   -1.489761   -0.000314
     14          6           0        3.436391    0.000675    0.000131
     15          8           0        3.855553    1.151345    0.000106
     16          8           0        4.287429   -1.063246   -0.000483
     17          1           0        5.199107   -0.727114   -0.000690
     18          8           0       -4.535312   -0.230499   -0.000456
     19          1           0       -4.792574   -1.163494   -0.000616
     20          1           0       -2.749421   -2.223666    0.000281
 ---------------------------------------------------------------------
                    Distance matrix (angstroms):
                    1          2          3          4          5
     1  H    0.000000
     2  C    1.083288   0.000000
     3  C    3.877169   2.794006   0.000000
     4  C    2.167311   1.409054   2.438532   0.000000
     5  C    2.129156   1.385401   2.426911   2.432958   0.000000
     6  C    3.385469   2.410780   1.397017   2.808561   1.401352
     7  C    3.404695   2.414762   1.386944   1.408437   2.785193
     8  H    4.306312   3.399289   2.138338   2.156857   3.869780
     9  H    4.960513   3.877436   1.083528   3.424263   3.404298
    10  C    2.767860   2.519492   3.747718   1.452860   3.782067
    11  H    3.831912   3.450150   3.987912   2.152664   4.585613
    12  C    2.786398   3.052642   4.943462   2.514566   4.435338
    13  H    2.209154   2.840473   5.227037   2.834478   4.187579
    14  C    4.210018   4.508130   6.186525   3.828732   5.887804
    15  O    5.175633   5.282895   6.492381   4.335951   6.619538
    16  O    4.676143   5.235864   7.278380   4.851621   6.611489
    17  H    5.636381   6.155811   8.064518   5.667605   7.537725
    18  O    4.551677   3.678571   2.364918   4.177873   2.427189
    19  H    4.546847   3.845943   3.183955   4.627496   2.471349
    20  H    2.458767   2.151545   3.405124   3.418413   1.084599
                    6          7          8          9         10
     6  C    0.000000
     7  C    2.404045   0.000000
     8  H    3.385066   1.084588   0.000000
     9  H    2.148141   2.156535   2.477733   0.000000
    10  C    4.260518   2.461177   2.655323   4.617105   0.000000
    11  H    4.798406   2.602003   2.328666   4.665997   1.087342
    12  C    5.219533   3.744953   4.004253   5.881841   1.349381
    13  H    5.213215   4.215525   4.698023   6.249495   2.140343
    14  C    6.607779   4.885903   4.886792   7.041016   2.439043
    15  O    7.138573   5.119411   4.854150   7.214666   2.884844
    16  O    7.518353   6.048870   6.166912   8.199386   3.593855
    17  H    8.392155   6.784326   6.785513   8.940741   4.326995
    18  O    1.370056   3.635754   4.501305   2.575715   5.629007
    19  H    1.933412   4.334278   5.283283   3.525134   6.069738
    20  H    2.153745   3.869718   4.954294   4.292232   4.667532
                   11         12         13         14         15
    11  H    0.000000
    12  C    2.085491   0.000000
    13  H    3.074458   1.082519   0.000000
    14  C    2.605001   1.459359   2.171403   0.000000
    15  O    2.550508   2.403056   3.311878   1.224638   0.000000
    16  O    3.936324   2.337103   2.467294   1.362422   2.256309
    17  H    4.480221   3.173928   3.427745   1.907051   2.309491
    18  O    6.131325   6.577929   6.515441   7.975054   8.503888
    19  H    6.697300   6.872419   6.657853   8.310906   8.952574
    20  H    5.553929   5.116643   4.664795   6.573580   7.417302
                   16         17         18         19         20
    16  O    0.000000
    17  H    0.971669   0.000000
    18  O    8.861954   9.747078   0.000000
    19  H    9.080557  10.001206   0.967814   0.000000
    20  H    7.131889   8.088187   2.676214   2.301834   0.000000
 Stoichiometry    C9H8O3
 Framework group  C1[X(C9H8O3)]
 Deg. of freedom    54
 Full point group                 C1      NOp   1
 Largest Abelian subgroup         C1      NOp   1
 Largest concise Abelian subgroup C1      NOp   1
                         Standard orientation:                         
 ---------------------------------------------------------------------
 Center     Atomic      Atomic             Coordinates (Angstroms)
 Number     Number       Type             X           Y           Z
 ---------------------------------------------------------------------
      1          1           0        0.310432   -1.921196   -0.000666
      2          6           0        0.949305   -1.046352   -0.000404
      3          6           0        2.637115    1.180252    0.000179
      4          6           0        0.385134    0.244828   -0.000294
      5          6           0        2.322978   -1.226242   -0.000201
      6          6           0        3.171103   -0.110683    0.000142
      7          6           0        1.260388    1.348288   -0.000057
      8          1           0        0.848026    2.351428   -0.000024
      9          1           0        3.305247    2.033266    0.000401
     10          6           0       -1.046698    0.491116   -0.000356
     11          1           0       -1.334568    1.539660   -0.000640
     12          6           0       -2.039064   -0.423236   -0.000025
     13          1           0       -1.856274   -1.490210    0.000308
     14          6           0       -3.435752   -0.000164   -0.000137
     15          8           0       -3.855197    1.150403   -0.000112
     16          8           0       -4.286528   -1.064294    0.000477
     17          1           0       -5.198288   -0.728387    0.000684
     18          8           0        4.536008   -0.229374    0.000451
     19          1           0        4.793500   -1.162305    0.000610
     20          1           0        2.750608   -2.222980   -0.000287
 ---------------------------------------------------------------------
 Rotational constants (GHZ):           3.5919671           0.3507168           0.3195192
 Standard basis: 6-311+G(d,p) (5D, 7F)
 There are   324 symmetry adapted cartesian basis functions of A   symmetry.
 There are   312 symmetry adapted basis functions of A   symmetry.
   312 basis functions,   496 primitive gaussians,   324 cartesian basis functions
    43 alpha electrons       43 beta electrons
       nuclear repulsion energy       615.6880677864 Hartrees.
 NAtoms=   20 NActive=   20 NUniq=   20 SFac= 1.00D+00 NAtFMM=   60 NAOKFM=F Big=F
 Integral buffers will be    131072 words long.
 Raffenetti 2 integral format.
 Two-electron integral symmetry is turned on.
 Nuclear repulsion after empirical dispersion term =      615.6740025367 Hartrees.
 ------------------------------------------------------------------------------
 Polarizable Continuum Model (PCM)
 =================================
 Model                : PCM.
 Atomic radii         : SMD-Coulomb.
 Polarization charges : Total charges.
 Charge compensation  : None.
 Solution method      : On-the-fly selection.
 Cavity type          : VdW (van der Waals Surface) (Alpha=1.000).
 Cavity algorithm     : GePol (No added spheres)
                        Default sphere list used, NSphG=   20.
                        Lebedev-Laikov grids with approx.  5.0 points / Ang**2.
                        Smoothing algorithm: York/Karplus (Gamma=1.0000).
                        Polarization charges: spherical gaussians, with
                                              point-specific exponents (IZeta= 3).
                        Self-potential: point-specific (ISelfS= 7).
                        Self-field    : sphere-specific E.n sum rule (ISelfD= 2).
 1st derivatives      : Analytical E(r).r(x)/FMM algorithm (CHGder, D1EAlg=3).
                        Cavity 1st derivative terms included.
 Solvent              : Water, Eps=  78.355300 Eps(inf)=   1.777849
 ------------------------------------------------------------------------------
 Spheres list:
 ISph  on   Nord     Re0    Alpha      Xe            Ye            Ze
    1   H      1    1.2000  1.000      0.310432     -1.921196     -0.000666
    2   C      2    1.8500  1.000      0.949305     -1.046352     -0.000404
    3   C      3    1.8500  1.000      2.637115      1.180252      0.000179
    4   C      4    1.8500  1.000      0.385134      0.244828     -0.000294
    5   C      5    1.8500  1.000      2.322978     -1.226242     -0.000201
    6   C      6    1.8500  1.000      3.171103     -0.110683      0.000142
    7   C      7    1.8500  1.000      1.260388      1.348288     -0.000057
    8   H      8    1.2000  1.000      0.848026      2.351428     -0.000024
    9   H      9    1.2000  1.000      3.305247      2.033266      0.000401
   10   C     10    1.8500  1.000     -1.046698      0.491116     -0.000356
   11   H     11    1.2000  1.000     -1.334568      1.539660     -0.000640
   12   C     12    1.8500  1.000     -2.039064     -0.423236     -0.000025
   13   H     13    1.2000  1.000     -1.856274     -1.490210      0.000308
   14   C     14    1.8500  1.000     -3.435752     -0.000164     -0.000137
   15   O     15    1.5200  1.000     -3.855197      1.150403     -0.000112
   16   O     16    1.5200  1.000     -4.286528     -1.064294      0.000477
   17   H     17    1.2000  1.000     -5.198288     -0.728387      0.000684
   18   O     18    1.5200  1.000      4.536008     -0.229374      0.000451
   19   H     19    1.2000  1.000      4.793500     -1.162305      0.000610
   20   H     20    1.2000  1.000      2.750608     -2.222980     -0.000287
 ------------------------------------------------------------------------------
 ------------------------------------------------------------------------------
 Atomic radii for non-electrostatic terms: SMD-CDS.
 ------------------------------------------------------------------------------
 Nuclear repulsion after PCM non-electrostatic terms =      615.6835894367 Hartrees.
 One-electron integrals computed using PRISM.
 NBasis=   312 RedAO= T EigKep=  1.50D-06  NBF=   312
 NBsUse=   311 1.00D-06 EigRej=  8.33D-07 NBFU=   311
 Initial guess from the checkpoint file:  "4-Hydroxycinnamic acid.chk"
 B after Tr=     0.000000    0.000000   -0.000000
         Rot=    1.000000    0.000006    0.000003   -0.000033 Ang=   0.00 deg.
 Requested convergence on RMS density matrix=1.00D-08 within  32 cycles.
 Requested convergence on MAX density matrix=1.00D-06.
 Requested convergence on             energy=1.00D-06.
 No special actions if energy rises.
 Inv3:  Mode=1 IEnd=     7853772.
 Iteration    1 A*A^-1 deviation from unit magnitude is 3.33D-15 for    362.
 Iteration    1 A*A^-1 deviation from orthogonality  is 2.07D-15 for    876    740.
 Iteration    1 A^-1*A deviation from unit magnitude is 3.33D-15 for    753.
 Iteration    1 A^-1*A deviation from orthogonality  is 2.24D-15 for    463      7.
 Error on total polarization charges =  0.05931
 SCF Done:  E(RB3LYP) =  -573.655560387     A.U. after   10 cycles
            NFock= 10  Conv=0.46D-08     -V/T= 2.0041
 SMD-CDS (non-electrostatic) energy       (kcal/mol) =       6.02
 (included in total energy above)
 QCSCF skips out because SCF is already converged.
 D1PCM: PCM CHGder 1st derivatives, ID1Alg=3 FixD1E=F DoIter=F DoCFld=F I1PDM=0.
 Calling FoFJK, ICntrl=      2127 FMM=F ISym2X=0 I1Cent= 0 IOpClX= 0 NMat=1 NMatS=1 NMatT=0.
 ***** Axes restored to original set *****
 -------------------------------------------------------------------
 Center     Atomic                   Forces (Hartrees/Bohr)
 Number     Number              X              Y              Z
 -------------------------------------------------------------------
      1        1           0.000064929    0.000045256   -0.000000657
      2        6          -0.000217904    0.000085224   -0.000000596
      3        6          -0.000309388   -0.000124919    0.000001275
      4        6           0.000056513   -0.000089695   -0.000001811
      5        6           0.000127811    0.000143965    0.000000345
      6        6           0.000481174    0.000268505   -0.000001345
      7        6          -0.000009336   -0.000238529    0.000000712
      8        1           0.000029762   -0.000008582   -0.000000605
      9        1           0.000022151   -0.000098986   -0.000000240
     10        6          -0.000282492   -0.000140724    0.000000694
     11        1           0.000187364   -0.000087113    0.000000169
     12        6           0.000257610    0.000584050    0.000027936
     13        1          -0.000199437    0.000013082    0.000001440
     14        6           0.000052866   -0.001822616   -0.000084458
     15        8           0.000359908    0.000674758    0.000031867
     16        8          -0.000059047    0.000858650    0.000022690
     17        1          -0.000250028    0.000016737    0.000002770
     18        8          -0.000411587   -0.000389637   -0.000000693
     19        1           0.000121071    0.000399659    0.000000589
     20        1          -0.000021940   -0.000089084   -0.000000080
 -------------------------------------------------------------------
 Cartesian Forces:  Max     0.001822616 RMS     0.000326823

 GradGradGradGradGradGradGradGradGradGradGradGradGradGradGradGradGradGrad
 Berny optimization.
 Using GEDIIS/GDIIS optimizer.
 FormGI is forming the generalized inverse of G from B-inverse, IUseBI=4.
 Internal  Forces:  Max     0.000869080 RMS     0.000173998
 Search for a local minimum.
 Step number   3 out of a maximum of   99
 All quantities printed in internal units (Hartrees-Bohrs-Radians)
 Mixed Optimization -- En-DIIS/RFO-DIIS
 Swapping is turned off.
 Update second derivatives using D2CorX and points    1    2    3
 DE= -5.81D-05 DEPred=-5.21D-05 R= 1.12D+00
 TightC=F SS=  1.41D+00  RLast= 1.76D-02 DXNew= 5.0454D-01 5.2888D-02
 Trust test= 1.12D+00 RLast= 1.76D-02 DXMaxT set to 3.00D-01
 ITU=  1  1  0
     Eigenvalues ---    0.01168   0.01337   0.01475   0.01803   0.02029
     Eigenvalues ---    0.02045   0.02092   0.02109   0.02123   0.02132
     Eigenvalues ---    0.02163   0.02172   0.02176   0.02177   0.02205
     Eigenvalues ---    0.02214   0.02818   0.14977   0.16000   0.16000
     Eigenvalues ---    0.16000   0.16000   0.16000   0.16402   0.17980
     Eigenvalues ---    0.21140   0.22008   0.22203   0.22648   0.23553
     Eigenvalues ---    0.24425   0.25000   0.25113   0.25420   0.35024
     Eigenvalues ---    0.35212   0.35362   0.35464   0.35616   0.35673
     Eigenvalues ---    0.35804   0.37724   0.41352   0.42155   0.45030
     Eigenvalues ---    0.45822   0.46349   0.47911   0.48324   0.52735
     Eigenvalues ---    0.54374   0.55547   0.57552   0.82367
 En-DIIS/RFO-DIIS/Sim-DIIS IScMMF=       -3 using points:     3    2
 RFO step:  Lambda=-8.88968777D-06.
 DidBck=F Rises=F RFO-DIIS coefs:    1.15543   -0.15543
 Iteration  1 RMS(Cart)=  0.00109773 RMS(Int)=  0.00000162
 Iteration  2 RMS(Cart)=  0.00000261 RMS(Int)=  0.00000031
 Iteration  3 RMS(Cart)=  0.00000000 RMS(Int)=  0.00000031
 Variable       Old X    -DE/DX   Delta X   Delta X   Delta X     New X
                                 (Linear)    (Quad)   (Total)
    R1        2.04712   0.00000  -0.00005   0.00004  -0.00001   2.04710
    R2        2.66273  -0.00013   0.00015  -0.00031  -0.00016   2.66256
    R3        2.61803  -0.00010  -0.00010  -0.00021  -0.00031   2.61772
    R4        2.63998  -0.00036  -0.00026  -0.00062  -0.00088   2.63909
    R5        2.62094   0.00008   0.00007   0.00015   0.00022   2.62116
    R6        2.04757  -0.00009   0.00001  -0.00026  -0.00025   2.04732
    R7        2.66156  -0.00008   0.00017  -0.00024  -0.00007   2.66149
    R8        2.74551   0.00008  -0.00010   0.00013   0.00003   2.74554
    R9        2.64817  -0.00001   0.00004  -0.00003   0.00001   2.64818
   R10        2.04960   0.00009  -0.00008   0.00029   0.00020   2.04980
   R11        2.58903   0.00029   0.00052   0.00054   0.00106   2.59009
   R12        2.04957   0.00001  -0.00007   0.00006  -0.00001   2.04956
   R13        2.05478  -0.00004  -0.00010  -0.00006  -0.00016   2.05462
   R14        2.54996  -0.00009   0.00026  -0.00017   0.00010   2.55006
   R15        2.04566   0.00002  -0.00004   0.00010   0.00006   2.04572
   R16        2.75779   0.00001  -0.00150   0.00068  -0.00083   2.75696
   R17        2.31423   0.00075   0.00124   0.00051   0.00176   2.31599
   R18        2.57460  -0.00087  -0.00062  -0.00147  -0.00210   2.57251
   R19        1.83619  -0.00023  -0.00006  -0.00030  -0.00035   1.83583
   R20        1.82890  -0.00042   0.00018  -0.00079  -0.00061   1.82829
    A1        2.09889  -0.00010   0.00001  -0.00059  -0.00058   2.09831
    A2        2.07134   0.00006   0.00009   0.00040   0.00049   2.07183
    A3        2.11295   0.00004  -0.00010   0.00019   0.00009   2.11304
    A4        2.08446  -0.00007  -0.00026  -0.00021  -0.00047   2.08399
    A5        2.08493  -0.00001   0.00032  -0.00016   0.00016   2.08509
    A6        2.11379   0.00007  -0.00006   0.00038   0.00031   2.11410
    A7        2.05908  -0.00013   0.00004  -0.00043  -0.00039   2.05869
    A8        2.15308   0.00006   0.00019   0.00011   0.00031   2.15339
    A9        2.07103   0.00007  -0.00023   0.00032   0.00008   2.07111
   A10        2.09062   0.00002  -0.00010   0.00006  -0.00004   2.09058
   A11        2.10629  -0.00002   0.00051  -0.00025   0.00026   2.10655
   A12        2.08627   0.00000  -0.00041   0.00019  -0.00022   2.08605
   A13        2.09934   0.00002   0.00037  -0.00002   0.00035   2.09968
   A14        2.04975  -0.00006  -0.00021  -0.00011  -0.00032   2.04943
   A15        2.13410   0.00004  -0.00016   0.00014  -0.00003   2.13407
   A16        2.11992   0.00011   0.00004   0.00042   0.00046   2.12038
   A17        2.08226  -0.00002   0.00003  -0.00000   0.00003   2.08230
   A18        2.08100  -0.00009  -0.00008  -0.00042  -0.00050   2.08051
   A19        2.00908   0.00019  -0.00044   0.00138   0.00095   2.01003
   A20        2.22674   0.00003   0.00002   0.00004   0.00007   2.22681
   A21        2.04736  -0.00023   0.00041  -0.00143  -0.00102   2.04635
   A22        2.14563  -0.00033  -0.00030  -0.00197  -0.00227   2.14337
   A23        2.10296   0.00025   0.00005   0.00134   0.00139   2.10436
   A24        2.03459   0.00008   0.00024   0.00063   0.00087   2.03546
   A25        2.21450  -0.00014  -0.00015  -0.00051  -0.00066   2.21384
   A26        1.95111   0.00054   0.00021   0.00252   0.00273   1.95384
   A27        2.11757  -0.00040  -0.00006  -0.00201  -0.00207   2.11550
   A28        1.89225  -0.00018  -0.00084  -0.00004  -0.00088   1.89137
   A29        1.92684  -0.00001  -0.00071   0.00046  -0.00025   1.92658
    D1       -3.14151  -0.00000  -0.00001  -0.00001  -0.00002  -3.14152
    D2        0.00013  -0.00000  -0.00000  -0.00003  -0.00003   0.00010
    D3        0.00007  -0.00000  -0.00001   0.00000  -0.00001   0.00006
    D4       -3.14148  -0.00000  -0.00000  -0.00002  -0.00003  -3.14150
    D5       -3.14159   0.00000  -0.00000   0.00002   0.00001  -3.14158
    D6       -0.00002   0.00000  -0.00000   0.00001   0.00001  -0.00001
    D7        0.00002   0.00000  -0.00000   0.00001   0.00000   0.00002
    D8        3.14159   0.00000  -0.00000   0.00000  -0.00000   3.14159
    D9        0.00006   0.00000  -0.00001   0.00002   0.00001   0.00007
   D10       -3.14154  -0.00000   0.00002  -0.00002  -0.00000  -3.14154
   D11       -3.14154   0.00000  -0.00000   0.00001   0.00000  -3.14154
   D12        0.00005  -0.00000   0.00002  -0.00003  -0.00001   0.00004
   D13        0.00003  -0.00000  -0.00001  -0.00001  -0.00002   0.00002
   D14        3.14159  -0.00000   0.00000  -0.00002  -0.00001   3.14158
   D15       -3.14155  -0.00000  -0.00001  -0.00000  -0.00001  -3.14156
   D16        0.00001  -0.00000   0.00000  -0.00001  -0.00000   0.00000
   D17       -0.00010   0.00000   0.00001   0.00000   0.00002  -0.00008
   D18        3.14153   0.00000   0.00000   0.00001   0.00001   3.14154
   D19        3.14145   0.00000   0.00001   0.00003   0.00003   3.14149
   D20       -0.00010   0.00000  -0.00000   0.00003   0.00003  -0.00007
   D21       -3.14120  -0.00000  -0.00004  -0.00008  -0.00012  -3.14132
   D22        0.00047  -0.00000  -0.00004  -0.00007  -0.00011   0.00036
   D23        0.00044  -0.00000  -0.00003  -0.00010  -0.00014   0.00030
   D24       -3.14108  -0.00000  -0.00003  -0.00010  -0.00013  -3.14121
   D25       -0.00008  -0.00000   0.00001  -0.00001  -0.00001  -0.00009
   D26        3.14151   0.00000  -0.00001   0.00003   0.00001   3.14152
   D27        3.14153  -0.00000   0.00001  -0.00001  -0.00000   3.14153
   D28       -0.00006   0.00000  -0.00001   0.00003   0.00002  -0.00005
   D29        3.14135   0.00000  -0.00001   0.00005   0.00004   3.14140
   D30       -0.00024   0.00000   0.00002   0.00001   0.00003  -0.00021
   D31       -0.00004  -0.00000  -0.00000  -0.00005  -0.00005  -0.00009
   D32        3.14158  -0.00000  -0.00000  -0.00007  -0.00007   3.14151
   D33       -3.14155  -0.00000  -0.00000  -0.00004  -0.00005   3.14159
   D34        0.00007  -0.00000  -0.00000  -0.00007  -0.00007   0.00000
   D35       -0.00041   0.00002  -0.00002   0.00165   0.00163   0.00121
   D36       -3.14141  -0.00002   0.00009  -0.00163  -0.00154   3.14024
   D37        3.14120   0.00002  -0.00002   0.00163   0.00161  -3.14037
   D38        0.00021  -0.00002   0.00009  -0.00165  -0.00156  -0.00135
   D39        3.14125   0.00002  -0.00005   0.00165   0.00159  -3.14034
   D40        0.00022  -0.00002   0.00005  -0.00143  -0.00137  -0.00115
         Item               Value     Threshold  Converged?
 Maximum Force            0.000869     0.000450     NO 
 RMS     Force            0.000174     0.000300     YES
 Maximum Displacement     0.004956     0.001800     NO 
 RMS     Displacement     0.001097     0.001200     YES
 Predicted change in Energy=-4.445058D-06
 GradGradGradGradGradGradGradGradGradGradGradGradGradGradGradGradGradGrad

                          Input orientation:                          
 ---------------------------------------------------------------------
 Center     Atomic      Atomic             Coordinates (Angstroms)
 Number     Number       Type             X           Y           Z
 ---------------------------------------------------------------------
      1          1           0       -0.309158   -1.921091    0.000102
      2          6           0       -0.948599   -1.046669    0.000069
      3          6           0       -2.637136    1.179453    0.000061
      4          6           0       -0.384554    0.244472   -0.000037
      5          6           0       -2.322081   -1.226759    0.000142
      6          6           0       -3.170343   -0.111298    0.000084
      7          6           0       -1.260293    1.347500    0.000010
      8          1           0       -0.847898    2.350619   -0.000024
      9          1           0       -3.305449    2.032155    0.000065
     10          6           0        1.047202    0.491305   -0.000224
     11          1           0        1.335646    1.539601   -0.000019
     12          6           0        2.040013   -0.422639   -0.000705
     13          1           0        1.855278   -1.489308   -0.000935
     14          6           0        3.436683   -0.001018   -0.000934
     15          8           0        3.856773    1.150302    0.000455
     16          8           0        4.288662   -1.062761    0.000290
     17          1           0        5.199348   -0.724491    0.001230
     18          8           0       -4.535787   -0.230236    0.000070
     19          1           0       -4.792823   -1.162958   -0.000088
     20          1           0       -2.749855   -2.223553    0.000222
 ---------------------------------------------------------------------
                    Distance matrix (angstroms):
                    1          2          3          4          5
     1  H    0.000000
     2  C    1.083281   0.000000
     3  C    3.877222   2.794061   0.000000
     4  C    2.166875   1.408968   2.438916   0.000000
     5  C    2.129309   1.385239   2.426750   2.432803   0.000000
     6  C    3.385517   2.410615   1.396549   2.808414   1.401357
     7  C    3.404165   2.414373   1.387060   1.408399   2.784637
     8  H    4.305548   3.398780   2.138458   2.156512   3.869218
     9  H    4.960434   3.877357   1.083394   3.424534   3.404046
    10  C    2.767556   2.519640   3.748052   1.452878   3.782038
    11  H    3.831680   3.450590   3.989073   2.153241   4.586035
    12  C    2.786389   3.053067   4.943928   2.514670   4.435593
    13  H    2.207084   2.838601   5.225329   2.832463   4.185602
    14  C    4.209276   4.508224   6.187470   3.829115   5.887768
    15  O    5.175755   5.283776   6.493975   4.336979   6.620322
    16  O    4.677251   5.237286   7.279712   4.852609   6.612777
    17  H    5.636975   6.156383   8.064458   5.667350   7.538181
    18  O    4.552294   3.678924   2.364762   4.178287   2.427664
    19  H    4.547309   3.845983   3.183375   4.627493   2.471565
    20  H    2.459366   2.151646   3.404873   3.418449   1.084707
                    6          7          8          9         10
     6  C    0.000000
     7  C    2.403411   0.000000
     8  H    3.384492   1.084582   0.000000
     9  H    2.147707   2.156714   2.478099   0.000000
    10  C    4.260378   2.461220   2.654893   4.617336   0.000000
    11  H    4.798896   2.603037   2.329295   4.667159   1.087256
    12  C    5.219650   3.745052   4.003872   5.882175   1.349432
    13  H    5.211121   4.213581   4.695977   6.247704   2.139115
    14  C    6.607947   4.886725   4.887518   7.042027   2.439672
    15  O    7.139468   5.120864   4.855378   7.216308   2.885822
    16  O    7.519444   6.049815   6.167286   8.200551   3.594744
    17  H    8.392123   6.783812   6.784209   8.940396   4.326486
    18  O    1.370614   3.635672   4.501260   2.575295   5.629422
    19  H    1.933502   4.333725   5.282770   3.524348   6.069801
    20  H    2.153702   3.869266   4.953836   4.291822   4.667772
                   11         12         13         14         15
    11  H    0.000000
    12  C    2.084831   0.000000
    13  H    3.073160   1.082548   0.000000
    14  C    2.605353   1.458921   2.171601   0.000000
    15  O    2.551007   2.403073   3.312632   1.225567   0.000000
    16  O    3.936063   2.337986   2.470486   1.361312   2.254812
    17  H    4.478204   3.173722   3.430416   1.905363   2.305940
    18  O    6.132377   6.578615   6.513906   7.975765   8.505349
    19  H    6.697907   6.872825   6.656106   8.311130   8.953585
    20  H    5.554516   5.117238   4.663300   6.573653   7.418250
                   16         17         18         19         20
    16  O    0.000000
    17  H    0.971481   0.000000
    18  O    8.863634   9.747674   0.000000
    19  H    9.082038  10.001787   0.967491   0.000000
    20  H    7.133594   8.089315   2.676354   2.301865   0.000000
 Stoichiometry    C9H8O3
 Framework group  C1[X(C9H8O3)]
 Deg. of freedom    54
 Full point group                 C1      NOp   1
 Largest Abelian subgroup         C1      NOp   1
 Largest concise Abelian subgroup C1      NOp   1
                         Standard orientation:                         
 ---------------------------------------------------------------------
 Center     Atomic      Atomic             Coordinates (Angstroms)
 Number     Number       Type             X           Y           Z
 ---------------------------------------------------------------------
      1          1           0        0.310300   -1.920865   -0.000127
      2          6           0        0.949579   -1.046325   -0.000094
      3          6           0        2.637704    1.180110   -0.000085
      4          6           0        0.385296    0.244712    0.000012
      5          6           0        2.323095   -1.226160   -0.000167
      6          6           0        3.171150   -0.110543   -0.000109
      7          6           0        1.260830    1.347902   -0.000035
      8          1           0        0.848249    2.350945   -0.000001
      9          1           0        3.305859    2.032935   -0.000090
     10          6           0       -1.046507    0.491280    0.000199
     11          1           0       -1.335145    1.539523   -0.000005
     12          6           0       -2.039149   -0.422848    0.000680
     13          1           0       -1.854216   -1.489483    0.000910
     14          6           0       -3.435897   -0.001485    0.000909
     15          8           0       -3.856200    1.149757   -0.000480
     16          8           0       -4.287679   -1.063386   -0.000315
     17          1           0       -5.198427   -0.725285   -0.001255
     18          8           0        4.536616   -0.229227   -0.000094
     19          1           0        4.793825   -1.161902    0.000064
     20          1           0        2.751053   -2.222875   -0.000247
 ---------------------------------------------------------------------
 Rotational constants (GHZ):           3.5943109           0.3506062           0.3194459
 Standard basis: 6-311+G(d,p) (5D, 7F)
 There are   324 symmetry adapted cartesian basis functions of A   symmetry.
 There are   312 symmetry adapted basis functions of A   symmetry.
   312 basis functions,   496 primitive gaussians,   324 cartesian basis functions
    43 alpha electrons       43 beta electrons
       nuclear repulsion energy       615.6811076638 Hartrees.
 NAtoms=   20 NActive=   20 NUniq=   20 SFac= 1.00D+00 NAtFMM=   60 NAOKFM=F Big=F
 Integral buffers will be    131072 words long.
 Raffenetti 2 integral format.
 Two-electron integral symmetry is turned on.
 Nuclear repulsion after empirical dispersion term =      615.6670452795 Hartrees.
 ------------------------------------------------------------------------------
 Polarizable Continuum Model (PCM)
 =================================
 Model                : PCM.
 Atomic radii         : SMD-Coulomb.
 Polarization charges : Total charges.
 Charge compensation  : None.
 Solution method      : On-the-fly selection.
 Cavity type          : VdW (van der Waals Surface) (Alpha=1.000).
 Cavity algorithm     : GePol (No added spheres)
                        Default sphere list used, NSphG=   20.
                        Lebedev-Laikov grids with approx.  5.0 points / Ang**2.
                        Smoothing algorithm: York/Karplus (Gamma=1.0000).
                        Polarization charges: spherical gaussians, with
                                              point-specific exponents (IZeta= 3).
                        Self-potential: point-specific (ISelfS= 7).
                        Self-field    : sphere-specific E.n sum rule (ISelfD= 2).
 1st derivatives      : Analytical E(r).r(x)/FMM algorithm (CHGder, D1EAlg=3).
                        Cavity 1st derivative terms included.
 Solvent              : Water, Eps=  78.355300 Eps(inf)=   1.777849
 ------------------------------------------------------------------------------
 Spheres list:
 ISph  on   Nord     Re0    Alpha      Xe            Ye            Ze
    1   H      1    1.2000  1.000      0.310300     -1.920865     -0.000127
    2   C      2    1.8500  1.000      0.949579     -1.046325     -0.000094
    3   C      3    1.8500  1.000      2.637704      1.180110     -0.000085
    4   C      4    1.8500  1.000      0.385296      0.244712      0.000012
    5   C      5    1.8500  1.000      2.323095     -1.226160     -0.000167
    6   C      6    1.8500  1.000      3.171150     -0.110543     -0.000109
    7   C      7    1.8500  1.000      1.260830      1.347902     -0.000035
    8   H      8    1.2000  1.000      0.848249      2.350945     -0.000001
    9   H      9    1.2000  1.000      3.305859      2.032935     -0.000090
   10   C     10    1.8500  1.000     -1.046507      0.491280      0.000199
   11   H     11    1.2000  1.000     -1.335145      1.539523     -0.000005
   12   C     12    1.8500  1.000     -2.039149     -0.422848      0.000680
   13   H     13    1.2000  1.000     -1.854216     -1.489483      0.000910
   14   C     14    1.8500  1.000     -3.435897     -0.001485      0.000909
   15   O     15    1.5200  1.000     -3.856200      1.149757     -0.000480
   16   O     16    1.5200  1.000     -4.287679     -1.063386     -0.000315
   17   H     17    1.2000  1.000     -5.198427     -0.725285     -0.001255
   18   O     18    1.5200  1.000      4.536616     -0.229227     -0.000094
   19   H     19    1.2000  1.000      4.793825     -1.161902      0.000064
   20   H     20    1.2000  1.000      2.751053     -2.222875     -0.000247
 ------------------------------------------------------------------------------
 ------------------------------------------------------------------------------
 Atomic radii for non-electrostatic terms: SMD-CDS.
 ------------------------------------------------------------------------------
 Nuclear repulsion after PCM non-electrostatic terms =      615.6766310771 Hartrees.
 One-electron integrals computed using PRISM.
 NBasis=   312 RedAO= T EigKep=  1.49D-06  NBF=   312
 NBsUse=   311 1.00D-06 EigRej=  8.34D-07 NBFU=   311
 Initial guess from the checkpoint file:  "4-Hydroxycinnamic acid.chk"
 B after Tr=     0.000000    0.000000    0.000000
         Rot=    1.000000   -0.000006   -0.000011    0.000003 Ang=  -0.00 deg.
 Requested convergence on RMS density matrix=1.00D-08 within  32 cycles.
 Requested convergence on MAX density matrix=1.00D-06.
 Requested convergence on             energy=1.00D-06.
 No special actions if energy rises.
 Inv3:  Mode=1 IEnd=     7844067.
 Iteration    1 A*A^-1 deviation from unit magnitude is 2.78D-15 for    381.
 Iteration    1 A*A^-1 deviation from orthogonality  is 1.59D-15 for    876    740.
 Iteration    1 A^-1*A deviation from unit magnitude is 2.78D-15 for    395.
 Iteration    1 A^-1*A deviation from orthogonality  is 1.95D-15 for    819    253.
 Error on total polarization charges =  0.05931
 SCF Done:  E(RB3LYP) =  -573.655564667     A.U. after    9 cycles
            NFock=  9  Conv=0.47D-08     -V/T= 2.0041
 SMD-CDS (non-electrostatic) energy       (kcal/mol) =       6.02
 (included in total energy above)
 QCSCF skips out because SCF is already converged.
 D1PCM: PCM CHGder 1st derivatives, ID1Alg=3 FixD1E=F DoIter=F DoCFld=F I1PDM=0.
 Calling FoFJK, ICntrl=      2127 FMM=F ISym2X=0 I1Cent= 0 IOpClX= 0 NMat=1 NMatS=1 NMatT=0.
 ***** Axes restored to original set *****
 -------------------------------------------------------------------
 Center     Atomic                   Forces (Hartrees/Bohr)
 Number     Number              X              Y              Z
 -------------------------------------------------------------------
      1        1           0.000006056   -0.000007037   -0.000000514
      2        6          -0.000037478   -0.000008216   -0.000001378
      3        6           0.000004384   -0.000000963   -0.000001417
      4        6          -0.000008053    0.000023173    0.000011910
      5        6          -0.000037908    0.000036669   -0.000001804
      6        6          -0.000006119    0.000022573    0.000001200
      7        6           0.000036188   -0.000067578    0.000002625
      8        1           0.000002293    0.000015669    0.000000107
      9        1          -0.000004667   -0.000018236   -0.000000656
     10        6          -0.000038185   -0.000062573   -0.000015222
     11        1           0.000066325    0.000018171   -0.000005079
     12        6          -0.000081154    0.000160441   -0.000101733
     13        1          -0.000009160   -0.000036712   -0.000005469
     14        6           0.000520830   -0.000259175    0.000365333
     15        8          -0.000172789    0.000020981   -0.000137158
     16        8          -0.000253797    0.000214783   -0.000103237
     17        1          -0.000048134   -0.000000461   -0.000008258
     18        8          -0.000004795   -0.000122394   -0.000000370
     19        1           0.000033219    0.000100651    0.000001424
     20        1           0.000032946   -0.000029765   -0.000000303
 -------------------------------------------------------------------
 Cartesian Forces:  Max     0.000520830 RMS     0.000111015

 GradGradGradGradGradGradGradGradGradGradGradGradGradGradGradGradGradGrad
 Berny optimization.
 Using GEDIIS/GDIIS optimizer.
 FormGI is forming the generalized inverse of G from B-inverse, IUseBI=4.
 Internal  Forces:  Max     0.000349236 RMS     0.000057727
 Search for a local minimum.
 Step number   4 out of a maximum of   99
 All quantities printed in internal units (Hartrees-Bohrs-Radians)
 Mixed Optimization -- En-DIIS/RFO-DIIS
 Swapping is turned off.
 Update second derivatives using D2CorX and points    1    2    3    4
 DE= -4.28D-06 DEPred=-4.45D-06 R= 9.63D-01
 TightC=F SS=  1.41D+00  RLast= 7.09D-03 DXNew= 5.0454D-01 2.1257D-02
 Trust test= 9.63D-01 RLast= 7.09D-03 DXMaxT set to 3.00D-01
 ITU=  1  1  1  0
     Eigenvalues ---    0.01168   0.01336   0.01697   0.01803   0.02029
     Eigenvalues ---    0.02044   0.02091   0.02109   0.02123   0.02132
     Eigenvalues ---    0.02163   0.02173   0.02176   0.02177   0.02205
     Eigenvalues ---    0.02214   0.02819   0.14945   0.15855   0.16000
     Eigenvalues ---    0.16000   0.16000   0.16000   0.16040   0.17924
     Eigenvalues ---    0.20125   0.22006   0.22206   0.22808   0.23425
     Eigenvalues ---    0.24100   0.24984   0.25208   0.27948   0.34984
     Eigenvalues ---    0.35134   0.35365   0.35466   0.35613   0.35706
     Eigenvalues ---    0.35833   0.37892   0.41227   0.42124   0.43123
     Eigenvalues ---    0.45072   0.45952   0.47395   0.47963   0.52672
     Eigenvalues ---    0.54408   0.54767   0.56117   0.82457
 En-DIIS/RFO-DIIS/Sim-DIIS IScMMF=       -3 using points:     4    3    2
 RFO step:  Lambda=-3.61725701D-06.
 DidBck=T Rises=F RFO-DIIS coefs:    0.41835    0.90231   -0.32066
 Iteration  1 RMS(Cart)=  0.00070692 RMS(Int)=  0.00000066
 Iteration  2 RMS(Cart)=  0.00000097 RMS(Int)=  0.00000022
 Variable       Old X    -DE/DX   Delta X   Delta X   Delta X     New X
                                 (Linear)    (Quad)   (Total)
    R1        2.04710   0.00001  -0.00010   0.00010   0.00000   2.04711
    R2        2.66256   0.00001   0.00040  -0.00043  -0.00003   2.66254
    R3        2.61772  -0.00002  -0.00002  -0.00003  -0.00005   2.61767
    R4        2.63909  -0.00001  -0.00003  -0.00010  -0.00013   2.63897
    R5        2.62116   0.00001   0.00002   0.00001   0.00003   2.62120
    R6        2.04732  -0.00001   0.00016  -0.00020  -0.00004   2.04728
    R7        2.66149  -0.00006   0.00039  -0.00045  -0.00006   2.66143
    R8        2.74554  -0.00001  -0.00023   0.00025   0.00002   2.74556
    R9        2.64818  -0.00002   0.00007  -0.00009  -0.00002   2.64816
   R10        2.04980   0.00001  -0.00029   0.00033   0.00004   2.04984
   R11        2.59009  -0.00003   0.00046  -0.00040   0.00006   2.59015
   R12        2.04956   0.00002  -0.00014   0.00015   0.00001   2.04957
   R13        2.05462   0.00003  -0.00012   0.00013   0.00001   2.05463
   R14        2.55006  -0.00009   0.00049  -0.00055  -0.00007   2.54999
   R15        2.04572   0.00004  -0.00012   0.00016   0.00004   2.04576
   R16        2.75696   0.00003  -0.00262   0.00256  -0.00005   2.75691
   R17        2.31599  -0.00004   0.00154  -0.00142   0.00013   2.31611
   R18        2.57251  -0.00035  -0.00007  -0.00040  -0.00047   2.57204
   R19        1.83583  -0.00005   0.00009  -0.00019  -0.00010   1.83573
   R20        1.82829  -0.00011   0.00073  -0.00090  -0.00016   1.82813
    A1        2.09831  -0.00000   0.00036  -0.00044  -0.00008   2.09824
    A2        2.07183  -0.00001  -0.00010   0.00015   0.00005   2.07188
    A3        2.11304   0.00001  -0.00026   0.00029   0.00003   2.11307
    A4        2.08399   0.00000  -0.00026   0.00021  -0.00005   2.08394
    A5        2.08509  -0.00001   0.00057  -0.00060  -0.00003   2.08506
    A6        2.11410   0.00001  -0.00031   0.00039   0.00008   2.11418
    A7        2.05869  -0.00000   0.00031  -0.00039  -0.00008   2.05861
    A8        2.15339   0.00000   0.00022  -0.00017   0.00005   2.15343
    A9        2.07111   0.00000  -0.00053   0.00056   0.00003   2.07114
   A10        2.09058  -0.00001  -0.00018   0.00018   0.00000   2.09058
   A11        2.10655  -0.00004   0.00090  -0.00097  -0.00007   2.10648
   A12        2.08605   0.00004  -0.00072   0.00079   0.00007   2.08612
   A13        2.09968  -0.00000   0.00056  -0.00054   0.00002   2.09971
   A14        2.04943   0.00002  -0.00024   0.00023  -0.00002   2.04941
   A15        2.13407  -0.00002  -0.00032   0.00031  -0.00001   2.13407
   A16        2.12038   0.00000  -0.00018   0.00025   0.00008   2.12046
   A17        2.08230  -0.00000   0.00005  -0.00007  -0.00001   2.08228
   A18        2.08051   0.00000   0.00012  -0.00019  -0.00006   2.08045
   A19        2.01003   0.00007  -0.00145   0.00174   0.00028   2.01031
   A20        2.22681  -0.00002   0.00001  -0.00001   0.00000   2.22681
   A21        2.04635  -0.00005   0.00144  -0.00173  -0.00029   2.04606
   A22        2.14337  -0.00001   0.00071  -0.00096  -0.00025   2.14312
   A23        2.10436   0.00002  -0.00070   0.00085   0.00015   2.10451
   A24        2.03546  -0.00000  -0.00001   0.00011   0.00010   2.03556
   A25        2.21384  -0.00017   0.00008  -0.00039  -0.00031   2.21353
   A26        1.95384  -0.00004  -0.00115   0.00134   0.00019   1.95403
   A27        2.11550   0.00022   0.00108  -0.00095   0.00013   2.11563
   A28        1.89137  -0.00002  -0.00123   0.00092  -0.00030   1.89107
   A29        1.92658  -0.00001  -0.00131   0.00122  -0.00009   1.92650
    D1       -3.14152  -0.00000  -0.00000  -0.00001  -0.00001  -3.14154
    D2        0.00010   0.00000   0.00002  -0.00002   0.00000   0.00010
    D3        0.00006  -0.00000  -0.00001   0.00000  -0.00001   0.00005
    D4       -3.14150   0.00000   0.00001  -0.00000   0.00001  -3.14150
    D5       -3.14158   0.00000  -0.00002   0.00002   0.00000  -3.14158
    D6       -0.00001   0.00000  -0.00001   0.00002   0.00001  -0.00000
    D7        0.00002  -0.00000  -0.00001   0.00001  -0.00000   0.00002
    D8        3.14159   0.00000  -0.00000   0.00001   0.00000  -3.14159
    D9        0.00007  -0.00000  -0.00002   0.00000  -0.00002   0.00005
   D10       -3.14154  -0.00000   0.00004  -0.00005  -0.00002  -3.14155
   D11       -3.14154  -0.00000  -0.00001  -0.00000  -0.00001  -3.14155
   D12        0.00004  -0.00000   0.00005  -0.00005  -0.00001   0.00003
   D13        0.00002   0.00000  -0.00000   0.00001   0.00001   0.00002
   D14        3.14158   0.00000   0.00001  -0.00001   0.00000   3.14158
   D15       -3.14156   0.00000  -0.00001   0.00001   0.00000  -3.14156
   D16        0.00000  -0.00000   0.00000  -0.00001  -0.00000  -0.00000
   D17       -0.00008   0.00000   0.00002  -0.00001   0.00001  -0.00008
   D18        3.14154   0.00000   0.00000   0.00001   0.00001   3.14155
   D19        3.14149  -0.00000  -0.00000  -0.00000  -0.00001   3.14148
   D20       -0.00007  -0.00000  -0.00002   0.00001  -0.00000  -0.00008
   D21       -3.14132  -0.00000  -0.00001  -0.00003  -0.00004  -3.14136
   D22        0.00036  -0.00000  -0.00001  -0.00008  -0.00010   0.00026
   D23        0.00030   0.00000   0.00001  -0.00004  -0.00003   0.00027
   D24       -3.14121  -0.00000   0.00001  -0.00009  -0.00008  -3.14129
   D25       -0.00009   0.00000   0.00002  -0.00001   0.00001  -0.00008
   D26        3.14152   0.00000  -0.00003   0.00005   0.00001   3.14153
   D27        3.14153   0.00000   0.00002  -0.00001   0.00001   3.14154
   D28       -0.00005   0.00000  -0.00004   0.00005   0.00001  -0.00004
   D29        3.14140   0.00000  -0.00004   0.00006   0.00002   3.14142
   D30       -0.00021   0.00000   0.00002   0.00000   0.00002  -0.00019
   D31       -0.00009   0.00001   0.00003   0.00008   0.00010   0.00001
   D32        3.14151   0.00001   0.00004   0.00005   0.00008  -3.14159
   D33        3.14159   0.00000   0.00002   0.00003   0.00005  -3.14155
   D34        0.00000   0.00000   0.00004  -0.00001   0.00003   0.00003
   D35        0.00121  -0.00009  -0.00099  -0.00088  -0.00186  -0.00065
   D36        3.14024   0.00010   0.00109   0.00094   0.00203  -3.14092
   D37       -3.14037  -0.00009  -0.00097  -0.00091  -0.00188   3.14093
   D38       -0.00135   0.00009   0.00110   0.00091   0.00201   0.00066
   D39       -3.14034  -0.00009  -0.00104  -0.00088  -0.00192   3.14093
   D40       -0.00115   0.00008   0.00090   0.00082   0.00172   0.00057
         Item               Value     Threshold  Converged?
 Maximum Force            0.000349     0.000450     YES
 RMS     Force            0.000058     0.000300     YES
 Maximum Displacement     0.004309     0.001800     NO 
 RMS     Displacement     0.000707     0.001200     YES
 Predicted change in Energy=-1.081383D-06
 GradGradGradGradGradGradGradGradGradGradGradGradGradGradGradGradGradGrad

                          Input orientation:                          
 ---------------------------------------------------------------------
 Center     Atomic      Atomic             Coordinates (Angstroms)
 Number     Number       Type             X           Y           Z
 ---------------------------------------------------------------------
      1          1           0       -0.309143   -1.921058    0.000572
      2          6           0       -0.948616   -1.046659    0.000347
      3          6           0       -2.637151    1.179426   -0.000188
      4          6           0       -0.384525    0.244446    0.000283
      5          6           0       -2.322075   -1.226730    0.000130
      6          6           0       -3.170318   -0.111269   -0.000184
      7          6           0       -1.260285    1.347419    0.000057
      8          1           0       -0.847861    2.350534    0.000041
      9          1           0       -3.305482    2.032086   -0.000393
     10          6           0        1.047241    0.491289    0.000387
     11          1           0        1.335979    1.539512    0.000546
     12          6           0        2.040034   -0.422624    0.000280
     13          1           0        1.855035   -1.489270    0.000083
     14          6           0        3.436737   -0.001211    0.000412
     15          8           0        3.856655    1.150244   -0.000016
     16          8           0        4.288609   -1.062723   -0.000575
     17          1           0        5.199127   -0.724153   -0.001050
     18          8           0       -4.535797   -0.230202   -0.000476
     19          1           0       -4.792733   -1.162863   -0.000603
     20          1           0       -2.749798   -2.223569    0.000182
 ---------------------------------------------------------------------
                    Distance matrix (angstroms):
                    1          2          3          4          5
     1  H    0.000000
     2  C    1.083283   0.000000
     3  C    3.877192   2.794029   0.000000
     4  C    2.166816   1.408953   2.438956   0.000000
     5  C    2.129317   1.385213   2.426696   2.432788   0.000000
     6  C    3.385508   2.410584   1.396481   2.808411   1.401345
     7  C    3.404059   2.414280   1.387077   1.408370   2.784536
     8  H    4.305428   3.398686   2.138470   2.156452   3.869124
     9  H    4.960383   3.877303   1.083372   3.424565   3.403963
    10  C    2.767525   2.519669   3.748103   1.452890   3.782048
    11  H    3.831706   3.450747   3.989414   2.153447   4.586225
    12  C    2.786384   3.053105   4.943948   2.514651   4.435604
    13  H    2.206832   2.838374   5.225100   2.832208   4.185353
    14  C    4.209207   4.508246   6.187569   3.829150   5.887768
    15  O    5.175593   5.283655   6.493871   4.336828   6.620175
    16  O    4.677185   5.237250   7.279655   4.852512   6.612718
    17  H    5.636810   6.156197   8.064172   5.667042   7.537976
    18  O    4.552318   3.678922   2.364721   4.178319   2.427680
    19  H    4.547246   3.845873   3.183214   4.627398   2.471483
    20  H    2.459331   2.151597   3.404858   3.418422   1.084728
                    6          7          8          9         10
     6  C    0.000000
     7  C    2.403331   0.000000
     8  H    3.384417   1.084588   0.000000
     9  H    2.147612   2.156757   2.478167   0.000000
    10  C    4.260386   2.461227   2.654845   4.617386   0.000000
    11  H    4.799145   2.603361   2.329574   4.667525   1.087263
    12  C    5.219647   3.745017   4.003790   5.882188   1.349397
    13  H    5.210860   4.213315   4.695715   6.247470   2.138959
    14  C    6.607972   4.886800   4.887584   7.042145   2.439722
    15  O    7.139311   5.120737   4.855220   7.216221   2.885659
    16  O    7.519366   6.049711   6.167142   8.200491   3.594637
    17  H    8.391856   6.783467   6.783787   8.940091   4.326137
    18  O    1.370649   3.635639   4.501230   2.575193   5.629464
    19  H    1.933412   4.333556   5.282611   3.524147   6.069722
    20  H    2.153752   3.869187   4.953764   4.291781   4.667757
                   11         12         13         14         15
    11  H    0.000000
    12  C    2.084627   0.000000
    13  H    3.072937   1.082571   0.000000
    14  C    2.605189   1.458893   2.171659   0.000000
    15  O    2.550556   2.402920   3.312630   1.225635   0.000000
    16  O    3.935689   2.337909   2.470673   1.361064   2.254730
    17  H    4.477510   3.173452   3.430504   1.904907   2.305559
    18  O    6.132670   6.578646   6.513677   7.975822   8.505227
    19  H    6.698056   6.872748   6.655777   8.311053   8.953344
    20  H    5.554669   5.117215   4.663012   6.573590   7.418074
                   16         17         18         19         20
    16  O    0.000000
    17  H    0.971429   0.000000
    18  O    8.863590   9.747448   0.000000
    19  H    9.081894  10.001487   0.967405   0.000000
    20  H    7.133493   8.089107   2.676435   2.301887   0.000000
 Stoichiometry    C9H8O3
 Framework group  C1[X(C9H8O3)]
 Deg. of freedom    54
 Full point group                 C1      NOp   1
 Largest Abelian subgroup         C1      NOp   1
 Largest concise Abelian subgroup C1      NOp   1
                         Standard orientation:                         
 ---------------------------------------------------------------------
 Center     Atomic      Atomic             Coordinates (Angstroms)
 Number     Number       Type             X           Y           Z
 ---------------------------------------------------------------------
      1          1           0        0.310268   -1.920820   -0.000572
      2          6           0        0.949585   -1.046306   -0.000347
      3          6           0        2.637719    1.180082    0.000188
      4          6           0        0.385262    0.244698   -0.000283
      5          6           0        2.323076   -1.226130   -0.000130
      6          6           0        3.171118   -0.110516    0.000184
      7          6           0        1.260823    1.347829   -0.000057
      8          1           0        0.848219    2.350869   -0.000041
      9          1           0        3.305897    2.032862    0.000393
     10          6           0       -1.046550    0.491283   -0.000387
     11          1           0       -1.335476    1.539455   -0.000546
     12          6           0       -2.039178   -0.422808   -0.000280
     13          1           0       -1.853987   -1.489421   -0.000083
     14          6           0       -3.435956   -0.001646   -0.000413
     15          8           0       -3.856081    1.149734    0.000015
     16          8           0       -4.287638   -1.063311    0.000575
     17          1           0       -5.198217   -0.724905    0.001050
     18          8           0        4.536619   -0.229204    0.000476
     19          1           0        4.793722   -1.161819    0.000603
     20          1           0        2.750977   -2.222892   -0.000182
 ---------------------------------------------------------------------
 Rotational constants (GHZ):           3.5945810           0.3506108           0.3194519
 Standard basis: 6-311+G(d,p) (5D, 7F)
 There are   324 symmetry adapted cartesian basis functions of A   symmetry.
 There are   312 symmetry adapted basis functions of A   symmetry.
   312 basis functions,   496 primitive gaussians,   324 cartesian basis functions
    43 alpha electrons       43 beta electrons
       nuclear repulsion energy       615.6913518137 Hartrees.
 NAtoms=   20 NActive=   20 NUniq=   20 SFac= 1.00D+00 NAtFMM=   60 NAOKFM=F Big=F
 Integral buffers will be    131072 words long.
 Raffenetti 2 integral format.
 Two-electron integral symmetry is turned on.
 Nuclear repulsion after empirical dispersion term =      615.6772895075 Hartrees.
 ------------------------------------------------------------------------------
 Polarizable Continuum Model (PCM)
 =================================
 Model                : PCM.
 Atomic radii         : SMD-Coulomb.
 Polarization charges : Total charges.
 Charge compensation  : None.
 Solution method      : On-the-fly selection.
 Cavity type          : VdW (van der Waals Surface) (Alpha=1.000).
 Cavity algorithm     : GePol (No added spheres)
                        Default sphere list used, NSphG=   20.
                        Lebedev-Laikov grids with approx.  5.0 points / Ang**2.
                        Smoothing algorithm: York/Karplus (Gamma=1.0000).
                        Polarization charges: spherical gaussians, with
                                              point-specific exponents (IZeta= 3).
                        Self-potential: point-specific (ISelfS= 7).
                        Self-field    : sphere-specific E.n sum rule (ISelfD= 2).
 1st derivatives      : Analytical E(r).r(x)/FMM algorithm (CHGder, D1EAlg=3).
                        Cavity 1st derivative terms included.
 Solvent              : Water, Eps=  78.355300 Eps(inf)=   1.777849
 ------------------------------------------------------------------------------
 Spheres list:
 ISph  on   Nord     Re0    Alpha      Xe            Ye            Ze
    1   H      1    1.2000  1.000      0.310268     -1.920820     -0.000572
    2   C      2    1.8500  1.000      0.949585     -1.046306     -0.000347
    3   C      3    1.8500  1.000      2.637719      1.180082      0.000188
    4   C      4    1.8500  1.000      0.385262      0.244698     -0.000283
    5   C      5    1.8500  1.000      2.323076     -1.226130     -0.000130
    6   C      6    1.8500  1.000      3.171118     -0.110516      0.000184
    7   C      7    1.8500  1.000      1.260823      1.347829     -0.000057
    8   H      8    1.2000  1.000      0.848219      2.350869     -0.000041
    9   H      9    1.2000  1.000      3.305897      2.032862      0.000393
   10   C     10    1.8500  1.000     -1.046550      0.491283     -0.000387
   11   H     11    1.2000  1.000     -1.335476      1.539455     -0.000546
   12   C     12    1.8500  1.000     -2.039178     -0.422808     -0.000280
   13   H     13    1.2000  1.000     -1.853987     -1.489421     -0.000083
   14   C     14    1.8500  1.000     -3.435956     -0.001646     -0.000413
   15   O     15    1.5200  1.000     -3.856081      1.149734      0.000015
   16   O     16    1.5200  1.000     -4.287638     -1.063311      0.000575
   17   H     17    1.2000  1.000     -5.198217     -0.724905      0.001050
   18   O     18    1.5200  1.000      4.536619     -0.229204      0.000476
   19   H     19    1.2000  1.000      4.793722     -1.161819      0.000603
   20   H     20    1.2000  1.000      2.750977     -2.222892     -0.000182
 ------------------------------------------------------------------------------
 ------------------------------------------------------------------------------
 Atomic radii for non-electrostatic terms: SMD-CDS.
 ------------------------------------------------------------------------------
 Nuclear repulsion after PCM non-electrostatic terms =      615.6868764587 Hartrees.
 One-electron integrals computed using PRISM.
 NBasis=   312 RedAO= T EigKep=  1.49D-06  NBF=   312
 NBsUse=   311 1.00D-06 EigRej=  8.34D-07 NBFU=   311
 Initial guess from the checkpoint file:  "4-Hydroxycinnamic acid.chk"
 B after Tr=    -0.000000   -0.000000   -0.000000
         Rot=    1.000000    0.000006    0.000014    0.000000 Ang=   0.00 deg.
 Requested convergence on RMS density matrix=1.00D-08 within  32 cycles.
 Requested convergence on MAX density matrix=1.00D-06.
 Requested convergence on             energy=1.00D-06.
 No special actions if energy rises.
 Inv3:  Mode=1 IEnd=     7844067.
 Iteration    1 A*A^-1 deviation from unit magnitude is 2.66D-15 for   1473.
 Iteration    1 A*A^-1 deviation from orthogonality  is 1.55D-15 for   1402     87.
 Iteration    1 A^-1*A deviation from unit magnitude is 2.89D-15 for   1522.
 Iteration    1 A^-1*A deviation from orthogonality  is 2.28D-15 for    819    253.
 Error on total polarization charges =  0.05931
 SCF Done:  E(RB3LYP) =  -573.655565149     A.U. after    8 cycles
            NFock=  8  Conv=0.52D-08     -V/T= 2.0041
 SMD-CDS (non-electrostatic) energy       (kcal/mol) =       6.02
 (included in total energy above)
 QCSCF skips out because SCF is already converged.
 D1PCM: PCM CHGder 1st derivatives, ID1Alg=3 FixD1E=F DoIter=F DoCFld=F I1PDM=0.
 Calling FoFJK, ICntrl=      2127 FMM=F ISym2X=0 I1Cent= 0 IOpClX= 0 NMat=1 NMatS=1 NMatT=0.
 ***** Axes restored to original set *****
 -------------------------------------------------------------------
 Center     Atomic                   Forces (Hartrees/Bohr)
 Number     Number              X              Y              Z
 -------------------------------------------------------------------
      1        1          -0.000001851   -0.000012421   -0.000000211
      2        6          -0.000002658   -0.000022753   -0.000000183
      3        6           0.000042279    0.000014481    0.000000964
      4        6          -0.000011064    0.000038083   -0.000005634
      5        6          -0.000048026    0.000005243   -0.000000012
      6        6          -0.000047967   -0.000005860    0.000001024
      7        6           0.000036730   -0.000022913   -0.000001370
      8        1          -0.000002433    0.000014668   -0.000000332
      9        1          -0.000006601   -0.000001924   -0.000000014
     10        6          -0.000016302   -0.000032796    0.000007754
     11        1           0.000027321    0.000026244    0.000001445
     12        6          -0.000119185    0.000068881    0.000054043
     13        1           0.000013568   -0.000031485    0.000002910
     14        6           0.000416108   -0.000097533   -0.000186905
     15        8          -0.000154686   -0.000030075    0.000070331
     16        8          -0.000218649    0.000153782    0.000052597
     17        1           0.000024294   -0.000018101    0.000004744
     18        8           0.000035030   -0.000055588   -0.000001022
     19        1           0.000002694    0.000023634    0.000000061
     20        1           0.000031398   -0.000013567   -0.000000190
 -------------------------------------------------------------------
 Cartesian Forces:  Max     0.000416108 RMS     0.000078058

 GradGradGradGradGradGradGradGradGradGradGradGradGradGradGradGradGradGrad
 Berny optimization.
 Using GEDIIS/GDIIS optimizer.
 FormGI is forming the generalized inverse of G from B-inverse, IUseBI=4.
 Internal  Forces:  Max     0.000220673 RMS     0.000040733
 Search for a local minimum.
 Step number   5 out of a maximum of   99
 All quantities printed in internal units (Hartrees-Bohrs-Radians)
 Mixed Optimization -- En-DIIS/RFO-DIIS
 Swapping is turned off.
 Update second derivatives using D2CorX and points    1    2    3    4    5
 DE= -4.82D-07 DEPred=-1.08D-06 R= 4.45D-01
 Trust test= 4.45D-01 RLast= 4.77D-03 DXMaxT set to 3.00D-01
 ITU=  0  1  1  1  0
     Eigenvalues ---    0.01168   0.01336   0.01803   0.02029   0.02044
     Eigenvalues ---    0.02090   0.02109   0.02123   0.02132   0.02163
     Eigenvalues ---    0.02171   0.02176   0.02177   0.02205   0.02214
     Eigenvalues ---    0.02813   0.06835   0.13312   0.15285   0.16000
     Eigenvalues ---    0.16000   0.16000   0.16002   0.16077   0.17563
     Eigenvalues ---    0.19571   0.22003   0.22280   0.22659   0.23520
     Eigenvalues ---    0.23786   0.24923   0.25311   0.28093   0.33911
     Eigenvalues ---    0.35080   0.35381   0.35438   0.35607   0.35656
     Eigenvalues ---    0.35793   0.37800   0.39576   0.41570   0.42209
     Eigenvalues ---    0.45027   0.46122   0.47582   0.47957   0.51852
     Eigenvalues ---    0.54414   0.55210   0.55886   0.80433
 En-DIIS/RFO-DIIS/Sim-DIIS IScMMF=       -3 using points:     5    4    3    2
 RFO step:  Lambda=-6.09453425D-07.
 DidBck=T Rises=F RFO-DIIS coefs:    0.75126    0.33053   -0.08903    0.00724
 Iteration  1 RMS(Cart)=  0.00035105 RMS(Int)=  0.00000018
 Iteration  2 RMS(Cart)=  0.00000016 RMS(Int)=  0.00000012
 Variable       Old X    -DE/DX   Delta X   Delta X   Delta X     New X
                                 (Linear)    (Quad)   (Total)
    R1        2.04711   0.00001   0.00000   0.00002   0.00002   2.04713
    R2        2.66254   0.00003  -0.00001   0.00005   0.00004   2.66258
    R3        2.61767  -0.00001  -0.00001  -0.00002  -0.00003   2.61764
    R4        2.63897   0.00004  -0.00003   0.00006   0.00003   2.63900
    R5        2.62120  -0.00000   0.00001   0.00000   0.00001   2.62121
    R6        2.04728   0.00000  -0.00001  -0.00000  -0.00001   2.04727
    R7        2.66143  -0.00004  -0.00000  -0.00011  -0.00011   2.66132
    R8        2.74556  -0.00002   0.00000  -0.00005  -0.00005   2.74551
    R9        2.64816  -0.00001   0.00000  -0.00003  -0.00003   2.64813
   R10        2.04984  -0.00000   0.00001   0.00001   0.00002   2.04986
   R11        2.59015  -0.00003   0.00005  -0.00008  -0.00003   2.59012
   R12        2.04957   0.00001  -0.00000   0.00004   0.00004   2.04962
   R13        2.05463   0.00003  -0.00001   0.00010   0.00009   2.05472
   R14        2.54999  -0.00005   0.00001  -0.00012  -0.00010   2.54989
   R15        2.04576   0.00003  -0.00000   0.00010   0.00010   2.04586
   R16        2.75691   0.00006   0.00002   0.00015   0.00016   2.75707
   R17        2.31611  -0.00008   0.00005  -0.00009  -0.00004   2.31608
   R18        2.57204  -0.00022  -0.00003  -0.00053  -0.00056   2.57148
   R19        1.83573   0.00001  -0.00000  -0.00002  -0.00002   1.83572
   R20        1.82813  -0.00003  -0.00002  -0.00011  -0.00012   1.82801
    A1        2.09824   0.00001  -0.00003   0.00004   0.00001   2.09825
    A2        2.07188  -0.00001   0.00002  -0.00006  -0.00004   2.07184
    A3        2.11307   0.00000   0.00000   0.00002   0.00003   2.11310
    A4        2.08394   0.00001  -0.00001   0.00005   0.00004   2.08398
    A5        2.08506  -0.00001   0.00000  -0.00006  -0.00006   2.08500
    A6        2.11418  -0.00000   0.00001   0.00001   0.00002   2.11420
    A7        2.05861   0.00002  -0.00001   0.00003   0.00002   2.05863
    A8        2.15343  -0.00001   0.00000  -0.00002  -0.00002   2.15342
    A9        2.07114  -0.00001   0.00001  -0.00001   0.00000   2.07114
   A10        2.09058  -0.00001   0.00000  -0.00003  -0.00003   2.09055
   A11        2.10648  -0.00003   0.00002  -0.00022  -0.00020   2.10628
   A12        2.08612   0.00004  -0.00002   0.00025   0.00023   2.08635
   A13        2.09971  -0.00001   0.00001  -0.00002  -0.00001   2.09969
   A14        2.04941   0.00003  -0.00001   0.00012   0.00011   2.04952
   A15        2.13407  -0.00002   0.00001  -0.00010  -0.00009   2.13397
   A16        2.12046  -0.00002   0.00002  -0.00005  -0.00004   2.12042
   A17        2.08228   0.00000   0.00000  -0.00001  -0.00000   2.08228
   A18        2.08045   0.00001  -0.00002   0.00006   0.00004   2.08048
   A19        2.01031   0.00003   0.00003   0.00028   0.00031   2.01062
   A20        2.22681  -0.00002   0.00000  -0.00010  -0.00009   2.22672
   A21        2.04606  -0.00001  -0.00003  -0.00018  -0.00022   2.04584
   A22        2.14312   0.00002  -0.00011   0.00008  -0.00003   2.14309
   A23        2.10451   0.00000   0.00007   0.00001   0.00009   2.10459
   A24        2.03556  -0.00002   0.00004  -0.00009  -0.00006   2.03550
   A25        2.21353  -0.00012   0.00003  -0.00059  -0.00056   2.21297
   A26        1.95403  -0.00006   0.00017  -0.00028  -0.00011   1.95392
   A27        2.11563   0.00018  -0.00020   0.00087   0.00067   2.11630
   A28        1.89107   0.00006   0.00004   0.00017   0.00021   1.89128
   A29        1.92650   0.00001   0.00003   0.00002   0.00005   1.92655
    D1       -3.14154  -0.00000   0.00000  -0.00002  -0.00001  -3.14155
    D2        0.00010  -0.00000  -0.00000  -0.00002  -0.00003   0.00007
    D3        0.00005  -0.00000   0.00000  -0.00002  -0.00002   0.00004
    D4       -3.14150  -0.00000  -0.00000  -0.00002  -0.00003  -3.14153
    D5       -3.14158  -0.00000   0.00000  -0.00001  -0.00001  -3.14158
    D6       -0.00000  -0.00000  -0.00000  -0.00000  -0.00000  -0.00000
    D7        0.00002  -0.00000   0.00000  -0.00001  -0.00000   0.00002
    D8       -3.14159  -0.00000  -0.00000   0.00000   0.00000  -3.14159
    D9        0.00005   0.00000   0.00001  -0.00002  -0.00001   0.00004
   D10       -3.14155   0.00000   0.00000  -0.00000   0.00000  -3.14155
   D11       -3.14155  -0.00000   0.00000  -0.00001  -0.00001  -3.14156
   D12        0.00003   0.00000   0.00000  -0.00000  -0.00000   0.00003
   D13        0.00002  -0.00000  -0.00000  -0.00001  -0.00001   0.00001
   D14        3.14158   0.00000  -0.00000   0.00001   0.00000   3.14158
   D15       -3.14156  -0.00000  -0.00000  -0.00001  -0.00001  -3.14157
   D16       -0.00000   0.00000   0.00000   0.00000   0.00001   0.00000
   D17       -0.00008   0.00000  -0.00000   0.00002   0.00002  -0.00005
   D18        3.14155   0.00000  -0.00000   0.00001   0.00001   3.14156
   D19        3.14148   0.00000   0.00000   0.00003   0.00003   3.14151
   D20       -0.00008   0.00000   0.00000   0.00002   0.00002  -0.00006
   D21       -3.14136  -0.00000   0.00000  -0.00006  -0.00006  -3.14142
   D22        0.00026   0.00000   0.00002  -0.00007  -0.00005   0.00021
   D23        0.00027  -0.00000  -0.00000  -0.00007  -0.00007   0.00020
   D24       -3.14129   0.00000   0.00001  -0.00007  -0.00006  -3.14136
   D25       -0.00008   0.00000  -0.00000   0.00002   0.00002  -0.00006
   D26        3.14153  -0.00000  -0.00000   0.00001   0.00001   3.14154
   D27        3.14154   0.00000  -0.00000   0.00002   0.00001   3.14155
   D28       -0.00004  -0.00000  -0.00000   0.00000   0.00000  -0.00004
   D29        3.14142   0.00000  -0.00000   0.00002   0.00002   3.14144
   D30       -0.00019   0.00000  -0.00000   0.00003   0.00003  -0.00016
   D31        0.00001  -0.00000  -0.00003   0.00000  -0.00003  -0.00001
   D32       -3.14159  -0.00000  -0.00003   0.00000  -0.00002   3.14157
   D33       -3.14155  -0.00000  -0.00002  -0.00000  -0.00002  -3.14157
   D34        0.00003  -0.00000  -0.00001  -0.00000  -0.00002   0.00001
   D35       -0.00065   0.00005   0.00060   0.00005   0.00065   0.00000
   D36       -3.14092  -0.00005  -0.00063  -0.00005  -0.00068   3.14158
   D37        3.14093   0.00005   0.00060   0.00005   0.00065   3.14159
   D38        0.00066  -0.00005  -0.00063  -0.00005  -0.00068  -0.00002
   D39        3.14093   0.00005   0.00061   0.00006   0.00067  -3.14159
   D40        0.00057  -0.00004  -0.00054  -0.00004  -0.00058  -0.00001
         Item               Value     Threshold  Converged?
 Maximum Force            0.000221     0.000450     YES
 RMS     Force            0.000041     0.000300     YES
 Maximum Displacement     0.001629     0.001800     YES
 RMS     Displacement     0.000351     0.001200     YES
 Predicted change in Energy=-3.033017D-07
 Optimization completed.
    -- Stationary point found.
                           ----------------------------
                           !   Optimized Parameters   !
                           ! (Angstroms and Degrees)  !
 --------------------------                            --------------------------
 ! Name  Definition              Value          Derivative Info.                !
 --------------------------------------------------------------------------------
 ! R1    R(1,2)                  1.0833         -DE/DX =    0.0                 !
 ! R2    R(2,4)                  1.409          -DE/DX =    0.0                 !
 ! R3    R(2,5)                  1.3852         -DE/DX =    0.0                 !
 ! R4    R(3,6)                  1.3965         -DE/DX =    0.0                 !
 ! R5    R(3,7)                  1.3871         -DE/DX =    0.0                 !
 ! R6    R(3,9)                  1.0834         -DE/DX =    0.0                 !
 ! R7    R(4,7)                  1.4084         -DE/DX =    0.0                 !
 ! R8    R(4,10)                 1.4529         -DE/DX =    0.0                 !
 ! R9    R(5,6)                  1.4013         -DE/DX =    0.0                 !
 ! R10   R(5,20)                 1.0847         -DE/DX =    0.0                 !
 ! R11   R(6,18)                 1.3706         -DE/DX =    0.0                 !
 ! R12   R(7,8)                  1.0846         -DE/DX =    0.0                 !
 ! R13   R(10,11)                1.0873         -DE/DX =    0.0                 !
 ! R14   R(10,12)                1.3494         -DE/DX =    0.0                 !
 ! R15   R(12,13)                1.0826         -DE/DX =    0.0                 !
 ! R16   R(12,14)                1.4589         -DE/DX =    0.0001              !
 ! R17   R(14,15)                1.2256         -DE/DX =   -0.0001              !
 ! R18   R(14,16)                1.3611         -DE/DX =   -0.0002              !
 ! R19   R(16,17)                0.9714         -DE/DX =    0.0                 !
 ! R20   R(18,19)                0.9674         -DE/DX =    0.0                 !
 ! A1    A(1,2,4)              120.2201         -DE/DX =    0.0                 !
 ! A2    A(1,2,5)              118.7098         -DE/DX =    0.0                 !
 ! A3    A(4,2,5)              121.0701         -DE/DX =    0.0                 !
 ! A4    A(6,3,7)              119.4012         -DE/DX =    0.0                 !
 ! A5    A(6,3,9)              119.4652         -DE/DX =    0.0                 !
 ! A6    A(7,3,9)              121.1336         -DE/DX =    0.0                 !
 ! A7    A(2,4,7)              117.9497         -DE/DX =    0.0                 !
 ! A8    A(2,4,10)             123.3827         -DE/DX =    0.0                 !
 ! A9    A(7,4,10)             118.6676         -DE/DX =    0.0                 !
 ! A10   A(2,5,6)              119.7816         -DE/DX =    0.0                 !
 ! A11   A(2,5,20)             120.6924         -DE/DX =    0.0                 !
 ! A12   A(6,5,20)             119.526          -DE/DX =    0.0                 !
 ! A13   A(3,6,5)              120.3043         -DE/DX =    0.0                 !
 ! A14   A(3,6,18)             117.4227         -DE/DX =    0.0                 !
 ! A15   A(5,6,18)             122.273          -DE/DX =    0.0                 !
 ! A16   A(3,7,4)              121.4931         -DE/DX =    0.0                 !
 ! A17   A(3,7,8)              119.3061         -DE/DX =    0.0                 !
 ! A18   A(4,7,8)              119.2008         -DE/DX =    0.0                 !
 ! A19   A(4,10,11)            115.1824         -DE/DX =    0.0                 !
 ! A20   A(4,10,12)            127.5871         -DE/DX =    0.0                 !
 ! A21   A(11,10,12)           117.2306         -DE/DX =    0.0                 !
 ! A22   A(10,12,13)           122.7916         -DE/DX =    0.0                 !
 ! A23   A(10,12,14)           120.5794         -DE/DX =    0.0                 !
 ! A24   A(13,12,14)           116.6291         -DE/DX =    0.0                 !
 ! A25   A(12,14,15)           126.8257         -DE/DX =   -0.0001              !
 ! A26   A(12,14,16)           111.9577         -DE/DX =   -0.0001              !
 ! A27   A(15,14,16)           121.2165         -DE/DX =    0.0002              !
 ! A28   A(14,16,17)           108.3501         -DE/DX =    0.0001              !
 ! A29   A(6,18,19)            110.3801         -DE/DX =    0.0                 !
 ! D1    D(1,2,4,7)           -179.9967         -DE/DX =    0.0                 !
 ! D2    D(1,2,4,10)             0.0056         -DE/DX =    0.0                 !
 ! D3    D(5,2,4,7)              0.003          -DE/DX =    0.0                 !
 ! D4    D(5,2,4,10)          -179.9946         -DE/DX =    0.0                 !
 ! D5    D(1,2,5,6)           -179.999          -DE/DX =    0.0                 !
 ! D6    D(1,2,5,20)            -0.0002         -DE/DX =    0.0                 !
 ! D7    D(4,2,5,6)              0.0013         -DE/DX =    0.0                 !
 ! D8    D(4,2,5,20)          -179.9999         -DE/DX =    0.0                 !
 ! D9    D(7,3,6,5)              0.0031         -DE/DX =    0.0                 !
 ! D10   D(7,3,6,18)          -179.9978         -DE/DX =    0.0                 !
 ! D11   D(9,3,6,5)           -179.9976         -DE/DX =    0.0                 !
 ! D12   D(9,3,6,18)             0.0015         -DE/DX =    0.0                 !
 ! D13   D(6,3,7,4)              0.0013         -DE/DX =    0.0                 !
 ! D14   D(6,3,7,8)            179.9992         -DE/DX =    0.0                 !
 ! D15   D(9,3,7,4)           -179.998          -DE/DX =    0.0                 !
 ! D16   D(9,3,7,8)             -0.0001         -DE/DX =    0.0                 !
 ! D17   D(2,4,7,3)             -0.0043         -DE/DX =    0.0                 !
 ! D18   D(2,4,7,8)            179.9978         -DE/DX =    0.0                 !
 ! D19   D(10,4,7,3)           179.9934         -DE/DX =    0.0                 !
 ! D20   D(10,4,7,8)            -0.0045         -DE/DX =    0.0                 !
 ! D21   D(2,4,10,11)         -179.9869         -DE/DX =    0.0                 !
 ! D22   D(2,4,10,12)            0.0148         -DE/DX =    0.0                 !
 ! D23   D(7,4,10,11)            0.0155         -DE/DX =    0.0                 !
 ! D24   D(7,4,10,12)         -179.9828         -DE/DX =    0.0                 !
 ! D25   D(2,5,6,3)             -0.0043         -DE/DX =    0.0                 !
 ! D26   D(2,5,6,18)           179.9966         -DE/DX =    0.0                 !
 ! D27   D(20,5,6,3)           179.9968         -DE/DX =    0.0                 !
 ! D28   D(20,5,6,18)           -0.0022         -DE/DX =    0.0                 !
 ! D29   D(3,6,18,19)          179.99           -DE/DX =    0.0                 !
 ! D30   D(5,6,18,19)           -0.0109         -DE/DX =    0.0                 !
 ! D31   D(4,10,12,13)           0.0007         -DE/DX =    0.0                 !
 ! D32   D(4,10,12,14)         180.0            -DE/DX =    0.0                 !
 ! D33   D(11,10,12,13)       -179.9976         -DE/DX =    0.0                 !
 ! D34   D(11,10,12,14)          0.0017         -DE/DX =    0.0                 !
 ! D35   D(10,12,14,15)         -0.0373         -DE/DX =    0.0                 !
 ! D36   D(10,12,14,16)        180.0385         -DE/DX =    0.0                 !
 ! D37   D(13,12,14,15)        179.9621         -DE/DX =    0.0                 !
 ! D38   D(13,12,14,16)          0.0379         -DE/DX =    0.0                 !
 ! D39   D(12,14,16,17)       -180.0381         -DE/DX =    0.0                 !
 ! D40   D(15,14,16,17)          0.0328         -DE/DX =    0.0                 !
 --------------------------------------------------------------------------------
 GradGradGradGradGradGradGradGradGradGradGradGradGradGradGradGradGradGrad

                          Input orientation:                          
 ---------------------------------------------------------------------
 Center     Atomic      Atomic             Coordinates (Angstroms)
 Number     Number       Type             X           Y           Z
 ---------------------------------------------------------------------
      1          1           0       -0.309143   -1.921058    0.000572
      2          6           0       -0.948616   -1.046659    0.000347
      3          6           0       -2.637151    1.179426   -0.000188
      4          6           0       -0.384525    0.244446    0.000283
      5          6           0       -2.322075   -1.226730    0.000130
      6          6           0       -3.170318   -0.111269   -0.000184
      7          6           0       -1.260285    1.347419    0.000057
      8          1           0       -0.847861    2.350534    0.000041
      9          1           0       -3.305482    2.032086   -0.000393
     10          6           0        1.047241    0.491289    0.000387
     11          1           0        1.335979    1.539512    0.000546
     12          6           0        2.040034   -0.422624    0.000280
     13          1           0        1.855035   -1.489270    0.000083
     14          6           0        3.436737   -0.001211    0.000412
     15          8           0        3.856655    1.150244   -0.000016
     16          8           0        4.288609   -1.062723   -0.000575
     17          1           0        5.199127   -0.724153   -0.001050
     18          8           0       -4.535797   -0.230202   -0.000476
     19          1           0       -4.792733   -1.162863   -0.000603
     20          1           0       -2.749798   -2.223569    0.000182
 ---------------------------------------------------------------------
                    Distance matrix (angstroms):
                    1          2          3          4          5
     1  H    0.000000
     2  C    1.083283   0.000000
     3  C    3.877192   2.794029   0.000000
     4  C    2.166816   1.408953   2.438956   0.000000
     5  C    2.129317   1.385213   2.426696   2.432788   0.000000
     6  C    3.385508   2.410584   1.396481   2.808411   1.401345
     7  C    3.404059   2.414280   1.387077   1.408370   2.784536
     8  H    4.305428   3.398686   2.138470   2.156452   3.869124
     9  H    4.960383   3.877303   1.083372   3.424565   3.403963
    10  C    2.767525   2.519669   3.748103   1.452890   3.782048
    11  H    3.831706   3.450747   3.989414   2.153447   4.586225
    12  C    2.786384   3.053105   4.943948   2.514651   4.435604
    13  H    2.206832   2.838374   5.225100   2.832208   4.185353
    14  C    4.209207   4.508246   6.187569   3.829150   5.887768
    15  O    5.175593   5.283655   6.493871   4.336828   6.620175
    16  O    4.677185   5.237250   7.279655   4.852512   6.612718
    17  H    5.636810   6.156197   8.064172   5.667042   7.537976
    18  O    4.552318   3.678922   2.364721   4.178319   2.427680
    19  H    4.547246   3.845873   3.183214   4.627398   2.471483
    20  H    2.459331   2.151597   3.404858   3.418422   1.084728
                    6          7          8          9         10
     6  C    0.000000
     7  C    2.403331   0.000000
     8  H    3.384417   1.084588   0.000000
     9  H    2.147612   2.156757   2.478167   0.000000
    10  C    4.260386   2.461227   2.654845   4.617386   0.000000
    11  H    4.799145   2.603361   2.329574   4.667525   1.087263
    12  C    5.219647   3.745017   4.003790   5.882188   1.349397
    13  H    5.210860   4.213315   4.695715   6.247470   2.138959
    14  C    6.607972   4.886800   4.887584   7.042145   2.439722
    15  O    7.139311   5.120737   4.855220   7.216221   2.885659
    16  O    7.519366   6.049711   6.167142   8.200491   3.594637
    17  H    8.391856   6.783467   6.783787   8.940091   4.326137
    18  O    1.370649   3.635639   4.501230   2.575193   5.629464
    19  H    1.933412   4.333556   5.282611   3.524147   6.069722
    20  H    2.153752   3.869187   4.953764   4.291781   4.667757
                   11         12         13         14         15
    11  H    0.000000
    12  C    2.084627   0.000000
    13  H    3.072937   1.082571   0.000000
    14  C    2.605189   1.458893   2.171659   0.000000
    15  O    2.550556   2.402920   3.312630   1.225635   0.000000
    16  O    3.935689   2.337909   2.470673   1.361064   2.254730
    17  H    4.477510   3.173452   3.430504   1.904907   2.305559
    18  O    6.132670   6.578646   6.513677   7.975822   8.505227
    19  H    6.698056   6.872748   6.655777   8.311053   8.953344
    20  H    5.554669   5.117215   4.663012   6.573590   7.418074
                   16         17         18         19         20
    16  O    0.000000
    17  H    0.971429   0.000000
    18  O    8.863590   9.747448   0.000000
    19  H    9.081894  10.001487   0.967405   0.000000
    20  H    7.133493   8.089107   2.676435   2.301887   0.000000
 Stoichiometry    C9H8O3
 Framework group  C1[X(C9H8O3)]
 Deg. of freedom    54
 Full point group                 C1      NOp   1
 Largest Abelian subgroup         C1      NOp   1
 Largest concise Abelian subgroup C1      NOp   1
                         Standard orientation:                         
 ---------------------------------------------------------------------
 Center     Atomic      Atomic             Coordinates (Angstroms)
 Number     Number       Type             X           Y           Z
 ---------------------------------------------------------------------
      1          1           0        0.310268   -1.920820   -0.000572
      2          6           0        0.949585   -1.046306   -0.000347
      3          6           0        2.637719    1.180082    0.000188
      4          6           0        0.385262    0.244698   -0.000283
      5          6           0        2.323076   -1.226130   -0.000130
      6          6           0        3.171118   -0.110516    0.000184
      7          6           0        1.260823    1.347829   -0.000057
      8          1           0        0.848219    2.350869   -0.000041
      9          1           0        3.305897    2.032862    0.000393
     10          6           0       -1.046550    0.491283   -0.000387
     11          1           0       -1.335476    1.539455   -0.000546
     12          6           0       -2.039178   -0.422808   -0.000280
     13          1           0       -1.853987   -1.489421   -0.000083
     14          6           0       -3.435956   -0.001646   -0.000413
     15          8           0       -3.856081    1.149734    0.000015
     16          8           0       -4.287638   -1.063311    0.000575
     17          1           0       -5.198217   -0.724905    0.001050
     18          8           0        4.536619   -0.229204    0.000476
     19          1           0        4.793722   -1.161819    0.000603
     20          1           0        2.750977   -2.222892   -0.000182
 ---------------------------------------------------------------------
 Rotational constants (GHZ):           3.5945810           0.3506108           0.3194519

 **********************************************************************

            Population analysis using the SCF Density.

 **********************************************************************

 Orbital symmetries:
       Occupied  (A) (A) (A) (A) (A) (A) (A) (A) (A) (A) (A) (A)
                 (A) (A) (A) (A) (A) (A) (A) (A) (A) (A) (A) (A)
                 (A) (A) (A) (A) (A) (A) (A) (A) (A) (A) (A) (A)
                 (A) (A) (A) (A) (A) (A) (A)
       Virtual   (A) (A) (A) (A) (A) (A) (A) (A) (A) (A) (A) (A)
                 (A) (A) (A) (A) (A) (A) (A) (A) (A) (A) (A) (A)
                 (A) (A) (A) (A) (A) (A) (A) (A) (A) (A) (A) (A)
                 (A) (A) (A) (A) (A) (A) (A) (A) (A) (A) (A) (A)
                 (A) (A) (A) (A) (A) (A) (A) (A) (A) (A) (A) (A)
                 (A) (A) (A) (A) (A) (A) (A) (A) (A) (A) (A) (A)
                 (A) (A) (A) (A) (A) (A) (A) (A) (A) (A) (A) (A)
                 (A) (A) (A) (A) (A) (A) (A) (A) (A) (A) (A) (A)
                 (A) (A) (A) (A) (A) (A) (A) (A) (A) (A) (A) (A)
                 (A) (A) (A) (A) (A) (A) (A) (A) (A) (A) (A) (A)
                 (A) (A) (A) (A) (A) (A) (A) (A) (A) (A) (A) (A)
                 (A) (A) (A) (A) (A) (A) (A) (A) (A) (A) (A) (A)
                 (A) (A) (A) (A) (A) (A) (A) (A) (A) (A) (A) (A)
                 (A) (A) (A) (A) (A) (A) (A) (A) (A) (A) (A) (A)
                 (A) (A) (A) (A) (A) (A) (A) (A) (A) (A) (A) (A)
                 (A) (A) (A) (A) (A) (A) (A) (A) (A) (A) (A) (A)
                 (A) (A) (A) (A) (A) (A) (A) (A) (A) (A) (A) (A)
                 (A) (A) (A) (A) (A) (A) (A) (A) (A) (A) (A) (A)
                 (A) (A) (A) (A) (A) (A) (A) (A) (A) (A) (A) (A)
                 (A) (A) (A) (A) (A) (A) (A) (A) (A) (A) (A) (A)
                 (A) (A) (A) (A) (A) (A) (A) (A) (A) (A) (A) (A)
                 (A) (A) (A) (A) (A) (A) (A) (A) (A) (A) (A) (A)
                 (A) (A) (A) (A)
 The electronic state is 1-A.
 Alpha  occ. eigenvalues --  -19.17232 -19.16415 -19.12004 -10.31519 -10.25100
 Alpha  occ. eigenvalues --  -10.20197 -10.19086 -10.18817 -10.18764 -10.18259
 Alpha  occ. eigenvalues --  -10.18199 -10.17905  -1.11068  -1.07186  -1.02238
 Alpha  occ. eigenvalues --   -0.87278  -0.81298  -0.76313  -0.75266  -0.67690
 Alpha  occ. eigenvalues --   -0.63424  -0.61882  -0.56237  -0.55381  -0.52858
 Alpha  occ. eigenvalues --   -0.50094  -0.48263  -0.47441  -0.45680  -0.45129
 Alpha  occ. eigenvalues --   -0.43254  -0.42536  -0.42007  -0.39974  -0.39844
 Alpha  occ. eigenvalues --   -0.37219  -0.36954  -0.34775  -0.33620  -0.30061
 Alpha  occ. eigenvalues --   -0.29830  -0.27091  -0.22915
 Alpha virt. eigenvalues --   -0.07847  -0.02457   0.00627   0.00704   0.01263
 Alpha virt. eigenvalues --    0.02505   0.03070   0.04449   0.05017   0.05522
 Alpha virt. eigenvalues --    0.05841   0.06351   0.06868   0.07227   0.08091
 Alpha virt. eigenvalues --    0.09183   0.09222   0.09627   0.10596   0.11920
 Alpha virt. eigenvalues --    0.12524   0.13568   0.14240   0.14450   0.14687
 Alpha virt. eigenvalues --    0.15848   0.15887   0.16313   0.16458   0.16735
 Alpha virt. eigenvalues --    0.17389   0.18131   0.18384   0.19059   0.19598
 Alpha virt. eigenvalues --    0.19857   0.20571   0.20849   0.21633   0.22001
 Alpha virt. eigenvalues --    0.22375   0.23584   0.23961   0.24392   0.24763
 Alpha virt. eigenvalues --    0.25837   0.26550   0.26790   0.26965   0.27358
 Alpha virt. eigenvalues --    0.27823   0.28121   0.28661   0.28908   0.30342
 Alpha virt. eigenvalues --    0.31283   0.32340   0.32809   0.33472   0.34686
 Alpha virt. eigenvalues --    0.35232   0.35702   0.36885   0.38034   0.38326
 Alpha virt. eigenvalues --    0.40439   0.43159   0.43317   0.44986   0.48755
 Alpha virt. eigenvalues --    0.50200   0.52081   0.52354   0.53621   0.54407
 Alpha virt. eigenvalues --    0.54516   0.55006   0.55957   0.56616   0.57053
 Alpha virt. eigenvalues --    0.57598   0.58962   0.60133   0.61273   0.61481
 Alpha virt. eigenvalues --    0.62876   0.64639   0.64803   0.65278   0.65585
 Alpha virt. eigenvalues --    0.69208   0.69345   0.69542   0.69916   0.72944
 Alpha virt. eigenvalues --    0.74891   0.75239   0.78306   0.79604   0.82624
 Alpha virt. eigenvalues --    0.83669   0.85153   0.85271   0.86125   0.87677
 Alpha virt. eigenvalues --    0.88325   0.89496   0.90913   0.93472   0.95239
 Alpha virt. eigenvalues --    0.96280   0.97949   0.98421   1.00201   1.02986
 Alpha virt. eigenvalues --    1.03540   1.04541   1.05637   1.07227   1.07292
 Alpha virt. eigenvalues --    1.07983   1.10634   1.10718   1.12779   1.13656
 Alpha virt. eigenvalues --    1.14646   1.15246   1.17294   1.21272   1.21594
 Alpha virt. eigenvalues --    1.23358   1.25805   1.26919   1.29920   1.38094
 Alpha virt. eigenvalues --    1.41535   1.45222   1.46633   1.47680   1.48224
 Alpha virt. eigenvalues --    1.49669   1.51776   1.52737   1.54864   1.55444
 Alpha virt. eigenvalues --    1.57350   1.58651   1.59904   1.60647   1.61032
 Alpha virt. eigenvalues --    1.63583   1.66782   1.69027   1.71291   1.72136
 Alpha virt. eigenvalues --    1.74002   1.76438   1.77629   1.79172   1.80928
 Alpha virt. eigenvalues --    1.83434   1.86798   1.87697   1.88469   1.90133
 Alpha virt. eigenvalues --    1.91282   1.92106   1.93081   1.96623   1.98861
 Alpha virt. eigenvalues --    1.99955   2.04486   2.05975   2.06716   2.07854
 Alpha virt. eigenvalues --    2.07945   2.08497   2.09973   2.10699   2.19013
 Alpha virt. eigenvalues --    2.25762   2.29018   2.29670   2.35028   2.35443
 Alpha virt. eigenvalues --    2.40140   2.41169   2.43797   2.47823   2.58185
 Alpha virt. eigenvalues --    2.58979   2.59918   2.62411   2.62647   2.64861
 Alpha virt. eigenvalues --    2.66394   2.70381   2.70681   2.71750   2.73195
 Alpha virt. eigenvalues --    2.73280   2.74537   2.76648   2.77754   2.78692
 Alpha virt. eigenvalues --    2.79159   2.83005   2.86065   2.87687   2.90562
 Alpha virt. eigenvalues --    2.92273   2.94769   2.94870   3.00290   3.04276
 Alpha virt. eigenvalues --    3.06154   3.06615   3.08096   3.09822   3.16086
 Alpha virt. eigenvalues --    3.16316   3.16847   3.18947   3.27337   3.32000
 Alpha virt. eigenvalues --    3.34531   3.35247   3.41089   3.43915   3.50383
 Alpha virt. eigenvalues --    3.53846   3.58100   3.61031   3.61915   3.64674
 Alpha virt. eigenvalues --    3.68151   3.83400   3.89527   3.92791   4.00506
 Alpha virt. eigenvalues --    4.06871   4.11434   4.15993   4.16926   4.24420
 Alpha virt. eigenvalues --    4.54057   4.83356   4.94768   4.98430   5.02742
 Alpha virt. eigenvalues --    5.16100   5.38834   5.42026   5.62913   5.74418
 Alpha virt. eigenvalues --    5.83449  23.57267  23.76015  23.84816  23.92872
 Alpha virt. eigenvalues --   23.93465  24.02069  24.10857  24.17845  24.19828
 Alpha virt. eigenvalues --   49.85918  49.91954  50.00866
          Condensed to atoms (all electrons):
               1          2          3          4          5          6
     1  H    0.485260   0.432649  -0.003138  -0.061957  -0.063146   0.006611
     2  C    0.432649   9.428569  -1.007109  -0.788747  -2.657549   0.172086
     3  C   -0.003138  -1.007109   8.638751   0.521231   0.608418  -0.084769
     4  C   -0.061957  -0.788747   0.521231   7.444660   0.304934  -0.774438
     5  C   -0.063146  -2.657549   0.608418   0.304934  10.630290  -0.193183
     6  C    0.006611   0.172086  -0.084769  -0.774438  -0.193183   6.429765
     7  C   -0.031431  -0.625710  -2.262823  -0.371589  -1.427427   0.708257
     8  H   -0.000115   0.012967  -0.082761  -0.036577  -0.025516  -0.002896
     9  H    0.000044   0.016325   0.420174   0.006384  -0.046929  -0.015981
    10  C    0.011799   0.842778  -0.311166  -0.376270  -0.720694  -0.035539
    11  H    0.000003  -0.056777   0.026301  -0.056889  -0.003812   0.001233
    12  C    0.041449   0.697883  -0.384447  -0.469377  -0.206612  -0.072797
    13  H    0.002142   0.028610   0.004792  -0.029762   0.022420  -0.002180
    14  C    0.011571  -0.039812  -0.028559  -0.562245  -0.147452  -0.011126
    15  O    0.000009   0.004418   0.002426   0.055492   0.003477  -0.000181
    16  O   -0.000047   0.011179   0.000404   0.028260   0.004066  -0.000233
    17  H    0.000001   0.000285   0.000060  -0.006793   0.000184  -0.000027
    18  O   -0.000400  -0.026931  -0.268880   0.016450   0.049133   0.339717
    19  H   -0.000014  -0.021633   0.100878   0.000490  -0.127739   0.057554
    20  H   -0.006307   0.082333  -0.041633   0.014060   0.344283  -0.061339
               7          8          9         10         11         12
     1  H   -0.031431  -0.000115   0.000044   0.011799   0.000003   0.041449
     2  C   -0.625710   0.012967   0.016325   0.842778  -0.056777   0.697883
     3  C   -2.262823  -0.082761   0.420174  -0.311166   0.026301  -0.384447
     4  C   -0.371589  -0.036577   0.006384  -0.376270  -0.056889  -0.469377
     5  C   -1.427427  -0.025516  -0.046929  -0.720694  -0.003812  -0.206612
     6  C    0.708257  -0.002896  -0.015981  -0.035539   0.001233  -0.072797
     7  C   11.211662   0.387460  -0.021176  -0.371706   0.099151  -0.655982
     8  H    0.387460   0.486407  -0.006228   0.066498   0.001709   0.021127
     9  H   -0.021176  -0.006228   0.477954   0.003179  -0.000007   0.000989
    10  C   -0.371706   0.066498   0.003179   6.049822   0.399191  -0.211267
    11  H    0.099151   0.001709  -0.000007   0.399191   0.477474  -0.088213
    12  C   -0.655982   0.021127   0.000989  -0.211267  -0.088213   9.108273
    13  H   -0.014572  -0.000020   0.000000   0.032441   0.004309   0.343722
    14  C   -0.090078   0.006998   0.000275   0.363866   0.005814  -1.622461
    15  O    0.018234  -0.000035   0.000000   0.127486   0.007900  -0.156158
    16  O   -0.004285   0.000003   0.000000  -0.047932   0.000985   0.189628
    17  H   -0.000303   0.000000  -0.000000   0.022539   0.000041  -0.143792
    18  O   -0.074532  -0.000435  -0.004329  -0.004386   0.000004   0.000160
    19  H   -0.002770  -0.000005   0.000176   0.000018   0.000000  -0.000259
    20  H    0.007319   0.000046  -0.000076   0.009052   0.000007   0.006882
              13         14         15         16         17         18
     1  H    0.002142   0.011571   0.000009  -0.000047   0.000001  -0.000400
     2  C    0.028610  -0.039812   0.004418   0.011179   0.000285  -0.026931
     3  C    0.004792  -0.028559   0.002426   0.000404   0.000060  -0.268880
     4  C   -0.029762  -0.562245   0.055492   0.028260  -0.006793   0.016450
     5  C    0.022420  -0.147452   0.003477   0.004066   0.000184   0.049133
     6  C   -0.002180  -0.011126  -0.000181  -0.000233  -0.000027   0.339717
     7  C   -0.014572  -0.090078   0.018234  -0.004285  -0.000303  -0.074532
     8  H   -0.000020   0.006998  -0.000035   0.000003   0.000000  -0.000435
     9  H    0.000000   0.000275   0.000000   0.000000  -0.000000  -0.004329
    10  C    0.032441   0.363866   0.127486  -0.047932   0.022539  -0.004386
    11  H    0.004309   0.005814   0.007900   0.000985   0.000041   0.000004
    12  C    0.343722  -1.622461  -0.156158   0.189628  -0.143792   0.000160
    13  H    0.457817  -0.042437   0.005431   0.004834  -0.000009  -0.000002
    14  C   -0.042437   7.658886   0.269510  -0.072475   0.150269   0.000145
    15  O    0.005431   0.269510   8.260554  -0.108315  -0.006440   0.000000
    16  O    0.004834  -0.072475  -0.108315   8.033278   0.250767   0.000000
    17  H   -0.000009   0.150269  -0.006440   0.250767   0.398986   0.000000
    18  O   -0.000002   0.000145   0.000000   0.000000   0.000000   8.037059
    19  H    0.000000  -0.000014   0.000000   0.000000   0.000000   0.282346
    20  H    0.000006   0.000499   0.000000   0.000000  -0.000000  -0.006786
              19         20
     1  H   -0.000014  -0.006307
     2  C   -0.021633   0.082333
     3  C    0.100878  -0.041633
     4  C    0.000490   0.014060
     5  C   -0.127739   0.344283
     6  C    0.057554  -0.061339
     7  C   -0.002770   0.007319
     8  H   -0.000005   0.000046
     9  H    0.000176  -0.000076
    10  C    0.000018   0.009052
    11  H    0.000000   0.000007
    12  C   -0.000259   0.006882
    13  H    0.000000   0.000006
    14  C   -0.000014   0.000499
    15  O    0.000000   0.000000
    16  O    0.000000   0.000000
    17  H    0.000000  -0.000000
    18  O    0.282346  -0.006786
    19  H    0.383597   0.001823
    20  H    0.001823   0.480712
 Mulliken charges:
               1
     1  H    0.175018
     2  C   -0.505816
     3  C    0.151850
     4  C    1.142684
     5  C   -0.347146
     6  C   -0.460534
     7  C   -0.477698
     8  H    0.171372
     9  H    0.169226
    10  C    0.150291
    11  H    0.181574
    12  C   -0.398750
    13  H    0.182458
    14  C    0.148828
    15  O   -0.483809
    16  O   -0.290118
    17  H    0.334232
    18  O   -0.338332
    19  H    0.325552
    20  H    0.169119
 Sum of Mulliken charges =  -0.00000
 Mulliken charges with hydrogens summed into heavy atoms:
               1
     2  C   -0.330799
     3  C    0.321076
     4  C    1.142684
     5  C   -0.178026
     6  C   -0.460534
     7  C   -0.306326
    10  C    0.331865
    12  C   -0.216293
    14  C    0.148828
    15  O   -0.483809
    16  O    0.044115
    18  O   -0.012780
 Electronic spatial extent (au):  <R**2>=           3153.9683
 Charge=              0.0000 electrons
 Dipole moment (field-independent basis, Debye):
    X=              3.8789    Y=             -3.9791    Z=              0.0001  Tot=              5.5569
 Quadrupole moment (field-independent basis, Debye-Ang):
   XX=            -67.5994   YY=            -63.7145   ZZ=            -74.0037
   XY=             -0.8566   XZ=             -0.0008   YZ=             -0.0005
 Traceless Quadrupole moment (field-independent basis, Debye-Ang):
   XX=              0.8398   YY=              4.7247   ZZ=             -5.5645
   XY=             -0.8566   XZ=             -0.0008   YZ=             -0.0005
 Octapole moment (field-independent basis, Debye-Ang**2):
  XXX=            -25.5555  YYY=             -8.5169  ZZZ=              0.0071  XYY=             45.5681
  XXY=            -89.7190  XXZ=              0.0349  XZZ=             -9.4247  YZZ=             -1.1941
  YYZ=              0.0023  XYZ=             -0.0025
 Hexadecapole moment (field-independent basis, Debye-Ang**3):
 XXXX=          -2997.6444 YYYY=           -412.5063 ZZZZ=            -81.6688 XXXY=            -38.7918
 XXXZ=             -0.1820 YYYX=            -11.8742 YYYZ=              0.0079 ZZZX=             -0.0361
 ZZZY=              0.0020 XXYY=           -643.5955 XXZZ=           -614.8965 YYZZ=            -97.3076
 XXYZ=             -0.0423 YYXZ=             -0.0010 ZZXY=             -3.3013
 N-N= 6.156868764587D+02 E-N=-2.571987411129D+03  KE= 5.713201892854D+02
 Unable to Open any file for archive entry.
 1\1\GINC-GPC9\FOpt\RB3LYP\6-311+G(d,p)\C9H8O3\GAURAV\17-Jun-2025\0\\# 
 fopt B3LYP/6-311+G(d,p) EmpiricalDispersion=GD3 freq scf=(tight,xqc) I
 ntegral=UltraFine scrf=(smd, solvent=water)\\4-Hydroxycinnamic acid\\0
 ,1\H,-0.3091428032,-1.9210581369,0.0005718597\C,-0.9486164964,-1.04665
 86269,0.0003465105\C,-2.637150865,1.1794256034,-0.0001877077\C,-0.3845
 254598,0.2444458945,0.0002827337\C,-2.3220754378,-1.2267296259,0.00013
 02372\C,-3.1703182948,-0.1112687,-0.0001836811\C,-1.2602848069,1.34741
 9485,0.0000571997\H,-0.8478607779,2.3505336456,0.0000410144\H,-3.30548
 19002,2.032085731,-0.0003933318\C,1.0472414109,0.491289042,0.000387374
 2\H,1.3359792431,1.5395120133,0.0005459937\C,2.0400336672,-0.422623635
 3,0.0002795655\H,1.8550349434,-1.48927036,0.0000827093\C,3.4367365949,
 -0.0012110644,0.0004124249\O,3.8566547056,1.1502442553,-0.0000155636\O
 ,4.288608768,-1.0627227439,-0.0005746567\H,5.1991274562,-0.7241534195,
 -0.0010499629\O,-4.5357971245,-0.2302017123,-0.0004764653\H,-4.7927332
 322,-1.1628628935,-0.0006032729\H,-2.7497975906,-2.2235687514,0.000182
 0191\\Version=ES64L-G16RevC.02\State=1-A\HF=-573.6555651\RMSD=5.201e-0
 9\RMSF=7.806e-05\Dipole=-1.5257899,-1.5657712,-0.0000448\Quadrupole=0.
 6241149,3.5129335,-4.1370485,0.6363283,-0.0006127,0.0003912\PG=C01 [X(
 C9H8O3)]\\@
 The archive entry for this job was punched.


 PENOTUS DIED A HUNDRED YEARS OLD WANTING BUT TWO...
 AND HE USED TO SAY BEFORE HE DIED, HAVING SPENT HIS
 WHOLE LIFE IN VAINLY SEARCHING AFTER THE PHILOSOPHER'S
 STONE, THAT IF HE HAD A MORTAL ENEMY HE DID NOT DARE
 TO ENCOUNTER OPENLY, HE WOULD ADVISE HIM ABOVE ALL
 THINGS TO GIVE HIMSELF UP TO THE STUDY AND PRACTICE
 OF ALCHEMY.  --  NICOLAS LEMERY, M.D.
 "A COURSE OF CHYMISTRY", WALTER KETTILBY, LONDON, 1686
 Job cpu time:       0 days  0 hours 27 minutes 52.0 seconds.
 Elapsed time:       0 days  0 hours  1 minutes 28.8 seconds.
 File lengths (MBytes):  RWF=    135 Int=      0 D2E=      0 Chk=     11 Scr=      2
 Normal termination of Gaussian 16 at Tue Jun 17 18:08:44 2025.
 Link1:  Proceeding to internal job step number  2.
 ----------------------------------------------------------------------
 #N Geom=AllCheck Guess=TCheck SCRF=Check GenChk RB3LYP/6-311+G(d,p) Fr
 eq
 ----------------------------------------------------------------------
 1/10=4,29=7,30=1,38=1,40=1/1,3;
 2/12=2,14=103,40=1/2;
 3/5=4,6=6,7=111,11=2,14=-4,25=1,30=1,70=2,71=2,74=-5,75=-5,116=1,124=31,140=1/1,2,3;
 4/5=101/1;
 5/5=2,8=3,13=1,32=2,38=6,98=1/2,8;
 8/6=4,10=90,11=11/1;
 11/6=1,8=1,9=11,15=111,16=1/1,2,10;
 10/6=1/2;
 6/7=2,8=2,9=2,10=2,28=1/1;
 7/8=1,10=1,25=1/1,2,3,16;
 1/10=4,30=1/3;
 99//99;
 Structure from the checkpoint file:  "4-Hydroxycinnamic acid.chk"
 ----------------------
 4-Hydroxycinnamic acid
 ----------------------
 Charge =  0 Multiplicity = 1
 Redundant internal coordinates found in file.  (old form).
 H,0,-0.3091428032,-1.9210581369,0.0005718597
 C,0,-0.9486164964,-1.0466586269,0.0003465105
 C,0,-2.637150865,1.1794256034,-0.0001877077
 C,0,-0.3845254598,0.2444458945,0.0002827337
 C,0,-2.3220754378,-1.2267296259,0.0001302372
 C,0,-3.1703182948,-0.1112687,-0.0001836811
 C,0,-1.2602848069,1.347419485,0.0000571997
 H,0,-0.8478607779,2.3505336456,0.0000410144
 H,0,-3.3054819002,2.032085731,-0.0003933318
 C,0,1.0472414109,0.491289042,0.0003873742
 H,0,1.3359792431,1.5395120133,0.0005459937
 C,0,2.0400336672,-0.4226236353,0.0002795655
 H,0,1.8550349434,-1.48927036,0.0000827093
 C,0,3.4367365949,-0.0012110644,0.0004124249
 O,0,3.8566547056,1.1502442553,-0.0000155636
 O,0,4.288608768,-1.0627227439,-0.0005746567
 H,0,5.1991274562,-0.7241534195,-0.0010499629
 O,0,-4.5357971245,-0.2302017123,-0.0004764653
 H,0,-4.7927332322,-1.1628628935,-0.0006032729
 H,0,-2.7497975906,-2.2235687514,0.0001820191
 Recover connectivity data from disk.

 GradGradGradGradGradGradGradGradGradGradGradGradGradGradGradGradGradGrad
 Berny optimization.
 Initialization pass.
                           ----------------------------
                           !    Initial Parameters    !
                           ! (Angstroms and Degrees)  !
 --------------------------                            --------------------------
 ! Name  Definition              Value          Derivative Info.                !
 --------------------------------------------------------------------------------
 ! R1    R(1,2)                  1.0833         calculate D2E/DX2 analytically  !
 ! R2    R(2,4)                  1.409          calculate D2E/DX2 analytically  !
 ! R3    R(2,5)                  1.3852         calculate D2E/DX2 analytically  !
 ! R4    R(3,6)                  1.3965         calculate D2E/DX2 analytically  !
 ! R5    R(3,7)                  1.3871         calculate D2E/DX2 analytically  !
 ! R6    R(3,9)                  1.0834         calculate D2E/DX2 analytically  !
 ! R7    R(4,7)                  1.4084         calculate D2E/DX2 analytically  !
 ! R8    R(4,10)                 1.4529         calculate D2E/DX2 analytically  !
 ! R9    R(5,6)                  1.4013         calculate D2E/DX2 analytically  !
 ! R10   R(5,20)                 1.0847         calculate D2E/DX2 analytically  !
 ! R11   R(6,18)                 1.3706         calculate D2E/DX2 analytically  !
 ! R12   R(7,8)                  1.0846         calculate D2E/DX2 analytically  !
 ! R13   R(10,11)                1.0873         calculate D2E/DX2 analytically  !
 ! R14   R(10,12)                1.3494         calculate D2E/DX2 analytically  !
 ! R15   R(12,13)                1.0826         calculate D2E/DX2 analytically  !
 ! R16   R(12,14)                1.4589         calculate D2E/DX2 analytically  !
 ! R17   R(14,15)                1.2256         calculate D2E/DX2 analytically  !
 ! R18   R(14,16)                1.3611         calculate D2E/DX2 analytically  !
 ! R19   R(16,17)                0.9714         calculate D2E/DX2 analytically  !
 ! R20   R(18,19)                0.9674         calculate D2E/DX2 analytically  !
 ! A1    A(1,2,4)              120.2201         calculate D2E/DX2 analytically  !
 ! A2    A(1,2,5)              118.7098         calculate D2E/DX2 analytically  !
 ! A3    A(4,2,5)              121.0701         calculate D2E/DX2 analytically  !
 ! A4    A(6,3,7)              119.4012         calculate D2E/DX2 analytically  !
 ! A5    A(6,3,9)              119.4652         calculate D2E/DX2 analytically  !
 ! A6    A(7,3,9)              121.1336         calculate D2E/DX2 analytically  !
 ! A7    A(2,4,7)              117.9497         calculate D2E/DX2 analytically  !
 ! A8    A(2,4,10)             123.3827         calculate D2E/DX2 analytically  !
 ! A9    A(7,4,10)             118.6676         calculate D2E/DX2 analytically  !
 ! A10   A(2,5,6)              119.7816         calculate D2E/DX2 analytically  !
 ! A11   A(2,5,20)             120.6924         calculate D2E/DX2 analytically  !
 ! A12   A(6,5,20)             119.526          calculate D2E/DX2 analytically  !
 ! A13   A(3,6,5)              120.3043         calculate D2E/DX2 analytically  !
 ! A14   A(3,6,18)             117.4227         calculate D2E/DX2 analytically  !
 ! A15   A(5,6,18)             122.273          calculate D2E/DX2 analytically  !
 ! A16   A(3,7,4)              121.4931         calculate D2E/DX2 analytically  !
 ! A17   A(3,7,8)              119.3061         calculate D2E/DX2 analytically  !
 ! A18   A(4,7,8)              119.2008         calculate D2E/DX2 analytically  !
 ! A19   A(4,10,11)            115.1824         calculate D2E/DX2 analytically  !
 ! A20   A(4,10,12)            127.5871         calculate D2E/DX2 analytically  !
 ! A21   A(11,10,12)           117.2306         calculate D2E/DX2 analytically  !
 ! A22   A(10,12,13)           122.7916         calculate D2E/DX2 analytically  !
 ! A23   A(10,12,14)           120.5794         calculate D2E/DX2 analytically  !
 ! A24   A(13,12,14)           116.6291         calculate D2E/DX2 analytically  !
 ! A25   A(12,14,15)           126.8257         calculate D2E/DX2 analytically  !
 ! A26   A(12,14,16)           111.9577         calculate D2E/DX2 analytically  !
 ! A27   A(15,14,16)           121.2165         calculate D2E/DX2 analytically  !
 ! A28   A(14,16,17)           108.3501         calculate D2E/DX2 analytically  !
 ! A29   A(6,18,19)            110.3801         calculate D2E/DX2 analytically  !
 ! D1    D(1,2,4,7)           -179.9967         calculate D2E/DX2 analytically  !
 ! D2    D(1,2,4,10)             0.0056         calculate D2E/DX2 analytically  !
 ! D3    D(5,2,4,7)              0.003          calculate D2E/DX2 analytically  !
 ! D4    D(5,2,4,10)          -179.9946         calculate D2E/DX2 analytically  !
 ! D5    D(1,2,5,6)           -179.999          calculate D2E/DX2 analytically  !
 ! D6    D(1,2,5,20)            -0.0002         calculate D2E/DX2 analytically  !
 ! D7    D(4,2,5,6)              0.0013         calculate D2E/DX2 analytically  !
 ! D8    D(4,2,5,20)          -179.9999         calculate D2E/DX2 analytically  !
 ! D9    D(7,3,6,5)              0.0031         calculate D2E/DX2 analytically  !
 ! D10   D(7,3,6,18)          -179.9978         calculate D2E/DX2 analytically  !
 ! D11   D(9,3,6,5)           -179.9976         calculate D2E/DX2 analytically  !
 ! D12   D(9,3,6,18)             0.0015         calculate D2E/DX2 analytically  !
 ! D13   D(6,3,7,4)              0.0013         calculate D2E/DX2 analytically  !
 ! D14   D(6,3,7,8)            179.9992         calculate D2E/DX2 analytically  !
 ! D15   D(9,3,7,4)           -179.998          calculate D2E/DX2 analytically  !
 ! D16   D(9,3,7,8)             -0.0001         calculate D2E/DX2 analytically  !
 ! D17   D(2,4,7,3)             -0.0043         calculate D2E/DX2 analytically  !
 ! D18   D(2,4,7,8)            179.9978         calculate D2E/DX2 analytically  !
 ! D19   D(10,4,7,3)           179.9934         calculate D2E/DX2 analytically  !
 ! D20   D(10,4,7,8)            -0.0045         calculate D2E/DX2 analytically  !
 ! D21   D(2,4,10,11)         -179.9869         calculate D2E/DX2 analytically  !
 ! D22   D(2,4,10,12)            0.0148         calculate D2E/DX2 analytically  !
 ! D23   D(7,4,10,11)            0.0155         calculate D2E/DX2 analytically  !
 ! D24   D(7,4,10,12)         -179.9828         calculate D2E/DX2 analytically  !
 ! D25   D(2,5,6,3)             -0.0043         calculate D2E/DX2 analytically  !
 ! D26   D(2,5,6,18)           179.9966         calculate D2E/DX2 analytically  !
 ! D27   D(20,5,6,3)           179.9968         calculate D2E/DX2 analytically  !
 ! D28   D(20,5,6,18)           -0.0022         calculate D2E/DX2 analytically  !
 ! D29   D(3,6,18,19)          179.99           calculate D2E/DX2 analytically  !
 ! D30   D(5,6,18,19)           -0.0109         calculate D2E/DX2 analytically  !
 ! D31   D(4,10,12,13)           0.0007         calculate D2E/DX2 analytically  !
 ! D32   D(4,10,12,14)        -180.0            calculate D2E/DX2 analytically  !
 ! D33   D(11,10,12,13)       -179.9976         calculate D2E/DX2 analytically  !
 ! D34   D(11,10,12,14)          0.0017         calculate D2E/DX2 analytically  !
 ! D35   D(10,12,14,15)         -0.0373         calculate D2E/DX2 analytically  !
 ! D36   D(10,12,14,16)       -179.9615         calculate D2E/DX2 analytically  !
 ! D37   D(13,12,14,15)        179.9621         calculate D2E/DX2 analytically  !
 ! D38   D(13,12,14,16)          0.0379         calculate D2E/DX2 analytically  !
 ! D39   D(12,14,16,17)        179.9619         calculate D2E/DX2 analytically  !
 ! D40   D(15,14,16,17)          0.0328         calculate D2E/DX2 analytically  !
 --------------------------------------------------------------------------------
 Trust Radius=3.00D-01 FncErr=1.00D-07 GrdErr=1.00D-07 EigMax=2.50D+02 EigMin=1.00D-04
 Number of steps in this run=      2 maximum allowed number of steps=      2.
 GradGradGradGradGradGradGradGradGradGradGradGradGradGradGradGradGradGrad

                          Input orientation:                          
 ---------------------------------------------------------------------
 Center     Atomic      Atomic             Coordinates (Angstroms)
 Number     Number       Type             X           Y           Z
 ---------------------------------------------------------------------
      1          1           0       -0.309143   -1.921058    0.000572
      2          6           0       -0.948616   -1.046659    0.000347
      3          6           0       -2.637151    1.179426   -0.000188
      4          6           0       -0.384525    0.244446    0.000283
      5          6           0       -2.322075   -1.226730    0.000130
      6          6           0       -3.170318   -0.111269   -0.000184
      7          6           0       -1.260285    1.347419    0.000057
      8          1           0       -0.847861    2.350534    0.000041
      9          1           0       -3.305482    2.032086   -0.000393
     10          6           0        1.047241    0.491289    0.000387
     11          1           0        1.335979    1.539512    0.000546
     12          6           0        2.040034   -0.422624    0.000280
     13          1           0        1.855035   -1.489270    0.000083
     14          6           0        3.436737   -0.001211    0.000412
     15          8           0        3.856655    1.150244   -0.000016
     16          8           0        4.288609   -1.062723   -0.000575
     17          1           0        5.199127   -0.724153   -0.001050
     18          8           0       -4.535797   -0.230202   -0.000476
     19          1           0       -4.792733   -1.162863   -0.000603
     20          1           0       -2.749798   -2.223569    0.000182
 ---------------------------------------------------------------------
                    Distance matrix (angstroms):
                    1          2          3          4          5
     1  H    0.000000
     2  C    1.083283   0.000000
     3  C    3.877192   2.794029   0.000000
     4  C    2.166816   1.408953   2.438956   0.000000
     5  C    2.129317   1.385213   2.426696   2.432788   0.000000
     6  C    3.385508   2.410584   1.396481   2.808411   1.401345
     7  C    3.404059   2.414280   1.387077   1.408370   2.784536
     8  H    4.305428   3.398686   2.138470   2.156452   3.869124
     9  H    4.960383   3.877303   1.083372   3.424565   3.403963
    10  C    2.767525   2.519669   3.748103   1.452890   3.782048
    11  H    3.831706   3.450747   3.989414   2.153447   4.586225
    12  C    2.786384   3.053105   4.943948   2.514651   4.435604
    13  H    2.206832   2.838374   5.225100   2.832208   4.185353
    14  C    4.209207   4.508246   6.187569   3.829150   5.887768
    15  O    5.175593   5.283655   6.493871   4.336828   6.620175
    16  O    4.677185   5.237250   7.279655   4.852512   6.612718
    17  H    5.636810   6.156197   8.064172   5.667042   7.537976
    18  O    4.552318   3.678922   2.364721   4.178319   2.427680
    19  H    4.547246   3.845873   3.183214   4.627398   2.471483
    20  H    2.459331   2.151597   3.404858   3.418422   1.084728
                    6          7          8          9         10
     6  C    0.000000
     7  C    2.403331   0.000000
     8  H    3.384417   1.084588   0.000000
     9  H    2.147612   2.156757   2.478167   0.000000
    10  C    4.260386   2.461227   2.654845   4.617386   0.000000
    11  H    4.799145   2.603361   2.329574   4.667525   1.087263
    12  C    5.219647   3.745017   4.003790   5.882188   1.349397
    13  H    5.210860   4.213315   4.695715   6.247470   2.138959
    14  C    6.607972   4.886800   4.887584   7.042145   2.439722
    15  O    7.139311   5.120737   4.855220   7.216221   2.885659
    16  O    7.519366   6.049711   6.167142   8.200491   3.594637
    17  H    8.391856   6.783467   6.783787   8.940091   4.326137
    18  O    1.370649   3.635639   4.501230   2.575193   5.629464
    19  H    1.933412   4.333556   5.282611   3.524147   6.069722
    20  H    2.153752   3.869187   4.953764   4.291781   4.667757
                   11         12         13         14         15
    11  H    0.000000
    12  C    2.084627   0.000000
    13  H    3.072937   1.082571   0.000000
    14  C    2.605189   1.458893   2.171659   0.000000
    15  O    2.550556   2.402920   3.312630   1.225635   0.000000
    16  O    3.935689   2.337909   2.470673   1.361064   2.254730
    17  H    4.477510   3.173452   3.430504   1.904907   2.305559
    18  O    6.132670   6.578646   6.513677   7.975822   8.505227
    19  H    6.698056   6.872748   6.655777   8.311053   8.953344
    20  H    5.554669   5.117215   4.663012   6.573590   7.418074
                   16         17         18         19         20
    16  O    0.000000
    17  H    0.971429   0.000000
    18  O    8.863590   9.747448   0.000000
    19  H    9.081894  10.001487   0.967405   0.000000
    20  H    7.133493   8.089107   2.676435   2.301887   0.000000
 Stoichiometry    C9H8O3
 Framework group  C1[X(C9H8O3)]
 Deg. of freedom    54
 Full point group                 C1      NOp   1
 Largest Abelian subgroup         C1      NOp   1
 Largest concise Abelian subgroup C1      NOp   1
                         Standard orientation:                         
 ---------------------------------------------------------------------
 Center     Atomic      Atomic             Coordinates (Angstroms)
 Number     Number       Type             X           Y           Z
 ---------------------------------------------------------------------
      1          1           0        0.310268   -1.920820   -0.000572
      2          6           0        0.949585   -1.046306   -0.000347
      3          6           0        2.637719    1.180082    0.000188
      4          6           0        0.385262    0.244698   -0.000283
      5          6           0        2.323076   -1.226130   -0.000130
      6          6           0        3.171118   -0.110516    0.000184
      7          6           0        1.260823    1.347829   -0.000057
      8          1           0        0.848219    2.350869   -0.000041
      9          1           0        3.305897    2.032862    0.000393
     10          6           0       -1.046550    0.491283   -0.000387
     11          1           0       -1.335476    1.539455   -0.000546
     12          6           0       -2.039178   -0.422808   -0.000280
     13          1           0       -1.853987   -1.489421   -0.000083
     14          6           0       -3.435956   -0.001646   -0.000413
     15          8           0       -3.856081    1.149734    0.000015
     16          8           0       -4.287638   -1.063311    0.000575
     17          1           0       -5.198217   -0.724905    0.001050
     18          8           0        4.536619   -0.229204    0.000476
     19          1           0        4.793722   -1.161819    0.000603
     20          1           0        2.750977   -2.222892   -0.000182
 ---------------------------------------------------------------------
 Rotational constants (GHZ):           3.5945810           0.3506108           0.3194519
 Standard basis: 6-311+G(d,p) (5D, 7F)
 There are   324 symmetry adapted cartesian basis functions of A   symmetry.
 There are   312 symmetry adapted basis functions of A   symmetry.
   312 basis functions,   496 primitive gaussians,   324 cartesian basis functions
    43 alpha electrons       43 beta electrons
       nuclear repulsion energy       615.6913518137 Hartrees.
 NAtoms=   20 NActive=   20 NUniq=   20 SFac= 1.00D+00 NAtFMM=   60 NAOKFM=F Big=F
 Integral buffers will be    131072 words long.
 Raffenetti 2 integral format.
 Two-electron integral symmetry is turned on.
 Nuclear repulsion after empirical dispersion term =      615.6772895075 Hartrees.
 Force inversion solution in PCM.
 ------------------------------------------------------------------------------
 Polarizable Continuum Model (PCM)
 =================================
 Model                : PCM.
 Atomic radii         : SMD-Coulomb.
 Polarization charges : Total charges.
 Charge compensation  : None.
 Solution method      : Matrix inversion.
 Cavity type          : VdW (van der Waals Surface) (Alpha=1.000).
 Cavity algorithm     : GePol (No added spheres)
                        Default sphere list used, NSphG=   20.
                        Lebedev-Laikov grids with approx.  5.0 points / Ang**2.
                        Smoothing algorithm: York/Karplus (Gamma=1.0000).
                        Polarization charges: spherical gaussians, with
                                              point-specific exponents (IZeta= 3).
                        Self-potential: point-specific (ISelfS= 7).
                        Self-field    : sphere-specific E.n sum rule (ISelfD= 2).
 1st derivatives      : Analytical E(r).r(x)/FMM algorithm (CHGder, D1EAlg=3).
                        Cavity 1st derivative terms included.
 2nd derivatives      : Analytical E(r).r(xy)/FMM algorithm (CHGder, D2EAlg=3).
                        Cavity 2nd derivative terms included.
 Solvent              : Water, Eps=  78.355300 Eps(inf)=   1.777849
 ------------------------------------------------------------------------------
 Spheres list:
 ISph  on   Nord     Re0    Alpha      Xe            Ye            Ze
    1   H      1    1.2000  1.000      0.310268     -1.920820     -0.000572
    2   C      2    1.8500  1.000      0.949585     -1.046306     -0.000347
    3   C      3    1.8500  1.000      2.637719      1.180082      0.000188
    4   C      4    1.8500  1.000      0.385262      0.244698     -0.000283
    5   C      5    1.8500  1.000      2.323076     -1.226130     -0.000130
    6   C      6    1.8500  1.000      3.171118     -0.110516      0.000184
    7   C      7    1.8500  1.000      1.260823      1.347829     -0.000057
    8   H      8    1.2000  1.000      0.848219      2.350869     -0.000041
    9   H      9    1.2000  1.000      3.305897      2.032862      0.000393
   10   C     10    1.8500  1.000     -1.046550      0.491283     -0.000387
   11   H     11    1.2000  1.000     -1.335476      1.539455     -0.000546
   12   C     12    1.8500  1.000     -2.039178     -0.422808     -0.000280
   13   H     13    1.2000  1.000     -1.853987     -1.489421     -0.000083
   14   C     14    1.8500  1.000     -3.435956     -0.001646     -0.000413
   15   O     15    1.5200  1.000     -3.856081      1.149734      0.000015
   16   O     16    1.5200  1.000     -4.287638     -1.063311      0.000575
   17   H     17    1.2000  1.000     -5.198217     -0.724905      0.001050
   18   O     18    1.5200  1.000      4.536619     -0.229204      0.000476
   19   H     19    1.2000  1.000      4.793722     -1.161819      0.000603
   20   H     20    1.2000  1.000      2.750977     -2.222892     -0.000182
 ------------------------------------------------------------------------------
 ------------------------------------------------------------------------------
 Atomic radii for non-electrostatic terms: SMD-CDS.
 ------------------------------------------------------------------------------
 Nuclear repulsion after PCM non-electrostatic terms =      615.6868764587 Hartrees.
 One-electron integrals computed using PRISM.
 NBasis=   312 RedAO= T EigKep=  1.49D-06  NBF=   312
 NBsUse=   311 1.00D-06 EigRej=  8.34D-07 NBFU=   311
 Initial guess from the checkpoint file:  "4-Hydroxycinnamic acid.chk"
 B after Tr=    -0.000000   -0.000000    0.000000
         Rot=    1.000000   -0.000000   -0.000000    0.000000 Ang=   0.00 deg.
 Requested convergence on RMS density matrix=1.00D-08 within  32 cycles.
 Requested convergence on MAX density matrix=1.00D-06.
 Requested convergence on             energy=1.00D-06.
 No special actions if energy rises.
 Inv3:  Mode=1 IEnd=     7844067.
 Iteration    1 A*A^-1 deviation from unit magnitude is 2.66D-15 for    748.
 Iteration    1 A*A^-1 deviation from orthogonality  is 1.86D-15 for   1596    891.
 Iteration    1 A^-1*A deviation from unit magnitude is 2.89D-15 for   1316.
 Iteration    1 A^-1*A deviation from orthogonality  is 2.00D-15 for    819    253.
 Error on total polarization charges =  0.05931
 SCF Done:  E(RB3LYP) =  -573.655565149     A.U. after    1 cycles
            NFock=  1  Conv=0.30D-08     -V/T= 2.0041
 SMD-CDS (non-electrostatic) energy       (kcal/mol) =       6.02
 (included in total energy above)
 QCSCF skips out because SCF is already converged.
 DoSCS=F DFT=T ScalE2(SS,OS)=  1.000000  1.000000
 Range of M.O.s used for correlation:     1   311
 NBasis=   312 NAE=    43 NBE=    43 NFC=     0 NFV=     0
 NROrb=    311 NOA=    43 NOB=    43 NVA=   268 NVB=   268

 **** Warning!!: The largest alpha MO coefficient is  0.20100548D+03

 Symmetrizing basis deriv contribution to polar:
 IMax=3 JMax=2 DiffMx= 0.00D+00
 G2DrvN: will do    21 centers at a time, making    1 passes.
 Calling FoFCou, ICntrl=  3107 FMM=F I1Cent=   0 AccDes= 0.00D+00.
 NEqPCM:  Using equilibrium solvation (IEInf=0, Eps=  78.3553, EpsInf=   1.7778)
 G2PCM: DoFxE=T DoFxN=T DoGrad=T DoDP/DQ/DG/TGxP=FFFF NFrqRd=   0 IEInf=0 SqF1=F DoCFld=F IF1Alg=4.
 End of G2Drv F.D. properties file   721 does not exist.
 End of G2Drv F.D. properties file   722 does not exist.
 End of G2Drv F.D. properties file   788 does not exist.
          IDoAtm=11111111111111111111
 NEqPCM:  Using equilibrium solvation (IEInf=0, Eps=  78.3553, EpsInf=   1.7778)
          Differentiating once with respect to electric field.
                with respect to dipole field.
          Differentiating once with respect to nuclear coordinates.
 CalDSu exits because no D1Ps are significant.
          There are    63 degrees of freedom in the 1st order CPHF.  IDoFFX=6 NUNeed=     3.
     60 vectors produced by pass  0 Test12= 1.83D-14 1.59D-09 XBig12= 4.05D+02 1.77D+01.
 AX will form    60 AO Fock derivatives at one time.
     60 vectors produced by pass  1 Test12= 1.83D-14 1.59D-09 XBig12= 4.28D+01 1.66D+00.
     60 vectors produced by pass  2 Test12= 1.83D-14 1.59D-09 XBig12= 4.47D-01 1.28D-01.
     60 vectors produced by pass  3 Test12= 1.83D-14 1.59D-09 XBig12= 1.78D-03 5.84D-03.
     60 vectors produced by pass  4 Test12= 1.83D-14 1.59D-09 XBig12= 3.15D-06 1.85D-04.
     58 vectors produced by pass  5 Test12= 1.83D-14 1.59D-09 XBig12= 5.48D-09 7.42D-06.
     19 vectors produced by pass  6 Test12= 1.83D-14 1.59D-09 XBig12= 7.86D-12 2.43D-07.
      3 vectors produced by pass  7 Test12= 1.83D-14 1.59D-09 XBig12= 1.01D-14 1.14D-08.
 InvSVY:  IOpt=1 It=  1 EMax= 3.55D-15
 Solved reduced A of dimension   380 with    63 vectors.
 Isotropic polarizability for W=    0.000000      202.81 Bohr**3.
 End of Minotr F.D. properties file   721 does not exist.
 End of Minotr F.D. properties file   722 does not exist.
 End of Minotr F.D. properties file   788 does not exist.

 **********************************************************************

            Population analysis using the SCF Density.

 **********************************************************************

 Orbital symmetries:
       Occupied  (A) (A) (A) (A) (A) (A) (A) (A) (A) (A) (A) (A)
                 (A) (A) (A) (A) (A) (A) (A) (A) (A) (A) (A) (A)
                 (A) (A) (A) (A) (A) (A) (A) (A) (A) (A) (A) (A)
                 (A) (A) (A) (A) (A) (A) (A)
       Virtual   (A) (A) (A) (A) (A) (A) (A) (A) (A) (A) (A) (A)
                 (A) (A) (A) (A) (A) (A) (A) (A) (A) (A) (A) (A)
                 (A) (A) (A) (A) (A) (A) (A) (A) (A) (A) (A) (A)
                 (A) (A) (A) (A) (A) (A) (A) (A) (A) (A) (A) (A)
                 (A) (A) (A) (A) (A) (A) (A) (A) (A) (A) (A) (A)
                 (A) (A) (A) (A) (A) (A) (A) (A) (A) (A) (A) (A)
                 (A) (A) (A) (A) (A) (A) (A) (A) (A) (A) (A) (A)
                 (A) (A) (A) (A) (A) (A) (A) (A) (A) (A) (A) (A)
                 (A) (A) (A) (A) (A) (A) (A) (A) (A) (A) (A) (A)
                 (A) (A) (A) (A) (A) (A) (A) (A) (A) (A) (A) (A)
                 (A) (A) (A) (A) (A) (A) (A) (A) (A) (A) (A) (A)
                 (A) (A) (A) (A) (A) (A) (A) (A) (A) (A) (A) (A)
                 (A) (A) (A) (A) (A) (A) (A) (A) (A) (A) (A) (A)
                 (A) (A) (A) (A) (A) (A) (A) (A) (A) (A) (A) (A)
                 (A) (A) (A) (A) (A) (A) (A) (A) (A) (A) (A) (A)
                 (A) (A) (A) (A) (A) (A) (A) (A) (A) (A) (A) (A)
                 (A) (A) (A) (A) (A) (A) (A) (A) (A) (A) (A) (A)
                 (A) (A) (A) (A) (A) (A) (A) (A) (A) (A) (A) (A)
                 (A) (A) (A) (A) (A) (A) (A) (A) (A) (A) (A) (A)
                 (A) (A) (A) (A) (A) (A) (A) (A) (A) (A) (A) (A)
                 (A) (A) (A) (A) (A) (A) (A) (A) (A) (A) (A) (A)
                 (A) (A) (A) (A) (A) (A) (A) (A) (A) (A) (A) (A)
                 (A) (A) (A) (A)
 The electronic state is 1-A.
 Alpha  occ. eigenvalues --  -19.17232 -19.16415 -19.12004 -10.31519 -10.25100
 Alpha  occ. eigenvalues --  -10.20197 -10.19086 -10.18817 -10.18764 -10.18259
 Alpha  occ. eigenvalues --  -10.18199 -10.17905  -1.11068  -1.07186  -1.02238
 Alpha  occ. eigenvalues --   -0.87278  -0.81298  -0.76313  -0.75266  -0.67690
 Alpha  occ. eigenvalues --   -0.63424  -0.61882  -0.56237  -0.55381  -0.52858
 Alpha  occ. eigenvalues --   -0.50094  -0.48263  -0.47441  -0.45680  -0.45129
 Alpha  occ. eigenvalues --   -0.43254  -0.42536  -0.42007  -0.39974  -0.39844
 Alpha  occ. eigenvalues --   -0.37219  -0.36954  -0.34775  -0.33620  -0.30061
 Alpha  occ. eigenvalues --   -0.29830  -0.27091  -0.22915
 Alpha virt. eigenvalues --   -0.07847  -0.02457   0.00627   0.00704   0.01263
 Alpha virt. eigenvalues --    0.02505   0.03070   0.04449   0.05017   0.05522
 Alpha virt. eigenvalues --    0.05841   0.06351   0.06868   0.07227   0.08091
 Alpha virt. eigenvalues --    0.09183   0.09222   0.09627   0.10596   0.11920
 Alpha virt. eigenvalues --    0.12524   0.13568   0.14240   0.14450   0.14687
 Alpha virt. eigenvalues --    0.15848   0.15887   0.16313   0.16458   0.16735
 Alpha virt. eigenvalues --    0.17389   0.18131   0.18384   0.19059   0.19598
 Alpha virt. eigenvalues --    0.19857   0.20571   0.20849   0.21633   0.22001
 Alpha virt. eigenvalues --    0.22375   0.23584   0.23961   0.24392   0.24763
 Alpha virt. eigenvalues --    0.25837   0.26550   0.26790   0.26965   0.27358
 Alpha virt. eigenvalues --    0.27823   0.28121   0.28661   0.28908   0.30342
 Alpha virt. eigenvalues --    0.31283   0.32340   0.32809   0.33472   0.34686
 Alpha virt. eigenvalues --    0.35232   0.35702   0.36885   0.38034   0.38326
 Alpha virt. eigenvalues --    0.40439   0.43159   0.43317   0.44986   0.48755
 Alpha virt. eigenvalues --    0.50200   0.52081   0.52354   0.53621   0.54407
 Alpha virt. eigenvalues --    0.54516   0.55006   0.55957   0.56616   0.57053
 Alpha virt. eigenvalues --    0.57598   0.58962   0.60133   0.61273   0.61481
 Alpha virt. eigenvalues --    0.62876   0.64639   0.64803   0.65278   0.65585
 Alpha virt. eigenvalues --    0.69208   0.69345   0.69542   0.69916   0.72944
 Alpha virt. eigenvalues --    0.74891   0.75239   0.78306   0.79604   0.82624
 Alpha virt. eigenvalues --    0.83669   0.85153   0.85271   0.86125   0.87677
 Alpha virt. eigenvalues --    0.88325   0.89496   0.90913   0.93472   0.95239
 Alpha virt. eigenvalues --    0.96280   0.97949   0.98421   1.00201   1.02986
 Alpha virt. eigenvalues --    1.03540   1.04541   1.05637   1.07227   1.07292
 Alpha virt. eigenvalues --    1.07983   1.10634   1.10718   1.12779   1.13656
 Alpha virt. eigenvalues --    1.14646   1.15246   1.17294   1.21272   1.21594
 Alpha virt. eigenvalues --    1.23358   1.25805   1.26919   1.29920   1.38094
 Alpha virt. eigenvalues --    1.41535   1.45222   1.46633   1.47680   1.48224
 Alpha virt. eigenvalues --    1.49669   1.51776   1.52737   1.54864   1.55444
 Alpha virt. eigenvalues --    1.57350   1.58651   1.59904   1.60647   1.61032
 Alpha virt. eigenvalues --    1.63583   1.66782   1.69027   1.71291   1.72136
 Alpha virt. eigenvalues --    1.74002   1.76438   1.77629   1.79172   1.80928
 Alpha virt. eigenvalues --    1.83434   1.86798   1.87697   1.88469   1.90133
 Alpha virt. eigenvalues --    1.91282   1.92106   1.93081   1.96623   1.98861
 Alpha virt. eigenvalues --    1.99955   2.04486   2.05975   2.06716   2.07854
 Alpha virt. eigenvalues --    2.07945   2.08497   2.09973   2.10699   2.19013
 Alpha virt. eigenvalues --    2.25762   2.29018   2.29670   2.35028   2.35443
 Alpha virt. eigenvalues --    2.40140   2.41169   2.43797   2.47823   2.58185
 Alpha virt. eigenvalues --    2.58979   2.59918   2.62411   2.62647   2.64861
 Alpha virt. eigenvalues --    2.66394   2.70381   2.70681   2.71750   2.73195
 Alpha virt. eigenvalues --    2.73280   2.74537   2.76648   2.77754   2.78692
 Alpha virt. eigenvalues --    2.79159   2.83005   2.86065   2.87687   2.90562
 Alpha virt. eigenvalues --    2.92273   2.94769   2.94870   3.00290   3.04276
 Alpha virt. eigenvalues --    3.06154   3.06615   3.08096   3.09822   3.16086
 Alpha virt. eigenvalues --    3.16316   3.16847   3.18947   3.27337   3.32000
 Alpha virt. eigenvalues --    3.34531   3.35247   3.41089   3.43915   3.50383
 Alpha virt. eigenvalues --    3.53846   3.58100   3.61031   3.61915   3.64674
 Alpha virt. eigenvalues --    3.68151   3.83400   3.89527   3.92791   4.00506
 Alpha virt. eigenvalues --    4.06871   4.11434   4.15993   4.16926   4.24420
 Alpha virt. eigenvalues --    4.54057   4.83356   4.94768   4.98430   5.02742
 Alpha virt. eigenvalues --    5.16100   5.38834   5.42026   5.62913   5.74418
 Alpha virt. eigenvalues --    5.83449  23.57267  23.76015  23.84816  23.92872
 Alpha virt. eigenvalues --   23.93465  24.02069  24.10857  24.17845  24.19828
 Alpha virt. eigenvalues --   49.85918  49.91954  50.00866
          Condensed to atoms (all electrons):
               1          2          3          4          5          6
     1  H    0.485260   0.432649  -0.003138  -0.061957  -0.063146   0.006611
     2  C    0.432649   9.428570  -1.007109  -0.788747  -2.657549   0.172086
     3  C   -0.003138  -1.007109   8.638751   0.521231   0.608418  -0.084769
     4  C   -0.061957  -0.788747   0.521231   7.444660   0.304933  -0.774438
     5  C   -0.063146  -2.657549   0.608418   0.304933  10.630290  -0.193183
     6  C    0.006611   0.172086  -0.084769  -0.774438  -0.193183   6.429765
     7  C   -0.031431  -0.625710  -2.262823  -0.371589  -1.427427   0.708257
     8  H   -0.000115   0.012967  -0.082761  -0.036577  -0.025516  -0.002896
     9  H    0.000044   0.016325   0.420174   0.006384  -0.046929  -0.015981
    10  C    0.011799   0.842778  -0.311166  -0.376270  -0.720694  -0.035539
    11  H    0.000003  -0.056777   0.026301  -0.056889  -0.003812   0.001233
    12  C    0.041449   0.697883  -0.384447  -0.469377  -0.206612  -0.072797
    13  H    0.002142   0.028610   0.004792  -0.029762   0.022420  -0.002180
    14  C    0.011571  -0.039812  -0.028559  -0.562245  -0.147452  -0.011126
    15  O    0.000009   0.004418   0.002426   0.055492   0.003477  -0.000181
    16  O   -0.000047   0.011179   0.000404   0.028260   0.004066  -0.000233
    17  H    0.000001   0.000285   0.000060  -0.006793   0.000184  -0.000027
    18  O   -0.000400  -0.026931  -0.268880   0.016450   0.049133   0.339717
    19  H   -0.000014  -0.021633   0.100878   0.000490  -0.127739   0.057554
    20  H   -0.006307   0.082333  -0.041633   0.014060   0.344283  -0.061339
               7          8          9         10         11         12
     1  H   -0.031431  -0.000115   0.000044   0.011799   0.000003   0.041449
     2  C   -0.625710   0.012967   0.016325   0.842778  -0.056777   0.697883
     3  C   -2.262823  -0.082761   0.420174  -0.311166   0.026301  -0.384447
     4  C   -0.371589  -0.036577   0.006384  -0.376270  -0.056889  -0.469377
     5  C   -1.427427  -0.025516  -0.046929  -0.720694  -0.003812  -0.206612
     6  C    0.708257  -0.002896  -0.015981  -0.035539   0.001233  -0.072797
     7  C   11.211662   0.387460  -0.021176  -0.371706   0.099151  -0.655982
     8  H    0.387460   0.486407  -0.006228   0.066498   0.001709   0.021127
     9  H   -0.021176  -0.006228   0.477954   0.003179  -0.000007   0.000989
    10  C   -0.371706   0.066498   0.003179   6.049822   0.399191  -0.211266
    11  H    0.099151   0.001709  -0.000007   0.399191   0.477474  -0.088213
    12  C   -0.655982   0.021127   0.000989  -0.211266  -0.088213   9.108272
    13  H   -0.014572  -0.000020   0.000000   0.032441   0.004309   0.343722
    14  C   -0.090078   0.006998   0.000275   0.363866   0.005814  -1.622460
    15  O    0.018234  -0.000035   0.000000   0.127486   0.007900  -0.156158
    16  O   -0.004285   0.000003   0.000000  -0.047932   0.000985   0.189628
    17  H   -0.000303   0.000000  -0.000000   0.022539   0.000041  -0.143792
    18  O   -0.074532  -0.000435  -0.004329  -0.004386   0.000004   0.000160
    19  H   -0.002770  -0.000005   0.000176   0.000018   0.000000  -0.000259
    20  H    0.007319   0.000046  -0.000076   0.009052   0.000007   0.006882
              13         14         15         16         17         18
     1  H    0.002142   0.011571   0.000009  -0.000047   0.000001  -0.000400
     2  C    0.028610  -0.039812   0.004418   0.011179   0.000285  -0.026931
     3  C    0.004792  -0.028559   0.002426   0.000404   0.000060  -0.268880
     4  C   -0.029762  -0.562245   0.055492   0.028260  -0.006793   0.016450
     5  C    0.022420  -0.147452   0.003477   0.004066   0.000184   0.049133
     6  C   -0.002180  -0.011126  -0.000181  -0.000233  -0.000027   0.339717
     7  C   -0.014572  -0.090078   0.018234  -0.004285  -0.000303  -0.074532
     8  H   -0.000020   0.006998  -0.000035   0.000003   0.000000  -0.000435
     9  H    0.000000   0.000275   0.000000   0.000000  -0.000000  -0.004329
    10  C    0.032441   0.363866   0.127486  -0.047932   0.022539  -0.004386
    11  H    0.004309   0.005814   0.007900   0.000985   0.000041   0.000004
    12  C    0.343722  -1.622460  -0.156158   0.189628  -0.143792   0.000160
    13  H    0.457818  -0.042437   0.005431   0.004834  -0.000009  -0.000002
    14  C   -0.042437   7.658885   0.269510  -0.072475   0.150269   0.000145
    15  O    0.005431   0.269510   8.260554  -0.108315  -0.006440   0.000000
    16  O    0.004834  -0.072475  -0.108315   8.033278   0.250767   0.000000
    17  H   -0.000009   0.150269  -0.006440   0.250767   0.398986   0.000000
    18  O   -0.000002   0.000145   0.000000   0.000000   0.000000   8.037059
    19  H    0.000000  -0.000014   0.000000   0.000000   0.000000   0.282346
    20  H    0.000006   0.000499   0.000000   0.000000  -0.000000  -0.006786
              19         20
     1  H   -0.000014  -0.006307
     2  C   -0.021633   0.082333
     3  C    0.100878  -0.041633
     4  C    0.000490   0.014060
     5  C   -0.127739   0.344283
     6  C    0.057554  -0.061339
     7  C   -0.002770   0.007319
     8  H   -0.000005   0.000046
     9  H    0.000176  -0.000076
    10  C    0.000018   0.009052
    11  H    0.000000   0.000007
    12  C   -0.000259   0.006882
    13  H    0.000000   0.000006
    14  C   -0.000014   0.000499
    15  O    0.000000   0.000000
    16  O    0.000000   0.000000
    17  H    0.000000  -0.000000
    18  O    0.282346  -0.006786
    19  H    0.383597   0.001823
    20  H    0.001823   0.480712
 Mulliken charges:
               1
     1  H    0.175018
     2  C   -0.505817
     3  C    0.151850
     4  C    1.142684
     5  C   -0.347146
     6  C   -0.460534
     7  C   -0.477698
     8  H    0.171372
     9  H    0.169226
    10  C    0.150290
    11  H    0.181574
    12  C   -0.398750
    13  H    0.182457
    14  C    0.148828
    15  O   -0.483809
    16  O   -0.290118
    17  H    0.334232
    18  O   -0.338332
    19  H    0.325552
    20  H    0.169119
 Sum of Mulliken charges =  -0.00000
 Mulliken charges with hydrogens summed into heavy atoms:
               1
     2  C   -0.330799
     3  C    0.321076
     4  C    1.142684
     5  C   -0.178026
     6  C   -0.460534
     7  C   -0.306326
    10  C    0.331865
    12  C   -0.216292
    14  C    0.148828
    15  O   -0.483809
    16  O    0.044115
    18  O   -0.012780
 APT charges:
               1
     1  H    0.084221
     2  C    0.212367
     3  C   -0.385160
     4  C   -0.599714
     5  C   -0.445198
     6  C    1.208868
     7  C    0.268548
     8  H    0.078007
     9  H    0.083800
    10  C    0.924486
    11  H    0.077776
    12  C   -1.095473
    13  H    0.092482
    14  C    2.515774
    15  O   -1.358091
    16  O   -1.253190
    17  H    0.425411
    18  O   -1.339734
    19  H    0.428363
    20  H    0.076456
 Sum of APT charges =   0.00000
 APT charges with hydrogens summed into heavy atoms:
               1
     2  C    0.296588
     3  C   -0.301360
     4  C   -0.599714
     5  C   -0.368742
     6  C    1.208868
     7  C    0.346555
    10  C    1.002262
    12  C   -1.002991
    14  C    2.515774
    15  O   -1.358091
    16  O   -0.827779
    18  O   -0.911371
 Electronic spatial extent (au):  <R**2>=           3153.9683
 Charge=              0.0000 electrons
 Dipole moment (field-independent basis, Debye):
    X=              3.8789    Y=             -3.9791    Z=              0.0001  Tot=              5.5569
 Quadrupole moment (field-independent basis, Debye-Ang):
   XX=            -67.5994   YY=            -63.7145   ZZ=            -74.0037
   XY=             -0.8566   XZ=             -0.0008   YZ=             -0.0005
 Traceless Quadrupole moment (field-independent basis, Debye-Ang):
   XX=              0.8398   YY=              4.7247   ZZ=             -5.5645
   XY=             -0.8566   XZ=             -0.0008   YZ=             -0.0005
 Octapole moment (field-independent basis, Debye-Ang**2):
  XXX=            -25.5555  YYY=             -8.5169  ZZZ=              0.0071  XYY=             45.5681
  XXY=            -89.7190  XXZ=              0.0349  XZZ=             -9.4247  YZZ=             -1.1941
  YYZ=              0.0023  XYZ=             -0.0025
 Hexadecapole moment (field-independent basis, Debye-Ang**3):
 XXXX=          -2997.6446 YYYY=           -412.5063 ZZZZ=            -81.6688 XXXY=            -38.7918
 XXXZ=             -0.1820 YYYX=            -11.8742 YYYZ=              0.0079 ZZZX=             -0.0361
 ZZZY=              0.0020 XXYY=           -643.5956 XXZZ=           -614.8965 YYZZ=            -97.3076
 XXYZ=             -0.0423 YYXZ=             -0.0010 ZZXY=             -3.3013
 N-N= 6.156868764587D+02 E-N=-2.571987405160D+03  KE= 5.713201865743D+02
  Exact polarizability:     338.204       6.339     178.574       0.012       0.002      91.655
 Approx polarizability:     336.321       8.974     195.201       0.014       0.004      95.767
 D2PCM: PCM CHGder 2nd derivatives, FixD1E=F FixD2E=F DoIter=F DoCFld=F I1PDM=0
 Calling FoFJK, ICntrl=    100127 FMM=F ISym2X=0 I1Cent= 0 IOpClX= 0 NMat=1 NMatS=1 NMatT=0.
 Full mass-weighted force constant matrix:
 Low frequencies ---  -19.3192  -14.6666   -0.0009   -0.0005    0.0009   16.3239
 Low frequencies ---   42.4098   59.5690  100.6021
 Diagonal vibrational polarizability:
      110.1040093      18.9921014      97.0411889
 Harmonic frequencies (cm**-1), IR intensities (KM/Mole), Raman scattering
 activities (A**4/AMU), depolarization ratios for plane and unpolarized
 incident light, reduced masses (AMU), force constants (mDyne/A),
 and normal coordinates:
                      1                      2                      3
                      A                      A                      A
 Frequencies --     39.7304                59.3439               100.3624
 Red. masses --      5.7630                 7.3846                 6.2761
 Frc consts  --      0.0054                 0.0153                 0.0372
 IR Inten    --      0.6080                 0.2076                 0.1547
  Atom  AN      X      Y      Z        X      Y      Z        X      Y      Z
     1   1    -0.00   0.00  -0.47     0.00  -0.00   0.04     0.18  -0.20  -0.00
     2   6    -0.00   0.00  -0.30     0.00  -0.00  -0.03     0.11  -0.15  -0.00
     3   6    -0.00  -0.00   0.12    -0.00   0.00  -0.16    -0.10   0.02   0.00
     4   6     0.00   0.00  -0.18     0.00  -0.00  -0.18    -0.01  -0.20  -0.00
     5   6    -0.00   0.00  -0.19     0.00  -0.00   0.08     0.13  -0.01  -0.00
     6   6    -0.00  -0.00   0.06    -0.00   0.00   0.05     0.02   0.08  -0.00
     7   6     0.00   0.00  -0.01    -0.00  -0.00  -0.27    -0.11  -0.11   0.00
     8   1     0.00   0.00   0.05    -0.00  -0.00  -0.39    -0.21  -0.16   0.00
     9   1    -0.00  -0.00   0.28    -0.00   0.00  -0.21    -0.18   0.09   0.00
    10   6     0.00   0.00  -0.17     0.00  -0.00  -0.13    -0.01  -0.24   0.00
    11   1    -0.00   0.00  -0.23     0.00  -0.00  -0.05     0.01  -0.23  -0.00
    12   6     0.00   0.00  -0.02    -0.00  -0.00  -0.13    -0.07  -0.17   0.00
    13   1     0.00   0.00   0.08    -0.00  -0.00  -0.25    -0.18  -0.19   0.00
    14   6     0.00  -0.00   0.05     0.00   0.00   0.08    -0.01   0.05   0.00
    15   8    -0.00  -0.00  -0.08     0.00   0.00   0.45     0.19   0.12  -0.00
    16   8     0.00  -0.00   0.30    -0.00  -0.00  -0.18    -0.20   0.20  -0.00
    17   1     0.00  -0.00   0.33     0.00   0.00  -0.01    -0.14   0.36  -0.00
    18   8    -0.00  -0.00   0.26    -0.00   0.00   0.25     0.04   0.23   0.00
    19   1    -0.00  -0.00   0.30    -0.00   0.00   0.46     0.13   0.25   0.00
    20   1    -0.00   0.00  -0.27     0.00  -0.00   0.23     0.23   0.03  -0.00
                      4                      5                      6
                      A                      A                      A
 Frequencies --    142.6979               199.1537               232.5454
 Red. masses --      3.7315                 3.2123                 8.7212
 Frc consts  --      0.0448                 0.0751                 0.2779
 IR Inten    --      0.6535                 3.9028                 1.3558
  Atom  AN      X      Y      Z        X      Y      Z        X      Y      Z
     1   1    -0.00   0.00  -0.14     0.00  -0.00   0.03    -0.21   0.14  -0.00
     2   6    -0.00   0.00  -0.09     0.00   0.00  -0.02    -0.16   0.10  -0.00
     3   6     0.00   0.00  -0.05     0.00   0.00  -0.19    -0.09   0.06   0.00
     4   6     0.00   0.00  -0.02    -0.00  -0.00   0.11    -0.06   0.13  -0.00
     5   6    -0.00   0.00  -0.10     0.00   0.00  -0.14    -0.20   0.04   0.00
     6   6     0.00  -0.00  -0.03     0.00   0.00  -0.09    -0.18   0.02   0.00
     7   6     0.00   0.00  -0.06     0.00   0.00  -0.04    -0.08   0.13   0.00
     8   1     0.00   0.00  -0.07    -0.00   0.00  -0.01    -0.08   0.13   0.00
     9   1     0.00  -0.00  -0.04     0.00   0.00  -0.25    -0.03   0.01   0.00
    10   6     0.00   0.00   0.06    -0.00  -0.00   0.28    -0.02  -0.03  -0.00
    11   1    -0.00   0.00  -0.24    -0.00   0.00   0.64    -0.21  -0.09  -0.00
    12   6     0.00   0.00   0.40    -0.00  -0.00  -0.07     0.16  -0.21   0.00
    13   1     0.00   0.00   0.70    -0.00  -0.00  -0.42     0.22  -0.19   0.00
    14   6     0.00  -0.00   0.08     0.00  -0.00  -0.03     0.23  -0.12   0.00
    15   8    -0.00  -0.00  -0.04     0.00   0.00  -0.07     0.48  -0.03  -0.00
    16   8    -0.00  -0.00  -0.17    -0.00   0.00   0.03     0.07   0.03   0.00
    17   1    -0.00  -0.00  -0.39    -0.00   0.00   0.00     0.12   0.16  -0.00
    18   8    -0.00  -0.00   0.08    -0.00  -0.00   0.15    -0.21  -0.09  -0.00
    19   1    -0.00  -0.00   0.14    -0.00  -0.00   0.37    -0.28  -0.11  -0.00
    20   1    -0.00   0.00  -0.15     0.00   0.00  -0.15    -0.22   0.03   0.00
                      7                      8                      9
                      A                      A                      A
 Frequencies --    308.4683               331.0770               365.6687
 Red. masses --      7.3032                 1.1527                 3.5098
 Frc consts  --      0.4094                 0.0744                 0.2765
 IR Inten    --      8.8253               203.5572                11.9988
  Atom  AN      X      Y      Z        X      Y      Z        X      Y      Z
     1   1    -0.06  -0.20   0.00     0.00  -0.00   0.03    -0.00   0.00   0.33
     2   6    -0.06  -0.20   0.00     0.00  -0.00   0.03    -0.00   0.00   0.21
     3   6    -0.17  -0.06  -0.00    -0.00   0.00   0.02     0.00   0.00  -0.07
     4   6    -0.02  -0.18   0.00    -0.00  -0.00   0.02    -0.00   0.00   0.20
     5   6    -0.04  -0.14  -0.00     0.00   0.00  -0.03     0.00   0.00  -0.21
     6   6    -0.15  -0.04  -0.00    -0.00   0.00  -0.01     0.00   0.00  -0.15
     7   6    -0.13  -0.13  -0.00    -0.00  -0.00   0.03    -0.00   0.00   0.09
     8   1    -0.22  -0.17  -0.00    -0.00  -0.00   0.05     0.00   0.00   0.07
     9   1    -0.17  -0.06  -0.00    -0.00   0.00   0.06     0.00   0.00  -0.07
    10   6     0.09   0.08   0.00     0.00  -0.00  -0.04    -0.00  -0.00  -0.19
    11   1     0.24   0.12  -0.00     0.00  -0.00  -0.10    -0.00  -0.00  -0.59
    12   6     0.08   0.18   0.00     0.00   0.00  -0.01    -0.00  -0.00  -0.05
    13   1     0.06   0.18   0.00    -0.00   0.00   0.05    -0.00   0.00   0.31
    14   6     0.13   0.14  -0.00     0.00   0.00  -0.01    -0.00   0.00  -0.04
    15   8    -0.03   0.09   0.00    -0.00   0.00   0.01     0.00   0.00   0.05
    16   8     0.37  -0.03  -0.00     0.00  -0.00  -0.00    -0.00   0.00   0.01
    17   1     0.28  -0.27   0.00     0.00  -0.00   0.02     0.00   0.00   0.16
    18   8    -0.15   0.22   0.00    -0.00  -0.00  -0.08    -0.00  -0.00   0.14
    19   1     0.04   0.27  -0.00    -0.00   0.00   0.98    -0.00  -0.00  -0.28
    20   1     0.04  -0.10  -0.00     0.00   0.00  -0.07     0.00   0.00  -0.34
                     10                     11                     12
                      A                      A                      A
 Frequencies --    423.0123               433.1293               519.2871
 Red. masses --      2.9705                 4.4217                 2.2240
 Frc consts  --      0.3132                 0.4887                 0.3533
 IR Inten    --      0.2235                 5.8588                12.5818
  Atom  AN      X      Y      Z        X      Y      Z        X      Y      Z
     1   1     0.00   0.00  -0.44    -0.17   0.14  -0.00     0.00   0.00  -0.45
     2   6     0.00  -0.00  -0.16    -0.07   0.07  -0.00    -0.00   0.00  -0.06
     3   6     0.00   0.00  -0.23     0.03  -0.21  -0.00    -0.00  -0.00  -0.01
     4   6    -0.00  -0.00   0.06    -0.01   0.11   0.00    -0.00   0.00   0.20
     5   6    -0.00   0.00   0.17    -0.06  -0.18  -0.00    -0.00   0.00  -0.02
     6   6     0.00   0.00  -0.04     0.00  -0.20  -0.00     0.00  -0.00   0.23
     7   6    -0.00  -0.00   0.24     0.09   0.03   0.00    -0.00  -0.00  -0.08
     8   1    -0.00  -0.00   0.51     0.25   0.09   0.00     0.00   0.00  -0.45
     9   1     0.00   0.00  -0.45     0.16  -0.31  -0.00    -0.00  -0.00  -0.39
    10   6     0.00  -0.00  -0.07    -0.04   0.11  -0.00    -0.00  -0.00   0.01
    11   1     0.00  -0.00  -0.18    -0.08   0.10  -0.00    -0.00  -0.00  -0.16
    12   6    -0.00  -0.00  -0.00     0.02   0.02  -0.00    -0.00  -0.00  -0.03
    13   1    -0.00   0.00   0.15     0.12   0.04   0.00    -0.00  -0.00   0.16
    14   6    -0.00   0.00  -0.02    -0.01  -0.08  -0.00    -0.00   0.00  -0.06
    15   8    -0.00   0.00   0.01     0.07  -0.05   0.00     0.00   0.00   0.02
    16   8     0.00   0.00   0.00    -0.12  -0.00   0.00     0.00  -0.00  -0.01
    17   1     0.00  -0.00   0.07    -0.07   0.11  -0.00     0.00  -0.00   0.31
    18   8    -0.00  -0.00   0.02     0.05   0.28   0.00     0.00  -0.00  -0.05
    19   1    -0.00  -0.00   0.08     0.42   0.38   0.00     0.00  -0.00  -0.07
    20   1    -0.00   0.00   0.32    -0.22  -0.24  -0.00    -0.00   0.00  -0.42
                     13                     14                     15
                      A                      A                      A
 Frequencies --    524.2309               536.1849               572.2917
 Red. masses --      7.5312                 4.6950                 1.1481
 Frc consts  --      1.2194                 0.7953                 0.2215
 IR Inten    --    174.5611                16.0528               233.8563
  Atom  AN      X      Y      Z        X      Y      Z        X      Y      Z
     1   1     0.08  -0.06   0.00     0.10  -0.22  -0.00     0.00  -0.00   0.07
     2   6    -0.09   0.07   0.00    -0.01  -0.14  -0.00     0.00  -0.00  -0.00
     3   6    -0.08  -0.11   0.00    -0.01   0.06  -0.00     0.00   0.00   0.01
     4   6    -0.29  -0.01  -0.00    -0.01  -0.11   0.00     0.00  -0.00  -0.04
     5   6    -0.01   0.14   0.00     0.02   0.06  -0.00     0.00  -0.00   0.01
     6   6     0.21   0.00  -0.00     0.00   0.09   0.00    -0.00   0.00  -0.04
     7   6    -0.15  -0.17   0.00    -0.03  -0.14  -0.00     0.00  -0.00  -0.01
     8   1    -0.04  -0.13   0.00    -0.12  -0.18  -0.00    -0.00  -0.00   0.06
     9   1    -0.30   0.06   0.00    -0.12   0.14  -0.00     0.00   0.00   0.10
    10   6    -0.28   0.12   0.00     0.05   0.29  -0.00     0.00   0.00   0.03
    11   1    -0.31   0.11   0.00     0.24   0.35  -0.00     0.00   0.00   0.02
    12   6    -0.13   0.02   0.00     0.10   0.22  -0.00     0.00   0.00   0.04
    13   1    -0.01   0.05  -0.00     0.42   0.28  -0.00     0.00   0.00   0.08
    14   6    -0.03   0.02   0.00     0.01  -0.14  -0.00    -0.00  -0.00  -0.04
    15   8     0.18   0.10  -0.00     0.11  -0.12   0.00     0.00  -0.00  -0.01
    16   8     0.15  -0.09  -0.00    -0.21  -0.02   0.00    -0.00  -0.00  -0.06
    17   1     0.04  -0.37  -0.00    -0.11   0.25  -0.00     0.00   0.00   0.98
    18   8     0.33  -0.05   0.00    -0.01  -0.04  -0.00    -0.00   0.00   0.01
    19   1     0.25  -0.08   0.00    -0.11  -0.06  -0.00    -0.00   0.00   0.01
    20   1    -0.16   0.08   0.00     0.14   0.11  -0.00     0.00   0.00   0.10
                     16                     17                     18
                      A                      A                      A
 Frequencies --    649.0197               651.9427               707.2194
 Red. masses --      5.1438                 6.9085                 3.5686
 Frc consts  --      1.2766                 1.7300                 1.0516
 IR Inten    --     13.9580                 3.0533                 5.6608
  Atom  AN      X      Y      Z        X      Y      Z        X      Y      Z
     1   1    -0.01   0.01   0.00     0.27   0.19   0.00    -0.00  -0.00   0.18
     2   6    -0.06   0.04  -0.00     0.33   0.15   0.00    -0.00  -0.00   0.14
     3   6    -0.10  -0.06  -0.00    -0.32  -0.13  -0.00     0.00   0.00  -0.12
     4   6    -0.08   0.01  -0.00     0.01   0.09   0.00     0.00   0.00  -0.19
     5   6    -0.05   0.05  -0.00     0.28  -0.20   0.00     0.00   0.00  -0.12
     6   6     0.06  -0.01  -0.00    -0.01  -0.09  -0.00    -0.00  -0.00   0.24
     7   6    -0.11  -0.04  -0.00    -0.28   0.22  -0.00    -0.00  -0.00   0.15
     8   1    -0.09  -0.04   0.00    -0.21   0.25  -0.00    -0.00  -0.00   0.18
     9   1    -0.20   0.02   0.00    -0.26  -0.17  -0.00     0.00   0.00  -0.48
    10   6     0.01   0.01   0.00     0.00   0.08  -0.00     0.00  -0.00  -0.09
    11   1    -0.11  -0.02   0.00     0.05   0.09   0.00    -0.00   0.00   0.26
    12   6     0.18  -0.11   0.00     0.01   0.08  -0.00     0.00  -0.00   0.03
    13   1     0.21  -0.10   0.00     0.11   0.10  -0.00     0.00  -0.00  -0.42
    14   6     0.20  -0.04  -0.00    -0.01  -0.02   0.00     0.00   0.00   0.22
    15   8    -0.22  -0.19   0.00     0.03  -0.01  -0.00    -0.00   0.00  -0.07
    16   8     0.05   0.28  -0.00    -0.03  -0.02   0.00    -0.00  -0.00  -0.07
    17   1     0.21   0.71   0.00    -0.02  -0.00   0.00     0.00  -0.00   0.23
    18   8     0.13  -0.02   0.00    -0.01  -0.11  -0.00     0.00  -0.00  -0.02
    19   1     0.09  -0.03   0.00    -0.09  -0.13  -0.00     0.00   0.00  -0.06
    20   1    -0.13   0.02   0.00     0.20  -0.23  -0.00     0.00   0.00  -0.43
                     19                     20                     21
                      A                      A                      A
 Frequencies --    756.5941               795.3325               826.5520
 Red. masses --      5.4038                 5.6123                 1.2628
 Frc consts  --      1.8225                 2.0916                 0.5083
 IR Inten    --      8.0956                28.9196                 3.8566
  Atom  AN      X      Y      Z        X      Y      Z        X      Y      Z
     1   1    -0.00   0.00  -0.37    -0.39   0.06   0.00    -0.00  -0.00   0.46
     2   6    -0.00   0.00  -0.07    -0.20  -0.09  -0.00     0.00   0.00  -0.08
     3   6    -0.00  -0.00   0.10    -0.13   0.08  -0.00    -0.00  -0.00   0.06
     4   6    -0.00  -0.00   0.24     0.13  -0.01  -0.00    -0.00  -0.00   0.02
     5   6    -0.00   0.00   0.10    -0.18  -0.05  -0.00     0.00   0.00  -0.09
     6   6     0.00   0.00  -0.20    -0.00  -0.01   0.00    -0.00  -0.00   0.02
     7   6    -0.00   0.00  -0.07    -0.15   0.19   0.00     0.00  -0.00   0.06
     8   1     0.00   0.00  -0.40    -0.33   0.12   0.00     0.00   0.00  -0.38
     9   1    -0.00  -0.00   0.10    -0.14   0.10  -0.00     0.00   0.00  -0.47
    10   6     0.00  -0.00  -0.15     0.26  -0.12   0.00    -0.00   0.00  -0.01
    11   1     0.00   0.00   0.15     0.40  -0.08  -0.00    -0.00   0.00  -0.01
    12   6     0.00  -0.00  -0.06     0.06   0.07  -0.00    -0.00   0.00   0.00
    13   1     0.00  -0.00  -0.47    -0.09   0.04   0.00     0.00   0.00   0.02
    14   6     0.00   0.00   0.45    -0.02   0.04  -0.00     0.00  -0.00   0.00
    15   8    -0.00   0.00  -0.13     0.01   0.05   0.00     0.00  -0.00   0.00
    16   8    -0.00  -0.00  -0.11    -0.09  -0.11   0.00     0.00   0.00  -0.00
    17   1     0.00  -0.00   0.21    -0.10  -0.13  -0.00     0.00   0.00  -0.00
    18   8     0.00   0.00   0.02     0.29  -0.02   0.00    -0.00  -0.00  -0.01
    19   1    -0.00  -0.00   0.06     0.19  -0.06   0.00     0.00   0.00   0.02
    20   1    -0.00  -0.00   0.10    -0.26  -0.08   0.00    -0.00  -0.00   0.63
                     22                     23                     24
                      A                      A                      A
 Frequencies --    847.5800               861.8958               889.9822
 Red. masses --      1.7507                 5.9652                 1.8964
 Frc consts  --      0.7410                 2.6109                 0.8850
 IR Inten    --    158.4816                74.8066                11.6211
  Atom  AN      X      Y      Z        X      Y      Z        X      Y      Z
     1   1    -0.00  -0.00   0.29     0.14   0.23   0.00    -0.00   0.00  -0.03
     2   6     0.00   0.00  -0.05     0.05   0.28   0.00    -0.00   0.00   0.02
     3   6     0.00  -0.00  -0.10    -0.12  -0.26  -0.00    -0.00  -0.00   0.04
     4   6    -0.00  -0.00   0.08     0.03  -0.01  -0.00     0.00   0.00  -0.09
     5   6     0.00   0.00  -0.08    -0.07   0.30   0.00    -0.00   0.00   0.03
     6   6    -0.00  -0.00   0.14     0.06  -0.02  -0.00     0.00   0.00  -0.04
     7   6     0.00  -0.00  -0.08    -0.00  -0.23  -0.00    -0.00  -0.00   0.02
     8   1    -0.00  -0.00   0.47     0.14  -0.19  -0.00     0.00  -0.00  -0.07
     9   1    -0.00  -0.00   0.60    -0.29  -0.14  -0.00     0.00   0.00  -0.29
    10   6     0.00  -0.00   0.02     0.24  -0.12  -0.00     0.00  -0.00   0.13
    11   1     0.00  -0.00  -0.16     0.40  -0.08   0.00     0.00  -0.00  -0.14
    12   6     0.00   0.00  -0.08     0.10   0.04   0.00     0.00   0.00  -0.19
    13   1     0.00   0.00   0.24     0.00   0.02  -0.00    -0.00   0.00   0.88
    14   6     0.00  -0.00   0.09     0.01   0.06  -0.00     0.00  -0.00   0.11
    15   8    -0.00   0.00  -0.02    -0.01   0.06   0.00    -0.00   0.00  -0.02
    16   8    -0.00  -0.00  -0.02    -0.09  -0.10   0.00    -0.00  -0.00  -0.02
    17   1     0.00   0.00  -0.01    -0.09  -0.09  -0.00    -0.00   0.00  -0.03
    18   8    -0.00  -0.00  -0.03    -0.12   0.02  -0.00    -0.00   0.00   0.01
    19   1     0.00   0.00  -0.06    -0.04   0.04   0.00    -0.00  -0.00   0.02
    20   1    -0.00  -0.00   0.42    -0.31   0.21  -0.00     0.00   0.00  -0.20
                     25                     26                     27
                      A                      A                      A
 Frequencies --    963.8693               970.2168               985.7570
 Red. masses --      1.2902                 5.0314                 1.3486
 Frc consts  --      0.7062                 2.7904                 0.7721
 IR Inten    --      0.9705                19.6171                 0.4447
  Atom  AN      X      Y      Z        X      Y      Z        X      Y      Z
     1   1    -0.00  -0.00   0.56     0.09  -0.14  -0.00    -0.00  -0.00   0.55
     2   6     0.00  -0.00  -0.09    -0.00  -0.07   0.00     0.00  -0.00  -0.10
     3   6    -0.00  -0.00   0.06     0.01   0.02  -0.00     0.00  -0.00  -0.08
     4   6    -0.00   0.00   0.04    -0.04   0.05  -0.00    -0.00   0.00   0.00
     5   6    -0.00  -0.00   0.07     0.03  -0.05  -0.00    -0.00   0.00   0.07
     6   6    -0.00   0.00  -0.01    -0.01   0.02   0.00    -0.00  -0.00   0.00
     7   6     0.00   0.00  -0.08    -0.01  -0.03   0.00    -0.00   0.00   0.10
     8   1    -0.00  -0.00   0.53    -0.01  -0.03  -0.00     0.00   0.00  -0.54
     9   1     0.00   0.00  -0.40    -0.03   0.05   0.00    -0.00  -0.00   0.44
    10   6    -0.00   0.00  -0.00    -0.05   0.15   0.00    -0.00   0.00  -0.01
    11   1    -0.00  -0.00  -0.15    -0.45   0.04  -0.00    -0.00   0.00   0.06
    12   6     0.00  -0.00   0.01     0.32  -0.26  -0.00     0.00  -0.00  -0.00
    13   1     0.00  -0.00  -0.14     0.52  -0.23   0.00     0.00  -0.00   0.06
    14   6     0.00   0.00   0.00     0.06   0.17  -0.00     0.00   0.00  -0.00
    15   8    -0.00   0.00  -0.00    -0.11   0.21   0.00    -0.00   0.00   0.00
    16   8    -0.00  -0.00  -0.00    -0.13  -0.15   0.00    -0.00  -0.00   0.00
    17   1    -0.00  -0.00   0.00    -0.16  -0.25  -0.00    -0.00  -0.00  -0.00
    18   8     0.00   0.00   0.00     0.00  -0.00  -0.00     0.00   0.00  -0.00
    19   1    -0.00  -0.00   0.01    -0.03  -0.01  -0.00    -0.00  -0.00   0.00
    20   1     0.00   0.00  -0.41     0.12  -0.02   0.00     0.00   0.00  -0.42
                     28                     29                     30
                      A                      A                      A
 Frequencies --   1018.4065              1025.3964              1077.9028
 Red. masses --      1.2106                 2.6972                 2.9516
 Frc consts  --      0.7398                 1.6709                 2.0206
 IR Inten    --     56.7779                 3.4821              1895.0007
  Atom  AN      X      Y      Z        X      Y      Z        X      Y      Z
     1   1     0.00  -0.00   0.06     0.21  -0.38  -0.00     0.02  -0.04  -0.00
     2   6     0.00  -0.00  -0.00    -0.04  -0.19  -0.00    -0.01  -0.02  -0.00
     3   6     0.00   0.00   0.01    -0.04  -0.19  -0.00     0.02   0.02   0.00
     4   6    -0.00   0.00   0.04     0.01  -0.00   0.00    -0.09   0.00  -0.00
     5   6     0.00  -0.00  -0.00     0.01   0.20   0.00     0.03  -0.02   0.00
     6   6     0.00   0.00   0.00     0.02  -0.01  -0.00     0.05  -0.01   0.00
     7   6     0.00   0.00  -0.03    -0.00   0.19   0.00     0.00   0.03   0.00
     8   1    -0.00   0.00   0.14     0.26   0.30   0.00     0.10   0.07   0.00
     9   1     0.00   0.00  -0.05     0.27  -0.44  -0.00     0.02   0.03   0.00
    10   6     0.00   0.00  -0.12    -0.01   0.01  -0.00    -0.02  -0.03   0.00
    11   1    -0.00   0.00   0.86    -0.04   0.00  -0.00    -0.02  -0.03  -0.00
    12   6     0.00  -0.00   0.00    -0.01  -0.01   0.00    -0.10   0.07  -0.00
    13   1     0.00   0.00   0.46     0.03  -0.00  -0.00    -0.52   0.01  -0.00
    14   6     0.00   0.00  -0.03    -0.01  -0.01   0.00     0.29   0.13  -0.00
    15   8    -0.00   0.00   0.01     0.00   0.00   0.00    -0.02  -0.01  -0.00
    16   8    -0.00  -0.00   0.00     0.01   0.01  -0.00    -0.08  -0.17   0.00
    17   1    -0.00  -0.00  -0.01    -0.00  -0.02   0.00     0.23   0.69  -0.00
    18   8    -0.00  -0.00   0.00    -0.02   0.00  -0.00    -0.03  -0.00  -0.00
    19   1     0.00   0.00  -0.00     0.01   0.01   0.00     0.05   0.02   0.00
    20   1     0.00  -0.00  -0.02     0.33   0.34   0.00     0.04  -0.01   0.00
                     31                     32                     33
                      A                      A                      A
 Frequencies --   1136.4887              1181.8425              1207.3130
 Red. masses --      1.3917                 1.7446                 1.3188
 Frc consts  --      1.0591                 1.4357                 1.1325
 IR Inten    --     31.4710               733.2746                67.2572
  Atom  AN      X      Y      Z        X      Y      Z        X      Y      Z
     1   1     0.36  -0.17   0.00     0.22  -0.23   0.00    -0.36   0.24  -0.00
     2   6     0.06   0.04   0.00    -0.02  -0.04  -0.00    -0.06   0.02  -0.00
     3   6     0.08   0.05   0.00    -0.00   0.06   0.00     0.02   0.02   0.00
     4   6    -0.05  -0.07  -0.00    -0.07  -0.01  -0.00     0.02  -0.01   0.00
     5   6    -0.04   0.04   0.00    -0.00  -0.01   0.00     0.05   0.03   0.00
     6   6    -0.00  -0.05  -0.00     0.17  -0.08   0.00     0.07  -0.08  -0.00
     7   6    -0.07   0.04  -0.00     0.01   0.08   0.00    -0.03   0.00  -0.00
     8   1    -0.46  -0.11  -0.00     0.26   0.19   0.00    -0.44  -0.16  -0.00
     9   1     0.51  -0.28   0.00    -0.46   0.43  -0.00     0.07  -0.01   0.00
    10   6    -0.01  -0.01   0.00     0.03  -0.02   0.00    -0.00   0.01  -0.00
    11   1     0.11   0.02  -0.00     0.16   0.01  -0.00    -0.07  -0.01   0.00
    12   6     0.01   0.00  -0.00     0.01  -0.01  -0.00     0.01  -0.00  -0.00
    13   1     0.17   0.03   0.00     0.17   0.02   0.00    -0.06  -0.01  -0.00
    14   6     0.01   0.00  -0.00    -0.02  -0.02   0.00    -0.00  -0.00   0.00
    15   8    -0.01   0.01   0.00    -0.00   0.01   0.00     0.00  -0.00  -0.00
    16   8    -0.00  -0.01   0.00     0.01   0.02  -0.00    -0.00   0.00  -0.00
    17   1     0.00   0.01  -0.00    -0.04  -0.11   0.00    -0.02  -0.04   0.00
    18   8    -0.01   0.00  -0.00    -0.10  -0.01  -0.00    -0.06  -0.03  -0.00
    19   1     0.15   0.05   0.00     0.37   0.12   0.00     0.51   0.13   0.00
    20   1    -0.41  -0.11  -0.00    -0.31  -0.14  -0.00     0.48   0.21   0.00
                     34                     35                     36
                      A                      A                      A
 Frequencies --   1237.1416              1258.3181              1295.1957
 Red. masses --      1.7757                 2.1602                 1.4142
 Frc consts  --      1.6012                 2.0152                 1.3978
 IR Inten    --      3.3000                92.0481                 1.0821
  Atom  AN      X      Y      Z        X      Y      Z        X      Y      Z
     1   1    -0.01  -0.04   0.00    -0.40   0.21  -0.00    -0.19   0.13  -0.00
     2   6     0.03  -0.08  -0.00    -0.07  -0.03  -0.00    -0.01  -0.00  -0.00
     3   6    -0.00  -0.06  -0.00     0.07  -0.04   0.00    -0.01  -0.02  -0.00
     4   6     0.17   0.06   0.00    -0.13   0.03  -0.00     0.08  -0.03   0.00
     5   6    -0.04   0.02  -0.00     0.06  -0.07  -0.00     0.00   0.01  -0.00
     6   6     0.13   0.03   0.00     0.20   0.10   0.00     0.04   0.00   0.00
     7   6    -0.03  -0.00  -0.00    -0.09   0.01  -0.00     0.01   0.02   0.00
     8   1    -0.43  -0.17  -0.00    -0.00   0.05   0.00    -0.08  -0.02  -0.00
     9   1    -0.14   0.05  -0.00     0.33  -0.23   0.00    -0.06   0.02  -0.00
    10   6    -0.01   0.07  -0.00     0.05  -0.04   0.00    -0.06  -0.02   0.00
    11   1    -0.53  -0.07   0.00     0.29   0.02  -0.00     0.09   0.02   0.00
    12   6    -0.01   0.00   0.00     0.03   0.01  -0.00    -0.04  -0.02   0.00
    13   1    -0.38  -0.07  -0.00     0.08   0.02  -0.00     0.58   0.09   0.00
    14   6    -0.00   0.00   0.00    -0.00  -0.00   0.00    -0.06  -0.05  -0.00
    15   8     0.01  -0.02  -0.00    -0.00  -0.00  -0.00    -0.01   0.08   0.00
    16   8     0.00   0.00  -0.00    -0.01   0.02  -0.00     0.04  -0.06  -0.00
    17   1    -0.00  -0.01   0.00    -0.08  -0.18   0.00     0.29   0.67  -0.00
    18   8    -0.05   0.02  -0.00    -0.05   0.03  -0.00    -0.01   0.01  -0.00
    19   1    -0.19  -0.02  -0.00    -0.60  -0.12  -0.00    -0.13  -0.02  -0.00
    20   1    -0.44  -0.15  -0.00    -0.01  -0.12   0.00    -0.07  -0.02  -0.00
                     37                     38                     39
                      A                      A                      A
 Frequencies --   1322.2491              1351.2913              1369.4954
 Red. masses --      2.0398                 1.6633                 1.5985
 Frc consts  --      2.1012                 1.7895                 1.7664
 IR Inten    --     10.3233                77.4411                66.5621
  Atom  AN      X      Y      Z        X      Y      Z        X      Y      Z
     1   1     0.34  -0.28   0.00     0.24  -0.18   0.00     0.15  -0.11   0.00
     2   6    -0.01  -0.02  -0.00     0.02  -0.02  -0.00    -0.02   0.01   0.00
     3   6     0.07  -0.02   0.00     0.05  -0.04   0.00     0.03  -0.05  -0.00
     4   6    -0.08   0.16   0.00    -0.02   0.13   0.00     0.05   0.04   0.00
     5   6    -0.04  -0.06  -0.00    -0.06  -0.04  -0.00    -0.03  -0.01  -0.00
     6   6    -0.01   0.02   0.00    -0.00   0.02   0.00     0.00  -0.03   0.00
     7   6    -0.04  -0.05  -0.00    -0.04  -0.03  -0.00     0.05   0.03   0.00
     8   1    -0.14  -0.09  -0.00    -0.22  -0.10  -0.00    -0.41  -0.16  -0.00
     9   1    -0.06   0.08  -0.00    -0.10   0.07  -0.00    -0.28   0.18  -0.00
    10   6     0.08  -0.13   0.00     0.04   0.08  -0.00    -0.08  -0.04   0.00
    11   1    -0.55  -0.31   0.00     0.64   0.24  -0.00     0.30   0.06  -0.00
    12   6     0.04   0.13  -0.00    -0.03  -0.11   0.00    -0.09  -0.00  -0.00
    13   1     0.27   0.18  -0.00    -0.37  -0.19  -0.00     0.47   0.10   0.00
    14   6    -0.06  -0.03   0.00    -0.06  -0.05   0.00     0.12   0.08  -0.00
    15   8     0.01   0.01  -0.00    -0.00   0.04   0.00    -0.00  -0.04  -0.00
    16   8     0.01  -0.01  -0.00     0.03  -0.01  -0.00    -0.03   0.02   0.00
    17   1     0.08   0.19  -0.00     0.12   0.25  -0.00    -0.16  -0.35   0.00
    18   8     0.00   0.00   0.00     0.00  -0.00   0.00     0.01   0.02   0.00
    19   1     0.04   0.01  -0.00     0.06   0.02  -0.00    -0.30  -0.07  -0.00
    20   1     0.34   0.10   0.00     0.23   0.09   0.00     0.20   0.09   0.00
                     40                     41                     42
                      A                      A                      A
 Frequencies --   1388.9119              1463.6716              1533.3875
 Red. masses --      2.2692                 2.7478                 2.4191
 Frc consts  --      2.5792                 3.4684                 3.3513
 IR Inten    --    116.3366               254.0713               200.8584
  Atom  AN      X      Y      Z        X      Y      Z        X      Y      Z
     1   1    -0.30   0.26   0.00    -0.19   0.28   0.00     0.41  -0.20   0.00
     2   6     0.15  -0.08   0.00     0.13   0.02   0.00    -0.04   0.12   0.00
     3   6     0.06  -0.04   0.00     0.21  -0.07   0.00    -0.07   0.10  -0.00
     4   6     0.06   0.07   0.00    -0.04  -0.16  -0.00     0.14  -0.07   0.00
     5   6    -0.13  -0.01  -0.00    -0.13   0.03  -0.00    -0.15  -0.09  -0.00
     6   6    -0.01   0.14  -0.00    -0.03  -0.10  -0.00     0.15  -0.04   0.00
     7   6    -0.13  -0.06  -0.00    -0.11   0.10  -0.00    -0.09  -0.05  -0.00
     8   1     0.36   0.14   0.00     0.06   0.19   0.00     0.41   0.14   0.00
     9   1     0.09  -0.06  -0.00    -0.39   0.42  -0.00     0.31  -0.17   0.00
    10   6    -0.05  -0.02   0.00    -0.02   0.02   0.00    -0.01   0.04  -0.00
    11   1     0.13   0.03  -0.00    -0.14  -0.02   0.00    -0.13   0.02  -0.00
    12   6    -0.05   0.00  -0.00     0.08   0.02  -0.00    -0.04  -0.02   0.00
    13   1     0.33   0.08   0.00    -0.23  -0.03  -0.00     0.02  -0.02   0.00
    14   6     0.06   0.04  -0.00    -0.03  -0.01   0.00     0.01   0.01  -0.00
    15   8    -0.00  -0.02   0.00     0.00   0.01  -0.00     0.00  -0.00  -0.00
    16   8    -0.02   0.01   0.00     0.00  -0.00  -0.00     0.00   0.00   0.00
    17   1    -0.07  -0.15   0.00     0.02   0.05  -0.00    -0.00  -0.01  -0.00
    18   8    -0.02  -0.04  -0.00     0.02   0.05   0.00    -0.02   0.02  -0.00
    19   1     0.61   0.14   0.00    -0.41  -0.08  -0.00    -0.18  -0.03  -0.00
    20   1    -0.09   0.01  -0.00     0.27   0.22   0.00     0.52   0.18   0.00
                     43                     44                     45
                      A                      A                      A
 Frequencies --   1606.8526              1617.0003              1651.6590
 Red. masses --      5.1885                 5.2513                 6.2110
 Frc consts  --      7.8931                 8.0898                 9.9828
 IR Inten    --   2205.3161                10.0019               161.5035
  Atom  AN      X      Y      Z        X      Y      Z        X      Y      Z
     1   1     0.28  -0.29  -0.00     0.23  -0.03   0.00    -0.25   0.22   0.00
     2   6    -0.20   0.07  -0.00    -0.02   0.14   0.00     0.23  -0.13   0.00
     3   6     0.14  -0.06   0.00    -0.04  -0.19  -0.00    -0.23   0.13  -0.00
     4   6     0.17   0.01   0.00    -0.06  -0.24  -0.00    -0.11   0.09  -0.00
     5   6     0.16  -0.01   0.00    -0.13  -0.18  -0.00    -0.22   0.02  -0.00
     6   6    -0.06   0.06  -0.00     0.05   0.37   0.00     0.13  -0.11   0.00
     7   6    -0.16  -0.03  -0.00     0.21   0.16   0.00     0.22  -0.00   0.00
     8   1     0.20   0.13   0.00    -0.40  -0.08  -0.00    -0.19  -0.18  -0.00
     9   1    -0.09   0.12  -0.00    -0.20  -0.09  -0.00     0.19  -0.20   0.00
    10   6    -0.22  -0.10  -0.00    -0.05  -0.01   0.00    -0.15  -0.10  -0.00
    11   1     0.41   0.06   0.00    -0.06  -0.02   0.00     0.32   0.02   0.00
    12   6     0.21   0.06  -0.00     0.08   0.03  -0.00     0.20   0.06  -0.00
    13   1    -0.25  -0.01   0.00    -0.16  -0.00  -0.00    -0.15   0.01   0.00
    14   6    -0.16   0.24   0.00    -0.01  -0.02  -0.00    -0.18   0.22   0.00
    15   8     0.06  -0.15  -0.00    -0.00   0.01   0.00     0.06  -0.14  -0.00
    16   8     0.01  -0.03   0.00    -0.00   0.00  -0.00     0.01  -0.02  -0.00
    17   1     0.11   0.27  -0.00    -0.00   0.00   0.00     0.10   0.24  -0.00
    18   8    -0.02  -0.01  -0.00    -0.02  -0.05  -0.00     0.00   0.02   0.00
    19   1     0.12   0.04   0.00     0.50   0.10   0.00    -0.16  -0.04  -0.00
    20   1    -0.15  -0.16  -0.00     0.21  -0.05   0.00     0.16   0.19   0.00
                     46                     47                     48
                      A                      A                      A
 Frequencies --   1682.5060              3150.3287              3173.8045
 Red. masses --      5.9970                 1.0896                 1.0900
 Frc consts  --     10.0022                 6.3711                 6.4689
 IR Inten    --    381.9498                 4.4989                14.5776
  Atom  AN      X      Y      Z        X      Y      Z        X      Y      Z
     1   1    -0.04   0.06   0.00     0.01   0.01   0.00    -0.21  -0.29  -0.00
     2   6    -0.00   0.03   0.00    -0.00  -0.00  -0.00     0.02   0.03   0.00
     3   6     0.04  -0.04  -0.00    -0.00  -0.00  -0.00     0.00   0.01   0.00
     4   6    -0.09  -0.08  -0.00    -0.00  -0.00  -0.00     0.00   0.00   0.00
     5   6     0.01  -0.01   0.00    -0.00   0.00   0.00     0.03  -0.07  -0.00
     6   6    -0.02   0.04  -0.00    -0.00   0.00  -0.00     0.00   0.00   0.00
     7   6    -0.01   0.04  -0.00    -0.00   0.00  -0.00     0.01  -0.02  -0.00
     8   1    -0.04   0.03  -0.00     0.02  -0.04  -0.00    -0.11   0.26   0.00
     9   1    -0.06   0.04  -0.00     0.00   0.01   0.00    -0.06  -0.08  -0.00
    10   6     0.30   0.18  -0.00     0.02  -0.08   0.00     0.00  -0.00   0.00
    11   1    -0.44   0.01  -0.00    -0.26   0.96  -0.00    -0.01   0.03  -0.00
    12   6    -0.22  -0.20   0.00     0.00   0.01  -0.00     0.00  -0.00   0.00
    13   1     0.50  -0.11   0.00     0.01  -0.07   0.00    -0.01   0.05  -0.00
    14   6    -0.17   0.34   0.00     0.00  -0.00  -0.00    -0.00  -0.00   0.00
    15   8     0.08  -0.21  -0.00    -0.00   0.00   0.00     0.00   0.00  -0.00
    16   8     0.03  -0.02  -0.00    -0.00  -0.00   0.00     0.00   0.00   0.00
    17   1     0.14   0.28  -0.00    -0.00  -0.00   0.00     0.00   0.00  -0.00
    18   8     0.00  -0.00   0.00     0.00   0.00   0.00    -0.00  -0.00  -0.00
    19   1     0.04   0.01   0.00     0.00  -0.00   0.00    -0.01   0.00  -0.00
    20   1     0.00  -0.02   0.00     0.00  -0.00  -0.00    -0.34   0.81   0.00
                     49                     50                     51
                      A                      A                      A
 Frequencies --   3175.8523              3192.8101              3197.0196
 Red. masses --      1.0898                 1.0941                 1.0948
 Frc consts  --      6.4759                 6.5713                 6.5929
 IR Inten    --      3.8867                 2.6446                 8.7034
  Atom  AN      X      Y      Z        X      Y      Z        X      Y      Z
     1   1     0.07   0.10   0.00     0.48   0.65   0.00    -0.06  -0.08  -0.00
     2   6    -0.01  -0.01  -0.00    -0.04  -0.06  -0.00     0.01   0.01   0.00
     3   6     0.02   0.02   0.00    -0.01  -0.01  -0.00    -0.05  -0.06  -0.00
     4   6     0.00   0.00   0.00    -0.00   0.00   0.00     0.00   0.00   0.00
     5   6    -0.01   0.02   0.00     0.02  -0.03  -0.00    -0.00   0.00   0.00
     6   6    -0.00  -0.00  -0.00     0.00   0.00   0.00    -0.00   0.00  -0.00
     7   6     0.03  -0.07  -0.00     0.00  -0.00   0.00     0.01  -0.03   0.00
     8   1    -0.34   0.82   0.00    -0.02   0.04   0.00    -0.13   0.32   0.00
     9   1    -0.20  -0.27  -0.00     0.10   0.12   0.00     0.56   0.73   0.00
    10   6     0.00  -0.00   0.00    -0.00   0.00  -0.00     0.00  -0.00   0.00
    11   1    -0.01   0.04  -0.00     0.01  -0.04   0.00    -0.01   0.02  -0.00
    12   6    -0.00   0.00  -0.00    -0.01   0.04  -0.00     0.00  -0.01   0.00
    13   1     0.01  -0.03   0.00     0.07  -0.43   0.00    -0.02   0.13  -0.00
    14   6     0.00  -0.00  -0.00     0.00   0.00  -0.00    -0.00  -0.00   0.00
    15   8    -0.00   0.00   0.00     0.00  -0.00  -0.00    -0.00   0.00   0.00
    16   8    -0.00  -0.00   0.00    -0.00  -0.00   0.00     0.00  -0.00  -0.00
    17   1    -0.00  -0.00   0.00    -0.00  -0.00   0.00    -0.00   0.00  -0.00
    18   8     0.00   0.00   0.00    -0.00  -0.00  -0.00     0.00  -0.00   0.00
    19   1     0.00  -0.00   0.00    -0.00   0.00  -0.00     0.00  -0.00   0.00
    20   1     0.11  -0.25  -0.00    -0.14   0.33   0.00     0.02  -0.05  -0.00
                     52                     53                     54
                      A                      A                      A
 Frequencies --   3201.1352              3729.2678              3763.7165
 Red. masses --      1.0910                 1.0652                 1.0674
 Frc consts  --      6.5866                 8.7279                 8.9084
 IR Inten    --      5.3397               272.2289               278.6374
  Atom  AN      X      Y      Z        X      Y      Z        X      Y      Z
     1   1     0.26   0.35   0.00    -0.00  -0.00  -0.00    -0.00  -0.00  -0.00
     2   6    -0.02  -0.03  -0.00    -0.00   0.00  -0.00     0.00  -0.00  -0.00
     3   6     0.00   0.00   0.00     0.00  -0.00   0.00    -0.00   0.00   0.00
     4   6    -0.00   0.00  -0.00     0.00  -0.00   0.00    -0.00   0.00  -0.00
     5   6     0.01  -0.01  -0.00     0.00   0.00  -0.00    -0.00   0.00   0.00
     6   6     0.00   0.00   0.00    -0.00   0.00   0.00     0.00  -0.00  -0.00
     7   6    -0.00   0.00   0.00    -0.00  -0.00   0.00     0.00  -0.00   0.00
     8   1     0.01  -0.02  -0.00    -0.00   0.00   0.00    -0.00   0.00   0.00
     9   1    -0.04  -0.06  -0.00     0.00   0.00   0.00     0.00   0.00   0.00
    10   6     0.00  -0.00   0.00    -0.00  -0.00   0.00     0.00   0.00   0.00
    11   1    -0.01   0.06  -0.00    -0.00   0.00   0.00    -0.00   0.00   0.00
    12   6     0.01  -0.08   0.00     0.00   0.00   0.00    -0.00  -0.00  -0.00
    13   1    -0.15   0.87  -0.00     0.00   0.00  -0.00     0.00   0.00  -0.00
    14   6    -0.00  -0.00   0.00    -0.00  -0.00  -0.00     0.00  -0.00  -0.00
    15   8    -0.00   0.00   0.00     0.00   0.00   0.00    -0.00   0.00   0.00
    16   8     0.00   0.00  -0.00    -0.06   0.02   0.00    -0.00   0.00   0.00
    17   1     0.00   0.00  -0.00     0.94  -0.33  -0.00     0.01  -0.00  -0.00
    18   8    -0.00  -0.00  -0.00    -0.00   0.00   0.00     0.02  -0.06   0.00
    19   1    -0.00   0.00  -0.00     0.00  -0.01   0.00    -0.27   0.96  -0.00
    20   1    -0.05   0.11   0.00     0.00  -0.00  -0.00     0.00  -0.00   0.00

 -------------------
 - Thermochemistry -
 -------------------
 Temperature   298.150 Kelvin.  Pressure   1.00000 Atm.
 Atom     1 has atomic number  1 and mass   1.00783
 Atom     2 has atomic number  6 and mass  12.00000
 Atom     3 has atomic number  6 and mass  12.00000
 Atom     4 has atomic number  6 and mass  12.00000
 Atom     5 has atomic number  6 and mass  12.00000
 Atom     6 has atomic number  6 and mass  12.00000
 Atom     7 has atomic number  6 and mass  12.00000
 Atom     8 has atomic number  1 and mass   1.00783
 Atom     9 has atomic number  1 and mass   1.00783
 Atom    10 has atomic number  6 and mass  12.00000
 Atom    11 has atomic number  1 and mass   1.00783
 Atom    12 has atomic number  6 and mass  12.00000
 Atom    13 has atomic number  1 and mass   1.00783
 Atom    14 has atomic number  6 and mass  12.00000
 Atom    15 has atomic number  8 and mass  15.99491
 Atom    16 has atomic number  8 and mass  15.99491
 Atom    17 has atomic number  1 and mass   1.00783
 Atom    18 has atomic number  8 and mass  15.99491
 Atom    19 has atomic number  1 and mass   1.00783
 Atom    20 has atomic number  1 and mass   1.00783
 Molecular mass:   164.04734 amu.
 Principal axes and moments of inertia in atomic units:
                           1         2         3
     Eigenvalues --   502.072775147.420945649.49357
           X            1.00000   0.00066  -0.00002
           Y           -0.00066   1.00000   0.00004
           Z            0.00002  -0.00004   1.00000
 This molecule is an asymmetric top.
 Rotational symmetry number  1.
 Warning -- assumption of classical behavior for rotation
           may cause significant error
 Rotational temperatures (Kelvin)      0.17251     0.01683     0.01533
 Rotational constants (GHZ):           3.59458     0.35061     0.31945
 Zero-point vibrational energy     398967.2 (Joules/Mol)
                                   95.35545 (Kcal/Mol)
 Warning -- explicit consideration of  15 degrees of freedom as
           vibrations may cause significant error
 Vibrational temperatures:     57.16    85.38   144.40   205.31   286.54
          (Kelvin)            334.58   443.82   476.35   526.12   608.62
                              623.18   747.14   754.25   771.45   823.40
                              933.79   938.00  1017.53  1088.57  1144.31
                             1189.22  1219.48  1240.08  1280.49  1386.79
                             1395.93  1418.28  1465.26  1475.32  1550.86
                             1635.15  1700.41  1737.05  1779.97  1810.44
                             1863.50  1902.42  1944.21  1970.40  1998.33
                             2105.90  2206.20  2311.90  2326.50  2376.37
                             2420.75  4532.62  4566.40  4569.34  4593.74
                             4599.80  4605.72  5365.58  5415.15
 
 Zero-point correction=                           0.151959 (Hartree/Particle)
 Thermal correction to Energy=                    0.162595
 Thermal correction to Enthalpy=                  0.163539
 Thermal correction to Gibbs Free Energy=         0.114582
 Sum of electronic and zero-point Energies=           -573.503607
 Sum of electronic and thermal Energies=              -573.492970
 Sum of electronic and thermal Enthalpies=            -573.492026
 Sum of electronic and thermal Free Energies=         -573.540984
 
                     E (Thermal)             CV                S
                      KCal/Mol        Cal/Mol-Kelvin    Cal/Mol-Kelvin
 Total                  102.030             40.233            103.040
 Electronic               0.000              0.000              0.000
 Translational            0.889              2.981             41.193
 Rotational               0.889              2.981             31.057
 Vibrational            100.253             34.272             30.789
 Vibration     1          0.594              1.981              5.272
 Vibration     2          0.597              1.974              4.479
 Vibration     3          0.604              1.949              3.447
 Vibration     4          0.616              1.911              2.767
 Vibration     5          0.637              1.841              2.141
 Vibration     6          0.653              1.791              1.859
 Vibration     7          0.698              1.658              1.371
 Vibration     8          0.713              1.613              1.255
 Vibration     9          0.739              1.543              1.098
 Vibration    10          0.785              1.420              0.882
 Vibration    11          0.794              1.398              0.848
 Vibration    12          0.874              1.207              0.612
 Vibration    13          0.879              1.196              0.600
 Vibration    14          0.891              1.170              0.574
 Vibration    15          0.928              1.091              0.500
                       Q            Log10(Q)             Ln(Q)
 Total Bot       0.197782D-52        -52.703813       -121.355015
 Total V=0       0.155677D+18         17.192223         39.586557
 Vib (Bot)       0.175086D-66        -66.756750       -153.713097
 Vib (Bot)    1  0.520779D+01          0.716653          1.650155
 Vib (Bot)    2  0.348002D+01          0.541582          1.247039
 Vib (Bot)    3  0.204472D+01          0.310634          0.715262
 Vib (Bot)    4  0.142389D+01          0.153477          0.353393
 Vib (Bot)    5  0.100154D+01          0.000666          0.001534
 Vib (Bot)    6  0.846019D+00         -0.072620         -0.167214
 Vib (Bot)    7  0.613549D+00         -0.212151         -0.488495
 Vib (Bot)    8  0.563984D+00         -0.248733         -0.572729
 Vib (Bot)    9  0.499345D+00         -0.301599         -0.694457
 Vib (Bot)   10  0.414135D+00         -0.382858         -0.881564
 Vib (Bot)   11  0.401294D+00         -0.396537         -0.913060
 Vib (Bot)   12  0.311040D+00         -0.507184         -1.167834
 Vib (Bot)   13  0.306709D+00         -0.513273         -1.181855
 Vib (Bot)   14  0.296550D+00         -0.527902         -1.215539
 Vib (Bot)   15  0.268319D+00         -0.571349         -1.315580
 Vib (V=0)       0.137812D+04          3.139287          7.228476
 Vib (V=0)    1  0.573173D+01          0.758286          1.746018
 Vib (V=0)    2  0.401576D+01          0.603768          1.390226
 Vib (V=0)    3  0.260497D+01          0.415802          0.957420
 Vib (V=0)    4  0.200913D+01          0.303007          0.697700
 Vib (V=0)    5  0.161941D+01          0.209356          0.482060
 Vib (V=0)    6  0.148272D+01          0.171061          0.393881
 Vib (V=0)    7  0.129148D+01          0.111088          0.255790
 Vib (V=0)    8  0.125371D+01          0.098197          0.226107
 Vib (V=0)    9  0.120664D+01          0.081579          0.187843
 Vib (V=0)   10  0.114924D+01          0.060409          0.139098
 Vib (V=0)   11  0.114112D+01          0.057332          0.132012
 Vib (V=0)   12  0.108885D+01          0.036969          0.085123
 Vib (V=0)   13  0.108658D+01          0.036060          0.083031
 Vib (V=0)   14  0.108133D+01          0.033957          0.078190
 Vib (V=0)   15  0.106745D+01          0.028346          0.065269
 Electronic      0.100000D+01          0.000000          0.000000
 Translational   0.825862D+08          7.916908         18.229354
 Rotational      0.136782D+07          6.136029         14.128728
 ***** Axes restored to original set *****
 -------------------------------------------------------------------
 Center     Atomic                   Forces (Hartrees/Bohr)
 Number     Number              X              Y              Z
 -------------------------------------------------------------------
      1        1          -0.000001841   -0.000012430   -0.000000211
      2        6          -0.000002696   -0.000022783   -0.000000185
      3        6           0.000042294    0.000014470    0.000000964
      4        6          -0.000011074    0.000038105   -0.000005633
      5        6          -0.000048014    0.000005261   -0.000000012
      6        6          -0.000048000   -0.000005892    0.000001023
      7        6           0.000036709   -0.000022888   -0.000001369
      8        1          -0.000002432    0.000014667   -0.000000331
      9        1          -0.000006605   -0.000001919   -0.000000014
     10        6          -0.000016218   -0.000032838    0.000007754
     11        1           0.000027315    0.000026246    0.000001445
     12        6          -0.000119183    0.000068887    0.000054046
     13        1           0.000013570   -0.000031460    0.000002908
     14        6           0.000416078   -0.000097519   -0.000186909
     15        8          -0.000154691   -0.000030103    0.000070333
     16        8          -0.000218637    0.000153798    0.000052594
     17        1           0.000024284   -0.000018103    0.000004745
     18        8           0.000035033   -0.000055593   -0.000001022
     19        1           0.000002703    0.000023648    0.000000061
     20        1           0.000031404   -0.000013558   -0.000000190
 -------------------------------------------------------------------
 Cartesian Forces:  Max     0.000416078 RMS     0.000078056
 FormGI is forming the generalized inverse of G from B-inverse, IUseBI=4.

 GradGradGradGradGradGradGradGradGradGradGradGradGradGradGradGradGradGrad
 Berny optimization.
 Internal  Forces:  Max     0.000220683 RMS     0.000040733
 Search for a local minimum.
 Step number   1 out of a maximum of    2
 All quantities printed in internal units (Hartrees-Bohrs-Radians)
 Second derivative matrix not updated -- analytic derivatives used.
 ITU=  0
     Eigenvalues ---    0.00330   0.00546   0.00625   0.01132   0.01663
     Eigenvalues ---    0.01739   0.01769   0.01922   0.02053   0.02121
     Eigenvalues ---    0.02224   0.02450   0.02620   0.02808   0.02941
     Eigenvalues ---    0.03108   0.07191   0.10939   0.11204   0.11676
     Eigenvalues ---    0.11911   0.12668   0.13193   0.15227   0.16663
     Eigenvalues ---    0.17509   0.18066   0.18552   0.19162   0.19941
     Eigenvalues ---    0.21187   0.22543   0.24545   0.25681   0.31459
     Eigenvalues ---    0.33199   0.34938   0.35414   0.35558   0.35680
     Eigenvalues ---    0.35758   0.36034   0.36153   0.37510   0.39263
     Eigenvalues ---    0.41142   0.43828   0.45218   0.46718   0.50337
     Eigenvalues ---    0.50700   0.51008   0.56999   0.74989
 Angle between quadratic step and forces=  33.72 degrees.
 Linear search not attempted -- first point.
 Iteration  1 RMS(Cart)=  0.00043497 RMS(Int)=  0.00000026
 Iteration  2 RMS(Cart)=  0.00000023 RMS(Int)=  0.00000009
 Variable       Old X    -DE/DX   Delta X   Delta X   Delta X     New X
                                 (Linear)    (Quad)   (Total)
    R1        2.04711   0.00001   0.00000   0.00002   0.00002   2.04713
    R2        2.66254   0.00003   0.00000   0.00006   0.00006   2.66259
    R3        2.61767  -0.00001   0.00000   0.00002   0.00002   2.61769
    R4        2.63897   0.00004   0.00000   0.00007   0.00007   2.63904
    R5        2.62120  -0.00000   0.00000   0.00002   0.00002   2.62122
    R6        2.04728   0.00000   0.00000   0.00002   0.00002   2.04729
    R7        2.66143  -0.00004   0.00000  -0.00012  -0.00012   2.66131
    R8        2.74556  -0.00002   0.00000   0.00000   0.00000   2.74557
    R9        2.64816  -0.00001   0.00000  -0.00002  -0.00002   2.64813
   R10        2.04984  -0.00000   0.00000  -0.00001  -0.00001   2.04983
   R11        2.59015  -0.00003   0.00000  -0.00009  -0.00009   2.59006
   R12        2.04957   0.00001   0.00000   0.00004   0.00004   2.04961
   R13        2.05463   0.00003   0.00000   0.00009   0.00009   2.05472
   R14        2.54999  -0.00005   0.00000  -0.00014  -0.00014   2.54985
   R15        2.04576   0.00003   0.00000   0.00010   0.00010   2.04586
   R16        2.75691   0.00006   0.00000   0.00049   0.00049   2.75740
   R17        2.31611  -0.00008   0.00000  -0.00008  -0.00008   2.31603
   R18        2.57204  -0.00022   0.00000  -0.00098  -0.00098   2.57106
   R19        1.83573   0.00001   0.00000   0.00005   0.00005   1.83578
   R20        1.82813  -0.00003   0.00000  -0.00006  -0.00006   1.82807
    A1        2.09824   0.00001   0.00000   0.00007   0.00007   2.09831
    A2        2.07188  -0.00001   0.00000  -0.00009  -0.00009   2.07179
    A3        2.11307   0.00000   0.00000   0.00002   0.00002   2.11309
    A4        2.08394   0.00001   0.00000   0.00008   0.00008   2.08402
    A5        2.08506  -0.00001   0.00000  -0.00008  -0.00008   2.08498
    A6        2.11418  -0.00000   0.00000  -0.00000  -0.00000   2.11418
    A7        2.05861   0.00002   0.00000   0.00002   0.00002   2.05863
    A8        2.15343  -0.00001   0.00000  -0.00004  -0.00004   2.15340
    A9        2.07114  -0.00001   0.00000   0.00001   0.00001   2.07116
   A10        2.09058  -0.00001   0.00000  -0.00001  -0.00001   2.09058
   A11        2.10648  -0.00003   0.00000  -0.00027  -0.00027   2.10621
   A12        2.08612   0.00004   0.00000   0.00027   0.00027   2.08640
   A13        2.09971  -0.00001   0.00000  -0.00006  -0.00006   2.09964
   A14        2.04941   0.00003   0.00000   0.00014   0.00014   2.04955
   A15        2.13407  -0.00002   0.00000  -0.00007  -0.00007   2.13399
   A16        2.12046  -0.00002   0.00000  -0.00005  -0.00005   2.12041
   A17        2.08228   0.00000   0.00000  -0.00004  -0.00004   2.08224
   A18        2.08045   0.00001   0.00000   0.00009   0.00009   2.08054
   A19        2.01031   0.00003   0.00000   0.00021   0.00021   2.01052
   A20        2.22681  -0.00002   0.00000  -0.00007  -0.00007   2.22675
   A21        2.04606  -0.00001   0.00000  -0.00014  -0.00014   2.04592
   A22        2.14312   0.00002   0.00000   0.00014   0.00014   2.14326
   A23        2.10451   0.00000   0.00000   0.00004   0.00004   2.10455
   A24        2.03556  -0.00002   0.00000  -0.00018  -0.00018   2.03538
   A25        2.21353  -0.00012   0.00000  -0.00071  -0.00071   2.21282
   A26        1.95403  -0.00006   0.00000  -0.00014  -0.00014   1.95390
   A27        2.11563   0.00018   0.00000   0.00085   0.00085   2.11647
   A28        1.89107   0.00006   0.00000   0.00066   0.00066   1.89172
   A29        1.92650   0.00001   0.00000   0.00007   0.00007   1.92657
    D1       -3.14154  -0.00000   0.00000  -0.00006  -0.00006  -3.14159
    D2        0.00010  -0.00000   0.00000  -0.00009  -0.00009   0.00000
    D3        0.00005  -0.00000   0.00000  -0.00005  -0.00005   0.00000
    D4       -3.14150  -0.00000   0.00000  -0.00009  -0.00009  -3.14159
    D5       -3.14158  -0.00000   0.00000  -0.00002  -0.00002  -3.14159
    D6       -0.00000  -0.00000   0.00000   0.00000   0.00000  -0.00000
    D7        0.00002  -0.00000   0.00000  -0.00002  -0.00002   0.00000
    D8       -3.14159  -0.00000   0.00000  -0.00000  -0.00000   3.14159
    D9        0.00005   0.00000   0.00000  -0.00005  -0.00005   0.00000
   D10       -3.14155   0.00000   0.00000  -0.00003  -0.00003  -3.14159
   D11       -3.14155  -0.00000   0.00000  -0.00004  -0.00004  -3.14159
   D12        0.00003   0.00000   0.00000  -0.00002  -0.00002   0.00000
   D13        0.00002  -0.00000   0.00000  -0.00002  -0.00002   0.00000
   D14        3.14158   0.00000   0.00000   0.00001   0.00001   3.14159
   D15       -3.14156  -0.00000   0.00000  -0.00003  -0.00003  -3.14159
   D16       -0.00000   0.00000   0.00000   0.00000   0.00000   0.00000
   D17       -0.00008   0.00000   0.00000   0.00007   0.00007  -0.00000
   D18        3.14155   0.00000   0.00000   0.00004   0.00004   3.14159
   D19        3.14148   0.00000   0.00000   0.00011   0.00011   3.14159
   D20       -0.00008   0.00000   0.00000   0.00007   0.00007  -0.00000
   D21       -3.14136  -0.00000   0.00000  -0.00022  -0.00022  -3.14159
   D22        0.00026   0.00000   0.00000  -0.00025  -0.00025   0.00001
   D23        0.00027  -0.00000   0.00000  -0.00026  -0.00026   0.00001
   D24       -3.14129   0.00000   0.00000  -0.00029  -0.00029  -3.14158
   D25       -0.00008   0.00000   0.00000   0.00007   0.00007  -0.00000
   D26        3.14153  -0.00000   0.00000   0.00006   0.00006   3.14159
   D27        3.14154   0.00000   0.00000   0.00005   0.00005   3.14159
   D28       -0.00004  -0.00000   0.00000   0.00004   0.00004  -0.00000
   D29        3.14142   0.00000   0.00000   0.00017   0.00017   3.14158
   D30       -0.00019   0.00000   0.00000   0.00018   0.00018  -0.00001
   D31        0.00001  -0.00000   0.00000  -0.00001  -0.00001  -0.00000
   D32       -3.14159  -0.00000   0.00000  -0.00000  -0.00000   3.14159
   D33       -3.14155  -0.00000   0.00000  -0.00004  -0.00004  -3.14159
   D34        0.00003  -0.00000   0.00000  -0.00003  -0.00003  -0.00000
   D35       -0.00065   0.00005   0.00000   0.00065   0.00065   0.00000
   D36       -3.14092  -0.00005   0.00000  -0.00067  -0.00067  -3.14159
   D37        3.14093   0.00005   0.00000   0.00066   0.00066  -3.14159
   D38        0.00066  -0.00005   0.00000  -0.00066  -0.00066   0.00000
   D39        3.14093   0.00005   0.00000   0.00067   0.00067   3.14159
   D40        0.00057  -0.00004   0.00000  -0.00057  -0.00057  -0.00000
         Item               Value     Threshold  Converged?
 Maximum Force            0.000221     0.000450     YES
 RMS     Force            0.000041     0.000300     YES
 Maximum Displacement     0.002009     0.001800     NO 
 RMS     Displacement     0.000435     0.001200     YES
 Predicted change in Energy=-3.985887D-07
                           ----------------------------
                           ! Non-Optimized Parameters !
                           ! (Angstroms and Degrees)  !
 --------------------------                            --------------------------
 ! Name  Definition              Value          Derivative Info.                !
 --------------------------------------------------------------------------------
 ! R1    R(1,2)                  1.0833         -DE/DX =    0.0                 !
 ! R2    R(2,4)                  1.409          -DE/DX =    0.0                 !
 ! R3    R(2,5)                  1.3852         -DE/DX =    0.0                 !
 ! R4    R(3,6)                  1.3965         -DE/DX =    0.0                 !
 ! R5    R(3,7)                  1.3871         -DE/DX =    0.0                 !
 ! R6    R(3,9)                  1.0834         -DE/DX =    0.0                 !
 ! R7    R(4,7)                  1.4083         -DE/DX =    0.0                 !
 ! R8    R(4,10)                 1.4529         -DE/DX =    0.0                 !
 ! R9    R(5,6)                  1.4013         -DE/DX =    0.0                 !
 ! R10   R(5,20)                 1.0847         -DE/DX =    0.0                 !
 ! R11   R(6,18)                 1.3706         -DE/DX =    0.0                 !
 ! R12   R(7,8)                  1.0846         -DE/DX =    0.0                 !
 ! R13   R(10,11)                1.0873         -DE/DX =    0.0                 !
 ! R14   R(10,12)                1.3493         -DE/DX =    0.0                 !
 ! R15   R(12,13)                1.0826         -DE/DX =    0.0                 !
 ! R16   R(12,14)                1.4592         -DE/DX =    0.0001              !
 ! R17   R(14,15)                1.2256         -DE/DX =   -0.0001              !
 ! R18   R(14,16)                1.3605         -DE/DX =   -0.0002              !
 ! R19   R(16,17)                0.9715         -DE/DX =    0.0                 !
 ! R20   R(18,19)                0.9674         -DE/DX =    0.0                 !
 ! A1    A(1,2,4)              120.2241         -DE/DX =    0.0                 !
 ! A2    A(1,2,5)              118.7046         -DE/DX =    0.0                 !
 ! A3    A(4,2,5)              121.0712         -DE/DX =    0.0                 !
 ! A4    A(6,3,7)              119.4056         -DE/DX =    0.0                 !
 ! A5    A(6,3,9)              119.4608         -DE/DX =    0.0                 !
 ! A6    A(7,3,9)              121.1336         -DE/DX =    0.0                 !
 ! A7    A(2,4,7)              117.951          -DE/DX =    0.0                 !
 ! A8    A(2,4,10)             123.3805         -DE/DX =    0.0                 !
 ! A9    A(7,4,10)             118.6684         -DE/DX =    0.0                 !
 ! A10   A(2,5,6)              119.7812         -DE/DX =    0.0                 !
 ! A11   A(2,5,20)             120.6771         -DE/DX =    0.0                 !
 ! A12   A(6,5,20)             119.5417         -DE/DX =    0.0                 !
 ! A13   A(3,6,5)              120.3006         -DE/DX =    0.0                 !
 ! A14   A(3,6,18)             117.4305         -DE/DX =    0.0                 !
 ! A15   A(5,6,18)             122.2689         -DE/DX =    0.0                 !
 ! A16   A(3,7,4)              121.4903         -DE/DX =    0.0                 !
 ! A17   A(3,7,8)              119.3037         -DE/DX =    0.0                 !
 ! A18   A(4,7,8)              119.206          -DE/DX =    0.0                 !
 ! A19   A(4,10,11)            115.1942         -DE/DX =    0.0                 !
 ! A20   A(4,10,12)            127.5833         -DE/DX =    0.0                 !
 ! A21   A(11,10,12)           117.2226         -DE/DX =    0.0                 !
 ! A22   A(10,12,13)           122.7995         -DE/DX =    0.0                 !
 ! A23   A(10,12,14)           120.5818         -DE/DX =    0.0                 !
 ! A24   A(13,12,14)           116.6188         -DE/DX =    0.0                 !
 ! A25   A(12,14,15)           126.785          -DE/DX =   -0.0001              !
 ! A26   A(12,14,16)           111.95           -DE/DX =   -0.0001              !
 ! A27   A(15,14,16)           121.265          -DE/DX =    0.0002              !
 ! A28   A(14,16,17)           108.3878         -DE/DX =    0.0001              !
 ! A29   A(6,18,19)            110.3841         -DE/DX =    0.0                 !
 ! D1    D(1,2,4,7)           -179.9999         -DE/DX =    0.0                 !
 ! D2    D(1,2,4,10)             0.0002         -DE/DX =    0.0                 !
 ! D3    D(5,2,4,7)              0.0001         -DE/DX =    0.0                 !
 ! D4    D(5,2,4,10)          -179.9998         -DE/DX =    0.0                 !
 ! D5    D(1,2,5,6)           -179.9999         -DE/DX =    0.0                 !
 ! D6    D(1,2,5,20)             0.0            -DE/DX =    0.0                 !
 ! D7    D(4,2,5,6)              0.0001         -DE/DX =    0.0                 !
 ! D8    D(4,2,5,20)           180.0            -DE/DX =    0.0                 !
 ! D9    D(7,3,6,5)              0.0002         -DE/DX =    0.0                 !
 ! D10   D(7,3,6,18)          -179.9998         -DE/DX =    0.0                 !
 ! D11   D(9,3,6,5)           -179.9999         -DE/DX =    0.0                 !
 ! D12   D(9,3,6,18)             0.0001         -DE/DX =    0.0                 !
 ! D13   D(6,3,7,4)              0.0            -DE/DX =    0.0                 !
 ! D14   D(6,3,7,8)            179.9999         -DE/DX =    0.0                 !
 ! D15   D(9,3,7,4)           -179.9999         -DE/DX =    0.0                 !
 ! D16   D(9,3,7,8)              0.0            -DE/DX =    0.0                 !
 ! D17   D(2,4,7,3)             -0.0002         -DE/DX =    0.0                 !
 ! D18   D(2,4,7,8)            179.9999         -DE/DX =    0.0                 !
 ! D19   D(10,4,7,3)           179.9997         -DE/DX =    0.0                 !
 ! D20   D(10,4,7,8)            -0.0002         -DE/DX =    0.0                 !
 ! D21   D(2,4,10,11)         -179.9997         -DE/DX =    0.0                 !
 ! D22   D(2,4,10,12)            0.0004         -DE/DX =    0.0                 !
 ! D23   D(7,4,10,11)            0.0004         -DE/DX =    0.0                 !
 ! D24   D(7,4,10,12)         -179.9995         -DE/DX =    0.0                 !
 ! D25   D(2,5,6,3)             -0.0002         -DE/DX =    0.0                 !
 ! D26   D(2,5,6,18)           179.9998         -DE/DX =    0.0                 !
 ! D27   D(20,5,6,3)           179.9999         -DE/DX =    0.0                 !
 ! D28   D(20,5,6,18)           -0.0001         -DE/DX =    0.0                 !
 ! D29   D(3,6,18,19)          179.9996         -DE/DX =    0.0                 !
 ! D30   D(5,6,18,19)           -0.0004         -DE/DX =    0.0                 !
 ! D31   D(4,10,12,13)          -0.0001         -DE/DX =    0.0                 !
 ! D32   D(4,10,12,14)         179.9999         -DE/DX =    0.0                 !
 ! D33   D(11,10,12,13)       -179.9999         -DE/DX =    0.0                 !
 ! D34   D(11,10,12,14)          0.0            -DE/DX =    0.0                 !
 ! D35   D(10,12,14,15)          0.0001         -DE/DX =    0.0                 !
 ! D36   D(10,12,14,16)       -179.9999         -DE/DX =    0.0                 !
 ! D37   D(13,12,14,15)       -180.0            -DE/DX =    0.0                 !
 ! D38   D(13,12,14,16)          0.0            -DE/DX =    0.0                 !
 ! D39   D(12,14,16,17)        180.0            -DE/DX =    0.0                 !
 ! D40   D(15,14,16,17)          0.0            -DE/DX =    0.0                 !
 --------------------------------------------------------------------------------
 GradGradGradGradGradGradGradGradGradGradGradGradGradGradGradGradGradGrad


 ----------------------------------------------------------------------

 Electric dipole moment (input orientation):
 (Debye = 10**-18 statcoulomb cm , SI units = C m)
                  (au)            (Debye)         (10**-30 SI)
   Tot        0.218625D+01      0.555688D+01      0.185358D+02
   x         -0.152579D+01     -0.387817D+01     -0.129362D+02
   y         -0.156577D+01     -0.397979D+01     -0.132752D+02
   z         -0.449630D-04     -0.114284D-03     -0.381212D-03

 Dipole polarizability, Alpha (input orientation).
 (esu units = cm**3 , SI units = C**2 m**2 J**-1)
 Alpha(0;0):
               (au)            (10**-24 esu)      (10**-40 SI)
   iso        0.202811D+03      0.300535D+02      0.334390D+02
   aniso      0.216869D+03      0.321367D+02      0.357569D+02
   xx         0.338207D+03      0.501171D+02      0.557628D+02
   yx        -0.631003D+01     -0.935051D+00     -0.104038D+01
   yy         0.178571D+03      0.264615D+02      0.294424D+02
   zx         0.121394D-01      0.179888D-02      0.200152D-02
   zy        -0.171773D-02     -0.254541D-03     -0.283215D-03
   zz         0.916552D+02      0.135819D+02      0.151119D+02

 ----------------------------------------------------------------------

 Dipole orientation:
     1          1.51567552         -1.47537697          3.00768403
     6          0.06962113         -0.06685244          2.66763395
     6         -3.67042966          3.57626274          1.88175539
     6         -0.60323515          0.58858241          0.17629547
     6         -1.09184064          1.06443938          4.72272480
     6         -2.96806604          2.89191519          4.33175519
     6         -2.49422003          2.43067556         -0.16148368
     1         -3.04199523          2.96436582         -2.06302869
     1         -5.12389458          4.99206255          1.60918594
     6          0.55152534         -0.53647859         -2.04606443
     1         -0.15851408          0.15579658         -3.84553688
     6          2.37692760         -2.31555512         -2.11850995
     1          3.20487124         -3.12282789         -0.43091865
     6          3.33284612         -3.24678265         -4.53088925
     8          2.65167359         -2.58419403         -6.64308364
     8          5.15991487         -5.02979207         -4.21772135
     1          5.72203387         -5.57885894         -5.87677763
     8         -4.17964265          4.07183758          6.29357697
     1         -3.54789231          3.45593059          7.89470577
     1         -0.56477384          0.55102298          6.63595302

 Electric dipole moment (dipole orientation):
 (Debye = 10**-18 statcoulomb cm , SI units = C m)
                  (au)            (Debye)         (10**-30 SI)
   Tot        0.218625D+01      0.555688D+01      0.185358D+02
   x          0.000000D+00      0.000000D+00      0.000000D+00
   y          0.000000D+00      0.000000D+00      0.000000D+00
   z          0.218625D+01      0.555688D+01      0.185358D+02

 Dipole polarizability, Alpha (dipole orientation).
 (esu units = cm**3 , SI units = C**2 m**2 J**-1)
 Alpha(0;0):
               (au)            (10**-24 esu)      (10**-40 SI)
   iso        0.202811D+03      0.300535D+02      0.334390D+02
   aniso      0.216869D+03      0.321367D+02      0.357569D+02
   xx         0.181481D+03      0.268927D+02      0.299221D+02
   yx        -0.875235D+02     -0.129696D+02     -0.144307D+02
   yy         0.176936D+03      0.262192D+02      0.291728D+02
   zx        -0.570315D+02     -0.845120D+01     -0.940323D+01
   zy         0.555697D+02      0.823457D+01      0.916220D+01
   zz         0.250017D+03      0.370487D+02      0.412222D+02

 ----------------------------------------------------------------------
 Unable to Open any file for archive entry.
 1\1\GINC-GPC9\Freq\RB3LYP\6-311+G(d,p)\C9H8O3\GAURAV\17-Jun-2025\0\\#N
  Geom=AllCheck Guess=TCheck SCRF=Check GenChk RB3LYP/6-311+G(d,p) Freq
 \\4-Hydroxycinnamic acid\\0,1\H,-0.3091428032,-1.9210581369,0.00057185
 97\C,-0.9486164964,-1.0466586269,0.0003465105\C,-2.637150865,1.1794256
 034,-0.0001877077\C,-0.3845254598,0.2444458945,0.0002827337\C,-2.32207
 54378,-1.2267296259,0.0001302372\C,-3.1703182948,-0.1112687,-0.0001836
 811\C,-1.2602848069,1.347419485,0.0000571997\H,-0.8478607779,2.3505336
 456,0.0000410144\H,-3.3054819002,2.032085731,-0.0003933318\C,1.0472414
 109,0.491289042,0.0003873742\H,1.3359792431,1.5395120133,0.0005459937\
 C,2.0400336672,-0.4226236353,0.0002795655\H,1.8550349434,-1.48927036,0
 .0000827093\C,3.4367365949,-0.0012110644,0.0004124249\O,3.8566547056,1
 .1502442553,-0.0000155636\O,4.288608768,-1.0627227439,-0.0005746567\H,
 5.1991274562,-0.7241534195,-0.0010499629\O,-4.5357971245,-0.2302017123
 ,-0.0004764653\H,-4.7927332322,-1.1628628935,-0.0006032729\H,-2.749797
 5906,-2.2235687514,0.0001820191\\Version=ES64L-G16RevC.02\State=1-A\HF
 =-573.6555651\RMSD=2.982e-09\RMSF=7.806e-05\ZeroPoint=0.1519586\Therma
 l=0.1625952\ETot=-573.4929699\HTot=-573.4920258\GTot=-573.5409836\Dipo
 le=-1.5257892,-1.5657717,-0.000045\DipoleDeriv=0.066993,0.0961878,-0.0
 000391,0.0839145,0.0035837,0.0000381,-0.0000373,0.0000541,0.1820856,0.
 6146091,0.1487122,0.0000988,0.4801341,0.1433433,-0.0000118,0.0001385,-
 0.0000106,-0.1208502,-0.7559103,-0.0667803,-0.0000509,-0.8390181,-0.15
 94756,-0.0001267,-0.0000435,-0.0000406,-0.2400929,-1.4835972,-0.041727
 5,-0.0001205,-0.3458236,-0.2635346,-0.0000371,-0.0003223,0.0000014,-0.
 0520109,-1.0663809,-0.0724015,-0.0000937,0.6463724,-0.0424499,0.000047
 ,-0.0002571,-0.0001022,-0.2267619,3.030149,0.2666846,0.000499,0.306969
 7,0.4343312,0.0000172,0.0006376,0.0000184,0.1621229,0.8247735,-0.05732
 36,0.000144,-0.3377159,0.1331063,-0.000018,0.0001934,0.0000062,-0.1522
 353,0.0920443,-0.082145,-0.0000135,-0.0606824,-0.0467742,0.0000074,-0.
 0000089,0.0000063,0.1887502,0.0191023,0.088808,-0.0000385,0.1162244,0.
 0196978,0.0000388,-0.000068,0.0000288,0.2125995,2.5940703,-0.0745777,0
 .0001423,-0.5078141,0.2267531,0.0000273,-0.0001941,0.0000165,-0.047364
 3,0.0984039,-0.0151056,-0.0000106,-0.0630551,-0.0436848,-0.0000363,0.0
 000755,-0.0000338,0.1786084,-2.894279,0.1116147,0.0000167,0.6278613,-0
 .0585965,0.0001284,0.0001681,0.0000793,-0.3335442,0.0739303,-0.0517999
 ,-0.0000107,-0.0432696,-0.028388,-0.0000309,-0.0001481,-0.0000703,0.23
 19049,4.5106516,-0.4031612,-0.0004914,0.7818172,2.5830395,0.0006422,-0
 .0016552,0.0005413,0.4536318,-1.7736889,-0.4043469,0.0000063,-1.226547
 5,-1.7635529,-0.0003781,0.0007416,0.0004343,-0.5370314,-1.9262146,0.90
 94857,0.0004061,0.8751558,-1.3296849,-0.0003109,0.0011891,-0.0009847,-
 0.5036694,0.5077421,-0.0755968,-0.0000271,-0.0430212,0.3213708,0.00001
 49,0.0000669,0.0000037,0.4471198,-3.0704292,-0.3173141,-0.0004079,-0.5
 342672,-0.4394769,-0.000055,-0.0004398,-0.0000211,-0.5092962,0.4981173
 ,0.117581,0.0000099,0.1944693,0.3324438,0.0000298,0.000017,0.000047,0.
 4545283,0.0399134,-0.0767939,-0.0000192,-0.1117041,-0.0220513,0.000013
 9,-0.0000534,0.000026,0.2115053\Polar=338.2067,-6.3100341,178.5713779,
 0.0121394,-0.0017177,91.6552309\Quadrupole=0.6241189,3.5129309,-4.1370
 498,0.6363276,-0.0006128,0.0003912\PG=C01 [X(C9H8O3)]\NImag=0\\0.16608
 830,-0.14223746,0.25389296,0.00004274,-0.00005601,0.02533599,-0.155299
 32,0.13414276,-0.00003693,0.70572493,0.13259506,-0.24274039,0.00005274
 ,-0.04329402,0.68441610,-0.00003848,0.00005141,-0.03878681,0.00009844,
 -0.00007846,0.13536458,-0.00041653,-0.00050485,0.00000068,-0.03528539,
 -0.02924329,-0.00000346,0.72122542,-0.00038285,0.00024491,-0.00000001,
 -0.02500827,-0.02199442,-0.00000242,-0.04129497,0.69821849,0.00000018,
 -0.00000028,-0.00146196,-0.00000352,-0.00000294,0.00028501,0.00012037,
 -0.00005719,0.12249870,0.01232499,0.01809542,-0.00000329,-0.13512747,-
 0.07450062,-0.00000011,-0.04453687,0.01197471,-0.00000938,0.64921532,-
 0.00967917,-0.01683137,-0.00000144,-0.03176957,-0.27279792,0.00002288,
 0.05342521,0.03887680,0.00000515,0.00295932,0.65240458,0.00000258,0.00
 000558,0.00348934,-0.00000313,0.00001337,-0.06540476,-0.00001472,-0.00
 000261,0.00656325,0.00005502,-0.00004493,0.14522442,-0.01486101,-0.004
 82614,-0.00000360,-0.35007356,-0.00007538,-0.00004753,0.05388053,0.029
 87333,0.00000464,-0.02683165,-0.07378221,0.00000063,0.69675769,0.02594
 575,0.00703147,0.00000416,-0.06212401,-0.13130448,-0.00000323,-0.00323
 715,-0.04536820,0.00000572,-0.02829975,0.01877438,-0.00000388,0.044799
 24,0.70716818,-0.00000629,-0.00000121,0.00487856,-0.00004439,0.0000081
 7,-0.05423031,0.00000843,0.00001051,0.00576244,-0.00000109,-0.00001370
 ,0.00621919,0.00009810,-0.00005976,0.11751569,-0.00355527,-0.00202909,
 -0.00000175,-0.04643865,0.01770218,-0.00001166,-0.13095058,-0.08001353
 ,-0.00000445,0.01680323,0.01211801,0.00000448,-0.16548235,0.10993632,-
 0.00003028,0.60004603,-0.00254429,0.00106481,0.00000005,0.06842568,0.0
 5034299,0.00000746,-0.01514267,-0.29885009,0.00001352,0.00824676,-0.06
 647968,0.00000733,0.04191552,-0.25541228,0.00003226,0.00242629,0.69399
 201,-0.00000151,0.00000058,0.00864599,-0.00001614,-0.00000344,-0.00112
 680,-0.00001183,0.00000269,-0.06624538,0.00000575,0.00000931,-0.004469
 01,-0.00002509,0.00004360,-0.06430857,0.00010181,-0.00005202,0.1552099
 2,-0.00064476,-0.00378497,-0.00000057,0.05090072,0.03165053,0.00000475
 ,-0.34760945,0.00649047,-0.00005611,-0.17471916,0.06102932,-0.00001910
 ,-0.04859834,0.01792238,-0.00001053,-0.02079693,-0.08656518,0.00000431
 ,0.68579327,-0.00272750,-0.00364499,0.00000086,-0.00270800,-0.05424947
 ,0.00000464,-0.05417332,-0.13123618,-0.00000160,0.10794469,-0.23982528
 ,0.00002915,0.02136866,-0.00955045,0.00000428,-0.03545184,0.02265029,-
 0.00000957,0.04062430,0.70472983,-0.00000092,0.00000072,0.00601612,0.0
 0000922,0.00001299,0.00490824,-0.00004833,0.00000890,-0.05769423,-0.00
 002788,0.00001993,-0.06412770,-0.00001124,0.00000444,-0.00081248,-0.00
 000017,-0.00001868,-0.00024698,0.00008814,-0.00003862,0.13938777,0.000
 39015,0.00092377,-0.00000013,-0.00210708,0.00306443,-0.00000163,-0.007
 80639,-0.02930689,0.00000088,0.00968779,0.01723300,-0.00000048,-0.0007
 1511,0.00018463,0.00000004,-0.00411313,0.00123445,-0.00000225,-0.09794
 604,-0.09769247,-0.00000155,0.10244718,-0.00063995,-0.00090641,0.00000
 013,0.00410399,-0.00214342,0.00000116,0.00091937,0.00091610,0.00000063
 ,-0.01112608,-0.01755505,0.00000002,0.00040205,0.00039696,-0.00000013,
 0.00069297,0.00199833,0.00000066,-0.09692264,-0.29749121,0.00000534,0.
 10393692,0.31303796,0.00000012,0.00000015,0.00036065,-0.00000164,0.000
 00096,0.00567201,-0.00000332,-0.00000522,0.00445162,0.00000111,0.00000
 614,0.00344082,0.00000074,-0.00000019,-0.00130075,-0.00000262,0.000001
 46,0.00817297,-0.00000051,0.00000505,-0.03796002,0.00000365,-0.0000072
 6,0.02575485,0.00004487,0.00013985,0.00000014,-0.00047830,-0.00052970,
 0.00000019,-0.16241571,0.13724259,-0.00003712,-0.00394937,-0.00262831,
 -0.00000188,-0.00055761,-0.00272941,-0.00000096,0.00875916,-0.01091260
 ,0.00000174,-0.01363542,0.02522908,-0.00000540,0.00106540,-0.00024142,
 0.00000109,0.16953069,0.00012208,0.00002065,-0.00000003,-0.00111101,-0
 .00014070,-0.00000031,0.13627096,-0.23561635,0.00004468,-0.00156976,0.
 00137671,0.00000037,-0.00327297,-0.00385260,0.00000010,0.01934998,-0.0
 1741196,0.00000570,-0.00498987,0.00812599,-0.00000159,0.00037861,0.000
 68898,-0.00000041,-0.14679561,0.24558882,0.00000013,-0.00000006,-0.000
 71806,-0.00000036,-0.00000056,-0.00103218,-0.00003798,0.00004398,-0.03
 427235,-0.00000199,0.00000053,0.00760522,-0.00000064,-0.00000001,0.005
 42962,-0.00000026,0.00000113,0.00443695,-0.00000158,0.00000442,0.00237
 804,0.00000095,-0.00000053,-0.00453340,0.00004103,-0.00004871,0.024097
 45,-0.00090848,0.00133439,0.00000185,-0.03074849,-0.02533976,-0.000003
 32,0.00899462,0.00996792,-0.00000059,-0.23190631,-0.01959247,-0.000010
 09,0.01672146,-0.00694200,0.00000213,-0.01512548,0.00146487,-0.0000041
 2,-0.04689845,0.01202226,-0.00000396,0.00032167,-0.00210337,0.00000105
 ,-0.00014003,-0.00052944,-0.00000012,0.67535937,0.00048813,0.00024098,
 -0.00000086,-0.03139003,0.00266202,-0.00000413,0.00325454,-0.00397893,
 0.00000097,-0.04638371,-0.11379927,-0.00000559,-0.00387152,-0.00480809
 ,0.00000144,0.00177025,-0.00366891,0.00000086,0.02996919,0.00486225,0.
 00000348,0.00217649,0.00069490,0.00000002,0.00129713,0.00030078,0.0000
 0045,-0.08735669,0.72538434,0.00000069,-0.00000037,-0.00325256,-0.0000
 0025,-0.00000108,0.00143668,-0.00000166,0.00000093,0.00694536,-0.00001
 677,-0.00000344,-0.06168325,-0.00000027,0.00000084,0.00561142,-0.00000
 016,0.00000050,-0.00056702,-0.00000629,0.00000005,0.00039151,0.0000005
 4,-0.00000052,-0.00361931,-0.00000032,0.00000003,0.00056117,0.00001874
 ,0.00006905,0.14787848,0.00016453,-0.00003885,-0.00000008,-0.00531254,
 0.00092646,-0.00000160,-0.00000066,0.00011972,-0.00000006,-0.00684997,
 -0.02869748,-0.00000445,0.00017990,-0.00158960,0.00000064,0.00020267,0
 .00018855,-0.00000010,0.00053324,-0.00166406,0.00000067,-0.00037016,0.
 00105382,0.00000006,0.00001148,0.00000900,0.00000001,-0.07603163,-0.06
 881632,-0.00001140,0.08156027,0.00009238,0.00002143,0.00000006,-0.0000
 4511,0.00122726,-0.00000094,-0.00030557,0.00007855,0.00000018,-0.00036
 561,-0.00354736,-0.00000090,-0.00001183,-0.00020018,0.00000012,0.00039
 940,0.00015416,0.00000013,0.00234354,0.00108403,0.00000096,0.00003672,
 0.00028116,-0.00000005,-0.00003403,-0.00000629,-0.00000006,-0.06859564
 ,-0.30961409,-0.00003949,0.07172395,0.33122309,-0.00000003,-0.00000011
 ,-0.00006213,-0.00000186,-0.00000020,0.00338746,0.00000025,0.00000034,
 0.00012020,0.00000325,-0.00000212,0.00515946,0.00000127,-0.00000081,-0
 .00036396,-0.00000079,0.00000045,0.00022278,-0.00000033,0.00000009,-0.
 00145736,0.00000022,0.00000053,-0.00003659,0.,-0.00000002,0.00001285,-
 0.00001788,-0.00003355,-0.04547212,0.00001140,0.00004457,0.02744471,-0
 .00015240,-0.00052636,0.00000038,0.00722028,0.01139079,0.00000330,-0.0
 0806292,-0.00559378,-0.00000100,-0.05527383,0.01905012,-0.00000635,-0.
 00787921,0.00483999,-0.00000291,0.01147258,0.00196147,0.00000211,0.008
 01298,-0.01176701,0.00000113,0.00043101,0.00051727,0.00000004,-0.00077
 776,0.00019084,-0.00000010,-0.26612422,0.17633224,0.00001100,0.0105063
 7,-0.00533076,0.00000836,0.64816222,-0.00140225,-0.00034875,0.00000063
 ,-0.00552120,-0.00396513,0.00000007,0.00073987,0.00199755,0.00000008,0
 .01108684,0.01523952,0.00000040,0.00385491,-0.00175736,0.00000012,-0.0
 0271451,0.00131130,-0.00000077,-0.00566240,0.00188120,-0.00000039,-0.0
 0010382,0.00027666,-0.00000022,-0.00019400,-0.00010552,0.,0.17022133,-
 0.29573671,-0.00002546,0.02379006,-0.02067628,-0.00000735,-0.08968855,
 0.76678287,0.00000080,0.00000002,0.00043022,0.00000010,-0.00000040,0.0
 0141968,0.00000073,0.00000123,-0.00096841,-0.00000101,0.00000437,0.008
 23173,-0.00000035,-0.00000022,-0.00115997,-0.00000016,-0.00000079,0.00
 021993,-0.00000270,0.00000024,0.00325501,-0.00000007,0.00000004,0.0002
 9290,-0.00000008,-0.00000004,-0.00022936,0.00000587,-0.00003086,-0.055
 61505,0.00000454,-0.00000444,0.00833266,-0.00002691,0.00009797,0.10830
 282,-0.00276376,-0.00091335,-0.00000006,-0.00107103,0.00103671,0.00000
 011,-0.00001568,-0.00014277,-0.00000002,-0.00009158,-0.00084847,0.0000
 0090,0.00014544,-0.00024062,-0.00000009,-0.00001393,0.00007329,-0.0000
 0001,0.00017630,-0.00009892,-0.00000002,0.00003857,-0.00008726,0.,0.00
 001571,-0.00000144,-0.00000001,0.01004821,0.02451184,0.00000418,-0.003
 21850,0.00263667,-0.00000094,-0.06509459,-0.04647136,-0.00001438,0.069
 80081,-0.00085999,0.00048544,0.00000025,-0.00002085,-0.00000973,0.0000
 0035,-0.00000564,-0.00000831,0.00000005,-0.00136925,-0.00007117,0.0000
 0108,-0.00000300,0.00035919,-0.00000004,-0.00006431,-0.00002474,-0.000
 00003,0.00013105,-0.00002040,0.00000006,0.00002270,0.00007242,-0.00000
 005,0.00001696,0.00000466,-0.00000002,-0.00419015,-0.01599681,-0.00000
 253,0.00231769,-0.00051489,-0.00000215,-0.05033407,-0.33159652,-0.0000
 5509,0.05174409,0.35144301,-0.00000023,0.00000048,0.00052125,0.0000010
 5,-0.00000001,-0.00006110,0.00000043,0.00000028,0.00004375,0.00000126,
 0.00000095,-0.00555874,-0.00000075,0.00000046,-0.00027287,0.00000037,-
 0.00000075,-0.00030597,-0.00000088,0.00000018,-0.00008386,-0.00000003,
 0.00000005,0.00007607,-0.00000003,0.00000002,0.00004069,-0.00000085,-0
 .00000348,0.00489071,0.00000013,-0.00000070,0.00958259,-0.00001254,-0.
 00005243,-0.03423303,0.00001253,0.00005869,0.02315627,-0.00039628,-0.0
 0007262,-0.00000046,-0.00470439,-0.00789596,-0.00000216,0.00614140,0.0
 0587552,0.00000030,0.02247289,0.00353084,0.00000708,0.00720687,-0.0042
 1457,0.00000261,-0.01067908,-0.00119818,-0.00000196,-0.00771693,0.0069
 9922,-0.00000121,-0.00023968,-0.00026956,0.00000020,0.00048499,-0.0002
 8515,0.00000005,-0.07051998,0.01960833,0.00000394,-0.00169379,-0.00173
 405,-0.00000523,-0.18549742,-0.06769543,-0.00003443,0.00015768,0.00336
 591,0.00000065,0.59294176,-0.00008580,0.00033703,-0.00000004,-0.002888
 80,-0.00375735,-0.00000077,0.00256804,0.00188336,0.00000061,0.01117055
 ,-0.00354087,0.00000107,0.00298802,-0.00146516,0.00000096,-0.00428047,
 -0.00042651,-0.00000105,-0.00220834,0.00343376,-0.00000103,-0.00010298
 ,-0.00017636,0.00000004,0.00028599,-0.00008676,0.00000008,0.00396781,0
 .01930638,0.00000742,0.00044028,-0.00201856,-0.00000026,-0.01767318,-0
 .11144776,-0.00000997,-0.02699339,-0.00619151,-0.00000706,0.14621454,0
 .74111650,0.00000005,-0.00000013,-0.00029475,0.00000171,0.00000358,-0.
 00099878,-0.00000306,-0.00000297,-0.00083962,-0.00001008,-0.00000166,0
 .01138339,-0.00000204,0.00000117,0.00043239,0.00000389,0.00000157,0.00
 027041,0.00000490,-0.00000296,0.00104527,0.00000006,0.00000016,0.00021
 552,-0.00000008,0.00000007,-0.00015270,0.00002119,-0.00001047,-0.00049
 545,0.00000093,0.00000156,-0.00779966,0.00000655,0.00000962,-0.0736469
 4,-0.00000700,-0.00000103,-0.00051774,-0.00014627,-0.00012454,0.208098
 91,0.00019324,0.00018976,0.00000026,0.00077711,0.00209670,0.00000081,-
 0.00187890,-0.00164258,-0.00000025,-0.00491672,-0.00124567,-0.00000068
 ,-0.00208927,0.00116946,-0.00000106,0.00324667,0.00041418,0.00000063,0
 .00196534,-0.00205897,0.00000058,0.00010173,0.00008074,0.,-0.00018674,
 0.00008322,-0.00000008,0.00930817,-0.00868716,-0.00000214,0.00018050,-
 0.00072237,0.00000055,-0.02832534,-0.04086448,0.00001600,-0.00774045,-
 0.00144716,0.00000045,-0.16485203,-0.15996313,0.00006594,0.16625430,0.
 00021215,0.00005897,0.00000020,0.00245809,0.00336393,0.00000096,-0.002
 55775,-0.00228540,-0.00000032,-0.00941133,0.00008225,-0.00000169,-0.00
 292527,0.00174398,-0.00000114,0.00426482,0.00051258,0.00000082,0.00311
 878,-0.00300906,0.00000089,0.00008113,0.00014333,-0.00000004,-0.000200
 39,0.00010383,-0.00000008,0.02114367,-0.01143931,-0.00000553,0.0007830
 9,0.00221702,0.00000153,-0.04866860,-0.01863710,0.00001375,-0.00393667
 ,0.00052778,0.00000076,-0.16291008,-0.50900224,0.00015518,0.18504769,0
 .64633393,-0.00000012,-0.00000002,0.00016123,-0.00000104,-0.00000177,-
 0.00004296,0.00000144,0.00000120,0.00010906,0.00000485,0.,-0.00124339,
 0.00000123,-0.00000073,-0.00008947,-0.00000201,-0.00000052,-0.00011343
 ,-0.00000178,0.00000157,-0.00018810,-0.00000005,-0.00000008,-0.0000179
 8,0.00000010,-0.00000004,0.00001823,-0.00000852,0.00000472,0.00044602,
 -0.00000003,-0.00000083,0.00084014,0.00000035,0.00000787,0.01858714,0.
 00000399,-0.00000075,0.00328484,0.00008033,0.00015578,-0.07648170,-0.0
 0007891,-0.00013287,0.03228420,0.00018790,-0.00001393,-0.00000004,0.00
 158659,0.00253728,0.00000072,-0.00201245,-0.00155163,-0.00000005,-0.00
 658045,0.00132758,-0.00000330,-0.00235102,0.00120390,-0.00000075,0.003
 51576,0.00036385,0.00000079,0.00162582,-0.00252690,0.00000034,0.000102
 43,0.00010142,-0.00000009,-0.00023933,0.00007531,-0.00000005,0.0051788
 6,-0.01065182,-0.00000062,0.00074425,0.00024610,0.00000095,-0.05759164
 ,0.04457771,0.00004519,-0.00098120,0.00086496,-0.00000082,-0.15567587,
 0.04381445,0.00006723,0.02683546,0.02561601,0.00000329,0.60869136,-0.0
 0006844,0.00001628,-0.00000003,-0.00075529,-0.00133247,-0.00000032,0.0
 0097294,0.00090307,0.00000005,0.00329854,0.00064952,0.00000126,0.00111
 288,-0.00057631,0.00000043,-0.00162676,-0.00022036,-0.00000035,-0.0013
 2234,0.00109622,-0.00000022,-0.00003960,-0.00004018,0.00000003,0.00006
 612,-0.00003809,0.00000001,-0.00779909,0.00424725,-0.00000039,-0.00050
 367,0.00031258,-0.00000076,0.01429983,0.00088853,-0.00001220,-0.000250
 28,0.00131245,0.00000244,0.01706935,-0.14080898,-0.00001718,0.03216527
 ,-0.11016528,-0.00003986,0.07420698,0.35322022,-0.00000013,0.,0.000002
 94,-0.00000132,-0.00000218,-0.00003708,0.00000173,0.00000139,0.0001178
 6,0.00000537,-0.00000059,-0.00086010,0.00000187,-0.00000095,0.00002927
 ,-0.00000289,-0.00000042,-0.00001856,-0.00000174,0.00000204,-0.0003220
 0,-0.00000007,-0.00000008,-0.00003033,0.00000016,-0.00000005,0.0000354
 4,-0.00000615,0.00000748,0.00219803,-0.00000062,-0.00000001,0.00033779
 ,0.00002024,-0.00002379,0.01209022,0.00000108,0.00000052,-0.00054822,0
 .00006794,-0.00005070,-0.06115285,0.00000354,-0.00003241,0.02638338,-0
 .00031185,0.00002515,0.03490114,-0.00000518,-0.00000062,-0.00000002,-0
 .00013237,-0.00022658,-0.00000010,0.00015694,0.00018980,0.00000010,0.0
 0059340,0.00039076,-0.00000054,0.00020553,-0.00011977,0.00000016,-0.00
 029483,-0.00002620,-0.00000012,-0.00029703,0.00014644,-0.00000017,-0.0
 0000438,-0.00000719,-0.00000002,0.00000451,-0.00000936,0.00000002,-0.0
 0167246,-0.00010959,0.00000087,-0.00003896,0.00006168,0.00000012,0.001
 44525,0.00376042,0.00000631,0.00057864,-0.00013031,-0.00000031,-0.0398
 1490,-0.00188418,0.00000034,0.00501616,-0.00732572,-0.00000533,-0.4189
 8761,-0.13263779,0.00021968,0.45291581,-0.00001084,0.00000423,0.,-0.00
 005574,-0.00008994,-0.00000006,0.00007046,0.00002506,-0.00000009,0.000
 28081,-0.00025207,0.00000031,0.00007496,-0.00003064,-0.00000001,-0.000
 11595,-0.00001315,0.00000003,0.00000362,0.00011168,0.00000013,-0.00000
 446,-0.00000733,0.,0.00001490,-0.00000142,0.,0.00081106,0.00082781,0.0
 0000013,-0.00005900,-0.00000554,-0.00000018,0.00272034,-0.00419592,-0.
 00000368,0.00000808,0.00021276,0.00000004,0.04201313,0.01223158,-0.000
 01132,-0.00411265,0.00007216,0.00000599,-0.17965938,-0.10970415,0.0000
 7415,0.13788716,0.10079714,0.,-0.00000001,-0.00003421,0.00000005,0.000
 00008,0.00011734,-0.00000003,-0.00000007,0.00008843,-0.00000011,-0.000
 00044,-0.00064890,-0.00000008,0.00000006,0.00002207,0.00000008,-0.0000
 0002,-0.00001627,0.00000015,0.00000002,-0.00010452,0.,0.,-0.00002592,0
 .,0.,0.00001320,0.00000178,0.00000107,0.00076557,-0.00000004,-0.000000
 08,0.00015615,-0.00000184,-0.00000685,0.00450677,-0.00000028,0.0000007
 0,-0.00030003,0.00002675,0.00002866,0.00115562,-0.00000508,0.00000072,
 -0.00401485,0.00019976,0.00004166,-0.01313341,-0.00022105,-0.00006548,
 0.01146088,-0.00181367,-0.00013547,-0.00000015,0.00889287,0.00809111,-
 0.00000036,-0.04138355,-0.02202766,-0.00001003,-0.01634273,-0.00432754
 ,-0.00000402,-0.05658030,0.00230516,-0.00001417,-0.23314580,0.01861930
 ,-0.00004275,0.01054202,-0.00214697,0.00000074,-0.00098564,-0.00032858
 ,0.,0.00178633,0.00111147,0.00000076,0.01452109,-0.00079293,0.00000005
 ,-0.00018120,-0.00033147,0.00000070,-0.01273220,0.00235867,0.00000052,
 0.00004301,-0.00006031,-0.00000045,0.01253393,0.00469115,-0.00000426,-
 0.00389472,-0.00487050,0.00000223,-0.00406205,0.00182989,0.00000320,0.
 00033892,0.00013096,-0.00000008,0.38620050,0.00125955,0.00031292,0.000
 00014,-0.00270122,-0.00771602,0.00000110,-0.05696860,-0.00443841,-0.00
 001097,-0.00344046,0.00479756,-0.00000155,0.03424510,0.00966222,0.0000
 0584,-0.02832570,-0.10993127,-0.00000409,0.00784085,-0.00921168,0.0000
 0286,-0.00191343,-0.00021677,-0.00000029,0.00046897,0.00162127,-0.0000
 0044,0.00242760,0.00052601,-0.00000014,0.00003810,-0.00003613,0.000000
 08,-0.00250520,0.00028627,0.00000021,-0.00003229,0.00002395,0.00000004
 ,0.00235176,0.00090225,-0.00000097,-0.00072091,-0.00091968,0.00000047,
 -0.00076601,0.00035299,0.00000062,0.00006292,0.00002486,-0.00000001,0.
 12387035,0.59037733,-0.00000078,-0.00000012,-0.00051004,0.00000110,0.0
 0000420,0.00713018,-0.00000637,-0.00000289,0.00662419,-0.00000245,-0.0
 0000175,-0.00118546,-0.00001883,-0.00000057,0.00918629,-0.00004918,0.0
 0000310,-0.03968295,-0.00000007,0.00000015,0.00493312,-0.00000028,-0.0
 0000007,-0.00000184,0.00000101,-0.00000005,-0.00298185,0.00000277,-0.0
 0000035,-0.00077870,-0.00000004,-0.00000010,0.00000426,-0.00000181,0.0
 0000055,-0.00001457,0.00000004,-0.00000004,0.00020441,0.00000174,0.000
 00068,-0.00013476,-0.00000051,-0.00000067,0.00007750,-0.00000063,0.000
 00027,0.00001427,0.00000005,0.00000003,-0.00001269,0.00009139,0.000059
 91,0.02408237,0.00032964,0.00001586,0.00000004,-0.00059803,-0.00061739
 ,0.00000047,-0.00595837,0.00191953,-0.00000219,0.00093900,0.00063961,0
 .00000003,0.00040913,0.00016983,0.00000005,-0.02149495,-0.04716520,-0.
 00000956,0.00028187,-0.00163308,0.00000011,-0.00038820,0.00003995,0.,0
 .00016957,0.00010114,0.00000009,-0.00074016,0.00025062,-0.00000005,0.0
 0005131,0.00002908,-0.00000003,0.00058630,-0.00013992,0.00000003,-0.00
 001421,0.00001108,0.00000004,-0.00058922,-0.00021806,0.00000017,0.0001
 9076,0.00023165,-0.00000010,0.00019597,-0.00008756,-0.00000016,-0.0000
 1675,-0.00000600,0.,-0.06715558,-0.07565439,-0.00001856,0.09459127,0.0
 0016678,-0.00001118,-0.00000004,-0.00060985,-0.00118642,0.00000032,0.0
 0148585,0.00276313,0.00000011,0.00143931,0.00050248,0.00000046,0.00762
 918,0.00462705,-0.00000372,-0.00128172,-0.00154761,0.00000662,-0.00063
 006,0.00000173,-0.00000021,-0.00000366,0.00007993,-0.00000003,0.000069
 76,0.00027550,0.,-0.00138853,0.00007549,-0.00000002,0.00000913,0.00001
 481,-0.00000006,0.00117503,-0.00023932,-0.00000017,-0.00000252,0.00000
 303,0.00000003,-0.00115123,-0.00043173,0.00000046,0.00035093,0.0004500
 9,-0.00000021,0.00036981,-0.00017121,-0.00000029,-0.00003171,-0.000011
 93,0.,-0.12691487,-0.47850635,-0.00006143,0.11975259,0.47395725,0.0000
 0022,0.,0.00006278,-0.00000003,-0.00000035,-0.00076858,-0.00000155,0.0
 0000018,0.00276747,0.00000003,0.00000043,-0.00007464,0.00000287,-0.000
 00562,0.00129579,-0.00000711,-0.00000100,-0.00390859,0.00000048,0.0000
 0006,0.00165196,0.00000005,0.,-0.00029796,0.00000015,-0.00000001,-0.00
 059884,-0.00000005,0.00000017,-0.00005512,0.00000005,-0.00000001,-0.00
 001446,0.00000006,-0.00000007,0.00012317,-0.00000002,0.,-0.00000884,-0
 .00000003,0.,0.00000144,0.00000002,0.00000002,-0.00001831,0.00000002,-
 0.00000001,-0.00001011,0.,0.,0.00000139,-0.00002468,-0.00005252,-0.003
 91985,0.00003167,0.00005798,0.00385800,0.00109304,0.00024191,0.0000009
 9,-0.00772588,-0.02936856,0.00000163,-0.00206546,0.00331133,-0.0000017
 1,-0.00491051,0.00086711,-0.00000198,-0.09948711,-0.09897979,0.0000003
 8,0.00804489,0.01822014,-0.00000170,-0.00096904,0.00031438,-0.00000009
 ,0.00008990,-0.00012246,0.00000015,0.00050757,0.00087202,0.00000012,0.
 00036225,-0.00159898,-0.00000007,-0.00043710,-0.00009310,0.00000002,-0
 .00032545,0.00006810,0.00000002,0.00000058,0.00001060,-0.00000002,0.00
 044004,0.00015751,-0.00000017,-0.00018525,-0.00015076,0.00000008,-0.00
 018277,0.00006901,0.00000014,0.00000932,0.00000853,0.,0.00341878,0.000
 46302,0.00000141,-0.00078937,-0.00043422,-0.00000214,0.10311158,-0.000
 24333,0.00075101,-0.00000077,0.00087243,0.00141556,0.00000028,0.003726
 58,-0.00213073,0.00000167,-0.00003038,0.00199623,0.00000077,-0.0994955
 3,-0.29543767,0.00001548,-0.01275634,-0.01803992,0.00000029,0.00096175
 ,0.00026172,0.00000004,-0.00010554,-0.00004998,-0.00000010,-0.00056589
 ,-0.00084751,-0.00000010,0.00047623,-0.00008608,0.,-0.00003087,0.00000
 524,-0.00000002,-0.00039040,0.00004246,0.00000004,0.00000866,-0.000010
 60,0.,0.00039824,0.00014294,-0.00000015,-0.00013287,-0.00015177,0.0000
 0008,-0.00013569,0.00005790,0.00000011,0.00000986,0.00000480,0.,-0.001
 07176,0.00208869,-0.00000085,0.00236064,-0.00064476,0.00000076,0.10614
 421,0.31063248,0.00000097,-0.00000065,-0.00478455,-0.00000104,-0.00000
 471,0.00276818,-0.00000174,0.00000177,0.00510462,-0.00000249,0.0000003
 9,0.00793914,-0.00000092,0.00001554,-0.03384436,0.00000286,0.00000537,
 0.00383057,-0.00000053,-0.00000005,-0.00096978,0.00000014,-0.00000005,
 -0.00061331,0.00000026,0.00000030,-0.00011012,0.00000025,-0.00000042,0
 .00041362,0.,0.00000003,-0.00039478,-0.00000006,0.,0.00007510,0.000000
 02,0.00000002,0.00008981,0.00000015,0.00000010,-0.00008799,-0.00000007
 ,-0.00000007,0.00001846,-0.00000008,0.00000003,0.00000233,0.,0.,0.0000
 0339,0.00000139,-0.00000029,-0.00303387,-0.00000206,0.00000019,-0.0000
 8666,0.00000294,-0.00001752,0.02368019\\0.00000184,0.00001243,0.000000
 21,0.00000270,0.00002278,0.00000018,-0.00004229,-0.00001447,-0.0000009
 6,0.00001107,-0.00003810,0.00000563,0.00004801,-0.00000526,0.00000001,
 0.00004800,0.00000589,-0.00000102,-0.00003671,0.00002289,0.00000137,0.
 00000243,-0.00001467,0.00000033,0.00000660,0.00000192,0.00000001,0.000
 01622,0.00003284,-0.00000775,-0.00002732,-0.00002625,-0.00000145,0.000
 11918,-0.00006889,-0.00005405,-0.00001357,0.00003146,-0.00000291,-0.00
 041608,0.00009752,0.00018691,0.00015469,0.00003010,-0.00007033,0.00021
 864,-0.00015380,-0.00005259,-0.00002428,0.00001810,-0.00000475,-0.0000
 3503,0.00005559,0.00000102,-0.00000270,-0.00002365,-0.00000006,-0.0000
 3140,0.00001356,0.00000019\\\@
 The archive entry for this job was punched.


 Democracy is the recurrent suspicion that more than half of the people
 are right more than half of the time.
 -- E. B. White
 Job cpu time:       0 days  0 hours 40 minutes 39.8 seconds.
 Elapsed time:       0 days  0 hours  1 minutes 49.2 seconds.
 File lengths (MBytes):  RWF=    312 Int=      0 D2E=      0 Chk=     16 Scr=      2
 Normal termination of Gaussian 16 at Tue Jun 17 18:10:39 2025.
