# Supplementary material for: Evaluation and DFT Analysis of In Vitro Anticancer Activity of Consolida orientalis, Smyrnium rotundifolium, and Euphorbia virgata Plant Extracts in Colorectal Cancer
Source: Pharmaceuticals (Basel). 2025 Jun 22;18(7):943. doi: 10.3390/ph18070943 (PMC12300055; doi:10.3390/ph18070943)
Supplement: Supplementary file 1 [file pharmaceuticals-18-00943-s001.zip › caffeic-acid.log]

 Entering Gaussian System, Link 0=g16
 Initial command:
 /apps/codes/g16/l1.exe "/persistent/data1/gaurav/gaussian/Gau-253399.inp" -scrdir="/persistent/data1/gaurav/gaussian/"
 Entering Link 1 = /apps/codes/g16/l1.exe PID=    253400.
  
 Copyright (c) 1988-2021, Gaussian, Inc.  All Rights Reserved.
  
 This is part of the Gaussian(R) 16 program.  It is based on
 the Gaussian(R) 09 system (copyright 2009, Gaussian, Inc.),
 the Gaussian(R) 03 system (copyright 2003, Gaussian, Inc.),
 the Gaussian(R) 98 system (copyright 1998, Gaussian, Inc.),
 the Gaussian(R) 94 system (copyright 1995, Gaussian, Inc.),
 the Gaussian 92(TM) system (copyright 1992, Gaussian, Inc.),
 the Gaussian 90(TM) system (copyright 1990, Gaussian, Inc.),
 the Gaussian 88(TM) system (copyright 1988, Gaussian, Inc.),
 the Gaussian 86(TM) system (copyright 1986, Carnegie Mellon
 University), and the Gaussian 82(TM) system (copyright 1983,
 Carnegie Mellon University). Gaussian is a federally registered
 trademark of Gaussian, Inc.
  
 This software contains proprietary and confidential information,
 including trade secrets, belonging to Gaussian, Inc.
  
 This software is provided under written license and may be
 used, copied, transmitted, or stored only in accord with that
 written license.
  
 The following legend is applicable only to US Government
 contracts under FAR:
  
                    RESTRICTED RIGHTS LEGEND
  
 Use, reproduction and disclosure by the US Government is
 subject to restrictions as set forth in subparagraphs (a)
 and (c) of the Commercial Computer Software - Restricted
 Rights clause in FAR 52.227-19.
  
 Gaussian, Inc.
 340 Quinnipiac St., Bldg. 40, Wallingford CT 06492
  
  
 ---------------------------------------------------------------
 Warning -- This program may not be used in any manner that
 competes with the business of Gaussian, Inc. or will provide
 assistance to any competitor of Gaussian, Inc.  The licensee
 of this program is prohibited from giving any competitor of
 Gaussian, Inc. access to this program.  By using this program,
 the user acknowledges that Gaussian, Inc. is engaged in the
 business of creating and licensing software in the field of
 computational chemistry and represents and warrants to the
 licensee that it is not a competitor of Gaussian, Inc. and that
 it will not use this program in any manner prohibited above.
 ---------------------------------------------------------------
  

 Cite this work as:
 Gaussian 16, Revision C.02,
 M. J. Frisch, G. W. Trucks, H. B. Schlegel, G. E. Scuseria, 
 M. A. Robb, J. R. Cheeseman, G. Scalmani, V. Barone, 
 G. A. Petersson, H. Nakatsuji, X. Li, M. Caricato, A. V. Marenich, 
 J. Bloino, B. G. Janesko, R. Gomperts, B. Mennucci, H. P. Hratchian, 
 J. V. Ortiz, A. F. Izmaylov, J. L. Sonnenberg, D. Williams-Young, 
 F. Ding, F. Lipparini, F. Egidi, J. Goings, B. Peng, A. Petrone, 
 T. Henderson, D. Ranasinghe, V. G. Zakrzewski, J. Gao, N. Rega, 
 G. Zheng, W. Liang, M. Hada, M. Ehara, K. Toyota, R. Fukuda, 
 J. Hasegawa, M. Ishida, T. Nakajima, Y. Honda, O. Kitao, H. Nakai, 
 T. Vreven, K. Throssell, J. A. Montgomery, Jr., J. E. Peralta, 
 F. Ogliaro, M. J. Bearpark, J. J. Heyd, E. N. Brothers, K. N. Kudin, 
 V. N. Staroverov, T. A. Keith, R. Kobayashi, J. Normand, 
 K. Raghavachari, A. P. Rendell, J. C. Burant, S. S. Iyengar, 
 J. Tomasi, M. Cossi, J. M. Millam, M. Klene, C. Adamo, R. Cammi, 
 J. W. Ochterski, R. L. Martin, K. Morokuma, O. Farkas, 
 J. B. Foresman, and D. J. Fox, Gaussian, Inc., Wallingford CT, 2019.
 
 ******************************************
 Gaussian 16:  ES64L-G16RevC.02  7-Dec-2021
                17-Jun-2025 
 ******************************************
 %chk=caffeic acid.chk
 %mem=8GB
 %nprocs=24
 Will use up to   24 processors via shared memory.
 ----------------------------------------------------------------------
 # fopt B3LYP/6-311+G(d,p) EmpiricalDispersion=GD3 freq scf=(tight,xqc)
  Integral=UltraFine scrf=(smd, solvent=water)
 ----------------------------------------------------------------------
 1/18=20,19=15,26=6,38=1/1,3;
 2/9=110,12=2,14=103,17=6,18=5,40=1/2;
 3/5=4,6=6,7=111,11=2,25=1,30=1,70=32201,71=1,72=1,74=-5,75=-5,124=31/1,2,3;
 4//1;
 5/5=2,8=3,13=1,32=2,38=5,53=1/2,8;
 6/7=2,8=2,9=2,10=2,28=1/1;
 7//1,2,3,16;
 1/18=20,19=15,26=6/3(2);
 2/9=110/2;
 99//99;
 2/9=110/2;
 3/5=4,6=6,7=111,11=2,25=1,30=1,70=32205,71=1,72=1,74=-5,75=-5,124=31/1,2,3;
 4/5=5,16=3,69=1/1;
 5/5=2,8=3,13=1,32=2,38=5,53=1/2,8;
 7//1,2,3,16;
 1/18=20,19=15,26=6/3(-5);
 2/9=110/2;
 6/7=2,8=2,9=2,10=2,19=2,28=1/1;
 99/9=1/99;
 ------------
 caffeic acid
 ------------
 Symbolic Z-matrix:
 Charge =  0 Multiplicity = 1
 H                    -0.19807   1.69101   0.00187 
 C                    -0.76582   0.76648   0.00094 
 C                    -2.27602  -1.58118  -0.00074 
 C                    -0.10389  -0.47784   0.00047 
 C                    -2.14545   0.82876   0.00045 
 C                    -2.91778  -0.34898  -0.00043 
 C                    -0.88668  -1.64263  -0.00023 
 H                    -0.39768  -2.60998  -0.00047 
 H                    -2.88094  -2.47938  -0.00135 
 C                     1.34643  -0.60208   0.0007 
 H                     1.73437  -1.61808   0.00211 
 C                     2.26064   0.38477  -0.00076 
 H                     1.99997   1.4357   -0.00252 
 C                     3.69477   0.06556  -0.0001 
 O                     4.19275  -1.03901   0.00156 
 O                     4.45213   1.20001  -0.00166 
 H                     5.3789    0.91963  -0.0012 
 O                    -2.87498   1.99515   0.00096 
 H                    -2.29591   2.76362   0.0005 
 O                    -4.27351  -0.29279  -0.00087 
 H                    -4.54897   0.63349  -0.00063 
 

 GradGradGradGradGradGradGradGradGradGradGradGradGradGradGradGradGradGrad
 Berny optimization.
 Initialization pass.
                           ----------------------------
                           !    Initial Parameters    !
                           ! (Angstroms and Degrees)  !
 --------------------------                            --------------------------
 ! Name  Definition              Value          Derivative Info.                !
 --------------------------------------------------------------------------------
 ! R1    R(1,2)                  1.085          estimate D2E/DX2                !
 ! R2    R(2,4)                  1.4094         estimate D2E/DX2                !
 ! R3    R(2,5)                  1.381          estimate D2E/DX2                !
 ! R4    R(3,6)                  1.3893         estimate D2E/DX2                !
 ! R5    R(3,7)                  1.3907         estimate D2E/DX2                !
 ! R6    R(3,9)                  1.0829         estimate D2E/DX2                !
 ! R7    R(4,7)                  1.4034         estimate D2E/DX2                !
 ! R8    R(4,10)                 1.4556         estimate D2E/DX2                !
 ! R9    R(5,6)                  1.4084         estimate D2E/DX2                !
 ! R10   R(5,18)                 1.3758         estimate D2E/DX2                !
 ! R11   R(6,20)                 1.3569         estimate D2E/DX2                !
 ! R12   R(7,8)                  1.0839         estimate D2E/DX2                !
 ! R13   R(10,11)                1.0876         estimate D2E/DX2                !
 ! R14   R(10,12)                1.3452         estimate D2E/DX2                !
 ! R15   R(12,13)                1.0828         estimate D2E/DX2                !
 ! R16   R(12,14)                1.4692         estimate D2E/DX2                !
 ! R17   R(14,15)                1.2116         estimate D2E/DX2                !
 ! R18   R(14,16)                1.364          estimate D2E/DX2                !
 ! R19   R(16,17)                0.9683         estimate D2E/DX2                !
 ! R20   R(18,19)                0.9622         estimate D2E/DX2                !
 ! R21   R(20,21)                0.9664         estimate D2E/DX2                !
 ! A1    A(1,2,4)              120.4347         estimate D2E/DX2                !
 ! A2    A(1,2,5)              118.969          estimate D2E/DX2                !
 ! A3    A(4,2,5)              120.5963         estimate D2E/DX2                !
 ! A4    A(6,3,7)              120.0439         estimate D2E/DX2                !
 ! A5    A(6,3,9)              118.5291         estimate D2E/DX2                !
 ! A6    A(7,3,9)              121.4271         estimate D2E/DX2                !
 ! A7    A(2,4,7)              118.0854         estimate D2E/DX2                !
 ! A8    A(2,4,10)             122.9076         estimate D2E/DX2                !
 ! A9    A(7,4,10)             119.007          estimate D2E/DX2                !
 ! A10   A(2,5,6)              120.6712         estimate D2E/DX2                !
 ! A11   A(2,5,18)             124.6089         estimate D2E/DX2                !
 ! A12   A(6,5,18)             114.7199         estimate D2E/DX2                !
 ! A13   A(3,6,5)              119.2326         estimate D2E/DX2                !
 ! A14   A(3,6,20)             119.8846         estimate D2E/DX2                !
 ! A15   A(5,6,20)             120.8828         estimate D2E/DX2                !
 ! A16   A(3,7,4)              121.3707         estimate D2E/DX2                !
 ! A17   A(3,7,8)              119.3491         estimate D2E/DX2                !
 ! A18   A(4,7,8)              119.2802         estimate D2E/DX2                !
 ! A19   A(4,10,11)            115.7942         estimate D2E/DX2                !
 ! A20   A(4,10,12)            127.916          estimate D2E/DX2                !
 ! A21   A(11,10,12)           116.2898         estimate D2E/DX2                !
 ! A22   A(10,12,13)           123.2576         estimate D2E/DX2                !
 ! A23   A(10,12,14)           120.2639         estimate D2E/DX2                !
 ! A24   A(13,12,14)           116.4785         estimate D2E/DX2                !
 ! A25   A(12,14,15)           126.8155         estimate D2E/DX2                !
 ! A26   A(12,14,16)           111.179          estimate D2E/DX2                !
 ! A27   A(15,14,16)           122.0055         estimate D2E/DX2                !
 ! A28   A(14,16,17)           106.8951         estimate D2E/DX2                !
 ! A29   A(5,18,19)            110.9766         estimate D2E/DX2                !
 ! A30   A(6,20,21)            108.9348         estimate D2E/DX2                !
 ! D1    D(1,2,4,7)            179.9766         estimate D2E/DX2                !
 ! D2    D(1,2,4,10)            -0.0225         estimate D2E/DX2                !
 ! D3    D(5,2,4,7)             -0.0129         estimate D2E/DX2                !
 ! D4    D(5,2,4,10)           179.988          estimate D2E/DX2                !
 ! D5    D(1,2,5,6)           -179.9848         estimate D2E/DX2                !
 ! D6    D(1,2,5,18)             0.0046         estimate D2E/DX2                !
 ! D7    D(4,2,5,6)              0.0049         estimate D2E/DX2                !
 ! D8    D(4,2,5,18)           179.9942         estimate D2E/DX2                !
 ! D9    D(7,3,6,5)             -0.0024         estimate D2E/DX2                !
 ! D10   D(7,3,6,20)          -179.9975         estimate D2E/DX2                !
 ! D11   D(9,3,6,5)            179.9964         estimate D2E/DX2                !
 ! D12   D(9,3,6,20)             0.0013         estimate D2E/DX2                !
 ! D13   D(6,3,7,4)             -0.006          estimate D2E/DX2                !
 ! D14   D(6,3,7,8)            179.9998         estimate D2E/DX2                !
 ! D15   D(9,3,7,4)            179.9953         estimate D2E/DX2                !
 ! D16   D(9,3,7,8)              0.0011         estimate D2E/DX2                !
 ! D17   D(2,4,7,3)              0.0135         estimate D2E/DX2                !
 ! D18   D(2,4,7,8)           -179.9923         estimate D2E/DX2                !
 ! D19   D(10,4,7,3)          -179.9873         estimate D2E/DX2                !
 ! D20   D(10,4,7,8)             0.0068         estimate D2E/DX2                !
 ! D21   D(2,4,10,11)          179.8932         estimate D2E/DX2                !
 ! D22   D(2,4,10,12)           -0.1144         estimate D2E/DX2                !
 ! D23   D(7,4,10,11)           -0.1059         estimate D2E/DX2                !
 ! D24   D(7,4,10,12)          179.8865         estimate D2E/DX2                !
 ! D25   D(2,5,6,3)              0.0029         estimate D2E/DX2                !
 ! D26   D(2,5,6,20)           179.998          estimate D2E/DX2                !
 ! D27   D(18,5,6,3)          -179.9874         estimate D2E/DX2                !
 ! D28   D(18,5,6,20)            0.0077         estimate D2E/DX2                !
 ! D29   D(2,5,18,19)            0.0772         estimate D2E/DX2                !
 ! D30   D(6,5,18,19)         -179.9329         estimate D2E/DX2                !
 ! D31   D(3,6,20,21)         -179.9967         estimate D2E/DX2                !
 ! D32   D(5,6,20,21)            0.0083         estimate D2E/DX2                !
 ! D33   D(4,10,12,13)          -0.0105         estimate D2E/DX2                !
 ! D34   D(4,10,12,14)         179.9936         estimate D2E/DX2                !
 ! D35   D(11,10,12,13)        179.9819         estimate D2E/DX2                !
 ! D36   D(11,10,12,14)         -0.0139         estimate D2E/DX2                !
 ! D37   D(10,12,14,15)          0.0079         estimate D2E/DX2                !
 ! D38   D(10,12,14,16)       -179.9931         estimate D2E/DX2                !
 ! D39   D(13,12,14,15)       -179.9882         estimate D2E/DX2                !
 ! D40   D(13,12,14,16)          0.0108         estimate D2E/DX2                !
 ! D41   D(12,14,16,17)       -179.9958         estimate D2E/DX2                !
 ! D42   D(15,14,16,17)          0.0033         estimate D2E/DX2                !
 --------------------------------------------------------------------------------
 Trust Radius=3.00D-01 FncErr=5.00D-06 GrdErr=5.00D-06 EigMax=2.50D+02 EigMin=1.00D-04
 Number of steps in this run=    103 maximum allowed number of steps=    126.
 GradGradGradGradGradGradGradGradGradGradGradGradGradGradGradGradGradGrad

                          Input orientation:                          
 ---------------------------------------------------------------------
 Center     Atomic      Atomic             Coordinates (Angstroms)
 Number     Number       Type             X           Y           Z
 ---------------------------------------------------------------------
      1          1           0       -0.198068    1.691014    0.001866
      2          6           0       -0.765821    0.766475    0.000940
      3          6           0       -2.276020   -1.581181   -0.000735
      4          6           0       -0.103885   -0.477840    0.000470
      5          6           0       -2.145449    0.828756    0.000448
      6          6           0       -2.917779   -0.348976   -0.000429
      7          6           0       -0.886681   -1.642628   -0.000228
      8          1           0       -0.397682   -2.609981   -0.000471
      9          1           0       -2.880937   -2.479377   -0.001350
     10          6           0        1.346433   -0.602076    0.000697
     11          1           0        1.734371   -1.618084    0.002109
     12          6           0        2.260644    0.384765   -0.000764
     13          1           0        1.999973    1.435697   -0.002520
     14          6           0        3.694769    0.065563   -0.000103
     15          8           0        4.192745   -1.039009    0.001564
     16          8           0        4.452126    1.200006   -0.001662
     17          1           0        5.378901    0.919630   -0.001195
     18          8           0       -2.874978    1.995152    0.000961
     19          1           0       -2.295914    2.763616    0.000499
     20          8           0       -4.273510   -0.292791   -0.000874
     21          1           0       -4.548971    0.633488   -0.000625
 ---------------------------------------------------------------------
                    Distance matrix (angstroms):
                    1          2          3          4          5
     1  H    0.000000
     2  C    1.084950   0.000000
     3  C    3.876229   2.791450   0.000000
     4  C    2.170898   1.409425   2.436295   0.000000
     5  C    2.129738   1.381033   2.413472   2.423876   0.000000
     6  C    3.399764   2.423872   1.389311   2.816843   1.408385
     7  C    3.404021   2.412133   1.390697   1.403389   2.773488
     8  H    4.305625   3.396466   2.141631   2.152288   3.857409
     9  H    4.958826   3.874181   1.082904   3.423181   3.388907
    10  C    2.764733   2.516853   3.752441   1.455629   3.773661
    11  H    3.832030   3.455008   4.010562   2.163179   4.586941
    12  C    2.784162   3.050442   4.944316   2.516960   4.428407
    13  H    2.212824   2.845608   5.233132   2.843915   4.189619
    14  C    4.218563   4.515323   6.193714   3.837325   5.889874
    15  O    5.170325   5.277040   6.491446   4.333121   6.607666
    16  O    4.676046   5.235927   7.280313   4.855142   6.608012
    17  H    5.630064   6.146631   8.053066   5.658080   7.524899
    18  O    2.694132   2.440940   3.626143   3.714114   1.375752
    19  H    2.356148   2.515901   4.344843   3.913059   1.940702
    20  O    4.532628   3.664141   2.376955   4.173729   2.405517
    21  H    4.477580   3.785487   3.173494   4.581904   2.411441
                    6          7          8          9         10
     6  C    0.000000
     7  C    2.408089   0.000000
     8  H    3.385710   1.083924   0.000000
     9  H    2.130720   2.162685   2.486687   0.000000
    10  C    4.271717   2.463645   2.659628   4.625464   0.000000
    11  H    4.822151   2.621168   2.351492   4.694987   1.087552
    12  C    5.230147   3.743792   4.004398   5.885505   1.345228
    13  H    5.231572   4.220055   4.702793   6.257083   2.140010
    14  C    6.625529   4.889540   4.889447   7.051002   2.441398
    15  O    7.143928   5.115166   4.851801   7.218840   2.879653
    16  O    7.530926   6.048424   6.167385   8.204369   3.590659
    17  H    8.393108   6.769246   6.769569   8.931863   4.310034
    18  O    2.344519   4.145693   5.229173   4.474534   4.956400
    19  H    3.174106   4.626113   5.699020   5.275531   4.959292
    20  O    1.356895   3.645912   4.515685   2.592377   5.628447
    21  H    1.904212   4.311968   5.268139   3.531610   6.023488
                   11         12         13         14         15
    11  H    0.000000
    12  C    2.070839   0.000000
    13  H    3.065313   1.082779   0.000000
    14  C    2.584150   1.469219   2.179359   0.000000
    15  O    2.525655   2.400032   3.306423   1.211636   0.000000
    16  O    3.915078   2.338207   2.463454   1.364021   2.253991
    17  H    4.441014   3.163796   3.418111   1.888315   2.289812
    18  O    5.856755   5.382189   4.906949   6.847254   7.691479
    19  H    5.953360   5.140151   4.496446   6.570219   7.520815
    20  O    6.152320   6.569189   6.507247   7.976333   8.499078
    21  H    6.674576   6.814156   6.597894   8.263280   8.900272
                   16         17         18         19         20
    16  O    0.000000
    17  H    0.968258   0.000000
    18  O    7.370123   8.323657   0.000000
    19  H    6.926826   7.893230   0.962212   0.000000
    20  O    8.852410   9.728258   2.681525   3.640400   0.000000
    21  H    9.018907   9.931995   2.157866   3.100599   0.966370
                   21
    21  H    0.000000
 Stoichiometry    C9H8O4
 Framework group  C1[X(C9H8O4)]
 Deg. of freedom    57
 Full point group                 C1      NOp   1
 Largest Abelian subgroup         C1      NOp   1
 Largest concise Abelian subgroup C1      NOp   1
                         Standard orientation:                         
 ---------------------------------------------------------------------
 Center     Atomic      Atomic             Coordinates (Angstroms)
 Number     Number       Type             X           Y           Z
 ---------------------------------------------------------------------
      1          1           0        0.198068    1.691014   -0.001866
      2          6           0        0.765821    0.766475   -0.000940
      3          6           0        2.276020   -1.581181    0.000735
      4          6           0        0.103885   -0.477840   -0.000470
      5          6           0        2.145449    0.828756   -0.000448
      6          6           0        2.917779   -0.348976    0.000429
      7          6           0        0.886681   -1.642628    0.000228
      8          1           0        0.397682   -2.609981    0.000471
      9          1           0        2.880937   -2.479377    0.001350
     10          6           0       -1.346433   -0.602076   -0.000697
     11          1           0       -1.734371   -1.618084   -0.002109
     12          6           0       -2.260644    0.384765    0.000764
     13          1           0       -1.999973    1.435697    0.002520
     14          6           0       -3.694769    0.065563    0.000103
     15          8           0       -4.192745   -1.039009   -0.001564
     16          8           0       -4.452126    1.200006    0.001662
     17          1           0       -5.378901    0.919630    0.001195
     18          8           0        2.874978    1.995152   -0.000961
     19          1           0        2.295914    2.763616   -0.000499
     20          8           0        4.273510   -0.292791    0.000874
     21          1           0        4.548971    0.633488    0.000625
 ---------------------------------------------------------------------
 Rotational constants (GHZ):           2.2663432           0.3205600           0.2808374
 Standard basis: 6-311+G(d,p) (5D, 7F)
 There are   347 symmetry adapted cartesian basis functions of A   symmetry.
 There are   334 symmetry adapted basis functions of A   symmetry.
   334 basis functions,   532 primitive gaussians,   347 cartesian basis functions
    47 alpha electrons       47 beta electrons
       nuclear repulsion energy       720.0130382213 Hartrees.
 NAtoms=   21 NActive=   21 NUniq=   21 SFac= 1.00D+00 NAtFMM=   60 NAOKFM=F Big=F
 Integral buffers will be    131072 words long.
 Raffenetti 2 integral format.
 Two-electron integral symmetry is turned on.
 Nuclear repulsion after empirical dispersion term =      719.9974463486 Hartrees.
 ------------------------------------------------------------------------------
 Polarizable Continuum Model (PCM)
 =================================
 Model                : PCM.
 Atomic radii         : SMD-Coulomb.
 Polarization charges : Total charges.
 Charge compensation  : None.
 Solution method      : On-the-fly selection.
 Cavity type          : VdW (van der Waals Surface) (Alpha=1.000).
 Cavity algorithm     : GePol (No added spheres)
                        Default sphere list used, NSphG=   21.
                        Lebedev-Laikov grids with approx.  5.0 points / Ang**2.
                        Smoothing algorithm: York/Karplus (Gamma=1.0000).
                        Polarization charges: spherical gaussians, with
                                              point-specific exponents (IZeta= 3).
                        Self-potential: point-specific (ISelfS= 7).
                        Self-field    : sphere-specific E.n sum rule (ISelfD= 2).
 1st derivatives      : Analytical E(r).r(x)/FMM algorithm (CHGder, D1EAlg=3).
                        Cavity 1st derivative terms included.
 Solvent              : Water, Eps=  78.355300 Eps(inf)=   1.777849
 ------------------------------------------------------------------------------
 ------------------------------------------------------------------------------
 Atomic radii for non-electrostatic terms: SMD-CDS.
 ------------------------------------------------------------------------------
 Nuclear repulsion after PCM non-electrostatic terms =      720.0078610836 Hartrees.
 One-electron integrals computed using PRISM.
 NBasis=   334 RedAO= T EigKep=  1.22D-06  NBF=   334
 NBsUse=   333 1.00D-06 EigRej=  7.83D-07 NBFU=   333
 ExpMin= 4.38D-02 ExpMax= 8.59D+03 ExpMxC= 1.30D+03 IAcc=3 IRadAn=         5 AccDes= 0.00D+00
 Harris functional with IExCor=  402 and IRadAn=       5 diagonalized for initial guess.
 HarFok:  IExCor=  402 AccDes= 0.00D+00 IRadAn=         5 IDoV= 1 UseB2=F ITyADJ=14
 ICtDFT=  3500011 ScaDFX=  1.000000  1.000000  1.000000  1.000000
 FoFCou: FMM=F IPFlag=           0 FMFlag=      100000 FMFlg1=           0
         NFxFlg=           0 DoJE=T BraDBF=F KetDBF=T FulRan=T
         wScrn=  0.000000 ICntrl=       500 IOpCl=  0 I1Cent=   200000004 NGrid=           0
         NMat0=    1 NMatS0=      1 NMatT0=    0 NMatD0=    1 NMtDS0=    0 NMtDT0=    0
 Petite list used in FoFCou.
 Requested convergence on RMS density matrix=1.00D-08 within  32 cycles.
 Requested convergence on MAX density matrix=1.00D-06.
 Requested convergence on             energy=1.00D-06.
 No special actions if energy rises.
 Inv3:  Mode=1 IEnd=     8118075.
 Iteration    1 A*A^-1 deviation from unit magnitude is 2.44D-15 for    487.
 Iteration    1 A*A^-1 deviation from orthogonality  is 2.30D-15 for   1313     24.
 Iteration    1 A^-1*A deviation from unit magnitude is 2.89D-15 for    219.
 Iteration    1 A^-1*A deviation from orthogonality  is 1.25D-14 for   1622   1536.
 Error on total polarization charges =  0.06098
 SCF Done:  E(RB3LYP) =  -648.908721417     A.U. after   14 cycles
            NFock= 14  Conv=0.50D-08     -V/T= 2.0038
 SMD-CDS (non-electrostatic) energy       (kcal/mol) =       6.54
 (included in total energy above)
 QCSCF skips out because SCF is already converged.

 **********************************************************************

            Population analysis using the SCF Density.

 **********************************************************************

 Orbital symmetries:
       Occupied  (A) (A) (A) (A) (A) (A) (A) (A) (A) (A) (A) (A)
                 (A) (A) (A) (A) (A) (A) (A) (A) (A) (A) (A) (A)
                 (A) (A) (A) (A) (A) (A) (A) (A) (A) (A) (A) (A)
                 (A) (A) (A) (A) (A) (A) (A) (A) (A) (A) (A)
       Virtual   (A) (A) (A) (A) (A) (A) (A) (A) (A) (A) (A) (A)
                 (A) (A) (A) (A) (A) (A) (A) (A) (A) (A) (A) (A)
                 (A) (A) (A) (A) (A) (A) (A) (A) (A) (A) (A) (A)
                 (A) (A) (A) (A) (A) (A) (A) (A) (A) (A) (A) (A)
                 (A) (A) (A) (A) (A) (A) (A) (A) (A) (A) (A) (A)
                 (A) (A) (A) (A) (A) (A) (A) (A) (A) (A) (A) (A)
                 (A) (A) (A) (A) (A) (A) (A) (A) (A) (A) (A) (A)
                 (A) (A) (A) (A) (A) (A) (A) (A) (A) (A) (A) (A)
                 (A) (A) (A) (A) (A) (A) (A) (A) (A) (A) (A) (A)
                 (A) (A) (A) (A) (A) (A) (A) (A) (A) (A) (A) (A)
                 (A) (A) (A) (A) (A) (A) (A) (A) (A) (A) (A) (A)
                 (A) (A) (A) (A) (A) (A) (A) (A) (A) (A) (A) (A)
                 (A) (A) (A) (A) (A) (A) (A) (A) (A) (A) (A) (A)
                 (A) (A) (A) (A) (A) (A) (A) (A) (A) (A) (A) (A)
                 (A) (A) (A) (A) (A) (A) (A) (A) (A) (A) (A) (A)
                 (A) (A) (A) (A) (A) (A) (A) (A) (A) (A) (A) (A)
                 (A) (A) (A) (A) (A) (A) (A) (A) (A) (A) (A) (A)
                 (A) (A) (A) (A) (A) (A) (A) (A) (A) (A) (A) (A)
                 (A) (A) (A) (A) (A) (A) (A) (A) (A) (A) (A) (A)
                 (A) (A) (A) (A) (A) (A) (A) (A) (A) (A) (A) (A)
                 (A) (A) (A) (A) (A) (A) (A) (A) (A) (A) (A) (A)
                 (A) (A) (A) (A) (A) (A) (A) (A) (A) (A) (A) (A)
                 (A) (A) (A) (A) (A) (A) (A) (A) (A) (A) (A) (A)
                 (A) (A) (A) (A) (A) (A) (A) (A) (A) (A)
 The electronic state is 1-A.
 Alpha  occ. eigenvalues --  -19.17205 -19.16651 -19.16490 -19.12256 -10.31493
 Alpha  occ. eigenvalues --  -10.24874 -10.24687 -10.20073 -10.19329 -10.18510
 Alpha  occ. eigenvalues --  -10.18288 -10.18185 -10.17996  -1.11416  -1.08995
 Alpha  occ. eigenvalues --   -1.06213  -1.02877  -0.87228  -0.81279  -0.75857
 Alpha  occ. eigenvalues --   -0.75324  -0.67825  -0.65211  -0.61949  -0.56799
 Alpha  occ. eigenvalues --   -0.55735  -0.55458  -0.51372  -0.50185  -0.48684
 Alpha  occ. eigenvalues --   -0.46935  -0.45920  -0.44703  -0.44332  -0.42682
 Alpha  occ. eigenvalues --   -0.41699  -0.40274  -0.39800  -0.38657  -0.36889
 Alpha  occ. eigenvalues --   -0.36587  -0.35723  -0.33823  -0.30048  -0.29753
 Alpha  occ. eigenvalues --   -0.25303  -0.22380
 Alpha virt. eigenvalues --   -0.07692  -0.01587   0.00156   0.01048   0.01116
 Alpha virt. eigenvalues --    0.02310   0.03174   0.04120   0.05042   0.05380
 Alpha virt. eigenvalues --    0.05967   0.06238   0.06844   0.07274   0.08135
 Alpha virt. eigenvalues --    0.08959   0.09442   0.09964   0.10165   0.11610
 Alpha virt. eigenvalues --    0.12227   0.12930   0.13540   0.13956   0.14040
 Alpha virt. eigenvalues --    0.15450   0.15807   0.16006   0.16533   0.16908
 Alpha virt. eigenvalues --    0.17473   0.17940   0.18382   0.18739   0.19099
 Alpha virt. eigenvalues --    0.19347   0.19471   0.20404   0.21166   0.21649
 Alpha virt. eigenvalues --    0.22475   0.22889   0.23459   0.24051   0.24172
 Alpha virt. eigenvalues --    0.24673   0.25517   0.25640   0.26090   0.26644
 Alpha virt. eigenvalues --    0.27706   0.27761   0.28075   0.29018   0.29347
 Alpha virt. eigenvalues --    0.30201   0.31560   0.31779   0.31902   0.32773
 Alpha virt. eigenvalues --    0.33189   0.34230   0.34831   0.35330   0.35988
 Alpha virt. eigenvalues --    0.36690   0.37350   0.40122   0.40601   0.41918
 Alpha virt. eigenvalues --    0.43451   0.43963   0.44171   0.45913   0.50558
 Alpha virt. eigenvalues --    0.50911   0.51975   0.52557   0.53898   0.54428
 Alpha virt. eigenvalues --    0.55495   0.56192   0.56972   0.57087   0.58594
 Alpha virt. eigenvalues --    0.59074   0.59514   0.61291   0.61363   0.62043
 Alpha virt. eigenvalues --    0.63038   0.64751   0.64987   0.65657   0.66043
 Alpha virt. eigenvalues --    0.68522   0.69495   0.70178   0.72255   0.72910
 Alpha virt. eigenvalues --    0.75177   0.76410   0.79521   0.80068   0.83286
 Alpha virt. eigenvalues --    0.84334   0.85349   0.85798   0.87732   0.88653
 Alpha virt. eigenvalues --    0.89512   0.90741   0.92668   0.94716   0.95974
 Alpha virt. eigenvalues --    0.96786   0.97732   0.98229   1.02896   1.03084
 Alpha virt. eigenvalues --    1.03548   1.03763   1.04965   1.06759   1.07426
 Alpha virt. eigenvalues --    1.09451   1.10200   1.10574   1.11785   1.12245
 Alpha virt. eigenvalues --    1.14710   1.15039   1.16617   1.17425   1.18729
 Alpha virt. eigenvalues --    1.21617   1.22121   1.22823   1.24919   1.25993
 Alpha virt. eigenvalues --    1.27188   1.29718   1.39201   1.39681   1.42785
 Alpha virt. eigenvalues --    1.44836   1.46261   1.48175   1.48856   1.50260
 Alpha virt. eigenvalues --    1.52811   1.53114   1.56504   1.56983   1.58793
 Alpha virt. eigenvalues --    1.59334   1.59590   1.61697   1.63277   1.63822
 Alpha virt. eigenvalues --    1.67144   1.67751   1.71550   1.72139   1.72286
 Alpha virt. eigenvalues --    1.76595   1.77159   1.79595   1.82420   1.84023
 Alpha virt. eigenvalues --    1.85788   1.87180   1.87635   1.90486   1.91283
 Alpha virt. eigenvalues --    1.91619   1.95494   1.95643   1.98625   1.99484
 Alpha virt. eigenvalues --    2.02287   2.05584   2.06058   2.07792   2.07947
 Alpha virt. eigenvalues --    2.09579   2.10621   2.12416   2.16645   2.19885
 Alpha virt. eigenvalues --    2.24397   2.27970   2.29284   2.32314   2.34508
 Alpha virt. eigenvalues --    2.36979   2.42557   2.44600   2.50773   2.58835
 Alpha virt. eigenvalues --    2.58975   2.59333   2.60092   2.60499   2.63658
 Alpha virt. eigenvalues --    2.69028   2.69223   2.70797   2.72702   2.73816
 Alpha virt. eigenvalues --    2.74456   2.75649   2.77325   2.77962   2.78231
 Alpha virt. eigenvalues --    2.82960   2.83863   2.86557   2.87368   2.90303
 Alpha virt. eigenvalues --    2.91676   2.94883   3.00019   3.02190   3.06240
 Alpha virt. eigenvalues --    3.06814   3.07307   3.07637   3.08117   3.10537
 Alpha virt. eigenvalues --    3.14956   3.15680   3.16825   3.19842   3.20206
 Alpha virt. eigenvalues --    3.27405   3.31916   3.35843   3.35960   3.39643
 Alpha virt. eigenvalues --    3.43783   3.45227   3.53866   3.55275   3.58326
 Alpha virt. eigenvalues --    3.61960   3.65659   3.67603   3.70490   3.82385
 Alpha virt. eigenvalues --    3.90182   3.91892   3.95739   4.04858   4.06992
 Alpha virt. eigenvalues --    4.14083   4.17426   4.17845   4.24262   4.53956
 Alpha virt. eigenvalues --    4.84170   4.94754   4.95502   5.02650   5.03013
 Alpha virt. eigenvalues --    5.16150   5.39823   5.41004   5.46943   5.63344
 Alpha virt. eigenvalues --    5.71179   5.80505   5.83136  23.55042  23.76831
 Alpha virt. eigenvalues --   23.84340  23.89437  23.93228  24.02456  24.09825
 Alpha virt. eigenvalues --   24.17340  24.21245  49.86003  49.89360  49.96692
 Alpha virt. eigenvalues --   50.01603
          Condensed to atoms (all electrons):
               1          2          3          4          5          6
     1  H    0.478621   0.351034  -0.002482   0.046001  -0.069064  -0.022259
     2  C    0.351034  12.149558  -1.910853  -0.672534  -4.028947  -0.498040
     3  C   -0.002482  -1.910853   9.190419   0.228478   0.151832   0.065607
     4  C    0.046001  -0.672534   0.228478   7.954371  -0.338193  -1.001347
     5  C   -0.069064  -4.028947   0.151832  -0.338193  15.599184  -1.761864
     6  C   -0.022259  -0.498040   0.065607  -1.001347  -1.761864   8.970097
     7  C   -0.008865  -1.135146  -1.382174   0.248593  -1.724003   0.228302
     8  H   -0.000118   0.041367  -0.079130  -0.018443  -0.036962   0.014137
     9  H    0.000029   0.022320   0.378837   0.005033  -0.039539   0.009409
    10  C    0.004452   0.874801  -0.085557  -0.385514  -0.545006  -0.099678
    11  H   -0.000027  -0.055534   0.021217  -0.058069  -0.009109   0.003695
    12  C    0.044508   0.756876  -0.365303  -0.434026  -0.264047   0.029429
    13  H    0.002623   0.030343   0.005017  -0.039488   0.027889  -0.003265
    14  C    0.008171   0.101244  -0.061522  -0.612491  -0.218661   0.033558
    15  O    0.000022   0.005674   0.001002   0.048292   0.002780   0.000268
    16  O   -0.000069   0.010103   0.000045   0.027621   0.003142  -0.000025
    17  H    0.000002   0.000740   0.000035  -0.007737   0.000141  -0.000008
    18  O   -0.005965   0.307739  -0.099959   0.038705   0.294150  -0.590289
    19  H    0.001834  -0.135230   0.016701  -0.033872  -0.002243   0.168830
    20  O   -0.000142  -0.045833  -0.289887   0.000915  -0.013129   0.494985
    21  H    0.000052  -0.037517   0.136262  -0.003081  -0.196254   0.101063
               7          8          9         10         11         12
     1  H   -0.008865  -0.000118   0.000029   0.004452  -0.000027   0.044508
     2  C   -1.135146   0.041367   0.022320   0.874801  -0.055534   0.756876
     3  C   -1.382174  -0.079130   0.378837  -0.085557   0.021217  -0.365303
     4  C    0.248593  -0.018443   0.005033  -0.385514  -0.058069  -0.434026
     5  C   -1.724003  -0.036962  -0.039539  -0.545006  -0.009109  -0.264047
     6  C    0.228302   0.014137   0.009409  -0.099678   0.003695   0.029429
     7  C   11.533472   0.345264  -0.017896  -0.816049   0.112268  -0.762721
     8  H    0.345264   0.488872  -0.005851   0.056142   0.001542   0.019052
     9  H   -0.017896  -0.005851   0.478769   0.002287   0.000005   0.001276
    10  C   -0.816049   0.056142   0.002287   6.183718   0.397564  -0.319038
    11  H    0.112268   0.001542   0.000005   0.397564   0.478739  -0.086324
    12  C   -0.762721   0.019052   0.001276  -0.319038  -0.086324   9.108050
    13  H   -0.013650  -0.000023   0.000000   0.045766   0.004524   0.342894
    14  C   -0.139690   0.006806   0.000283   0.310832  -0.000340  -1.616361
    15  O    0.019462  -0.000055   0.000000   0.133308   0.008038  -0.158437
    16  O   -0.003077   0.000003   0.000000  -0.050029   0.001006   0.193910
    17  H   -0.000402   0.000000  -0.000000   0.023091   0.000035  -0.141766
    18  O    0.029413   0.000170  -0.000376   0.012344   0.000040   0.010203
    19  H   -0.009367   0.000001  -0.000016  -0.001906  -0.000005   0.006081
    20  O   -0.123625  -0.000513  -0.004336  -0.002779   0.000000   0.000013
    21  H    0.009113  -0.000012   0.000397   0.000112   0.000001  -0.000396
              13         14         15         16         17         18
     1  H    0.002623   0.008171   0.000022  -0.000069   0.000002  -0.005965
     2  C    0.030343   0.101244   0.005674   0.010103   0.000740   0.307739
     3  C    0.005017  -0.061522   0.001002   0.000045   0.000035  -0.099959
     4  C   -0.039488  -0.612491   0.048292   0.027621  -0.007737   0.038705
     5  C    0.027889  -0.218661   0.002780   0.003142   0.000141   0.294150
     6  C   -0.003265   0.033558   0.000268  -0.000025  -0.000008  -0.590289
     7  C   -0.013650  -0.139690   0.019462  -0.003077  -0.000402   0.029413
     8  H   -0.000023   0.006806  -0.000055   0.000003   0.000000   0.000170
     9  H    0.000000   0.000283   0.000000   0.000000  -0.000000  -0.000376
    10  C    0.045766   0.310832   0.133308  -0.050029   0.023091   0.012344
    11  H    0.004524  -0.000340   0.008038   0.001006   0.000035   0.000040
    12  C    0.342894  -1.616361  -0.158437   0.193910  -0.141766   0.010203
    13  H    0.458241  -0.054350   0.005434   0.005093  -0.000051   0.000071
    14  C   -0.054350   7.769684   0.273082  -0.077956   0.150259   0.001195
    15  O    0.005434   0.273082   8.239653  -0.106126  -0.006268   0.000001
    16  O    0.005093  -0.077956  -0.106126   8.035443   0.250384   0.000001
    17  H   -0.000051   0.150259  -0.006268   0.250384   0.401495  -0.000000
    18  O    0.000071   0.001195   0.000001   0.000001  -0.000000   8.086285
    19  H   -0.000054   0.000449   0.000000   0.000001   0.000000   0.268850
    20  O   -0.000004   0.000143   0.000000   0.000000   0.000000   0.009686
    21  H    0.000001  -0.000025   0.000000  -0.000000  -0.000000   0.022706
              19         20         21
     1  H    0.001834  -0.000142   0.000052
     2  C   -0.135230  -0.045833  -0.037517
     3  C    0.016701  -0.289887   0.136262
     4  C   -0.033872   0.000915  -0.003081
     5  C   -0.002243  -0.013129  -0.196254
     6  C    0.168830   0.494985   0.101063
     7  C   -0.009367  -0.123625   0.009113
     8  H    0.000001  -0.000513  -0.000012
     9  H   -0.000016  -0.004336   0.000397
    10  C   -0.001906  -0.002779   0.000112
    11  H   -0.000005   0.000000   0.000001
    12  C    0.006081   0.000013  -0.000396
    13  H   -0.000054  -0.000004   0.000001
    14  C    0.000449   0.000143  -0.000025
    15  O    0.000000   0.000000   0.000000
    16  O    0.000001   0.000000  -0.000000
    17  H    0.000000   0.000000  -0.000000
    18  O    0.268850   0.009686   0.022706
    19  H    0.380386   0.002769  -0.001459
    20  O    0.002769   8.031359   0.279494
    21  H   -0.001459   0.279494   0.365702
 Mulliken charges:
               1
     1  H    0.171642
     2  C   -0.132165
     3  C    0.081415
     4  C    1.006787
     5  C   -0.832097
     6  C   -0.142604
     7  C   -0.389223
     8  H    0.167750
     9  H    0.169367
    10  C    0.261138
    11  H    0.180734
    12  C   -0.363875
    13  H    0.182990
    14  C    0.125688
    15  O   -0.466129
    16  O   -0.289470
    17  H    0.330049
    18  O   -0.384970
    19  H    0.338249
    20  O   -0.339116
    21  H    0.323840
 Sum of Mulliken charges =  -0.00000
 Mulliken charges with hydrogens summed into heavy atoms:
               1
     2  C    0.039478
     3  C    0.250782
     4  C    1.006787
     5  C   -0.832097
     6  C   -0.142604
     7  C   -0.221473
    10  C    0.441872
    12  C   -0.180885
    14  C    0.125688
    15  O   -0.466129
    16  O    0.040579
    18  O   -0.046722
    20  O   -0.015276
 Electronic spatial extent (au):  <R**2>=           3560.9343
 Charge=             -0.0000 electrons
 Dipole moment (field-independent basis, Debye):
    X=              2.0940    Y=              4.4497    Z=              0.0030  Tot=              4.9178
 Quadrupole moment (field-independent basis, Debye-Ang):
   XX=            -84.1527   YY=            -65.7317   ZZ=            -79.2506
   XY=             -2.6453   XZ=             -0.0097   YZ=             -0.0046
 Traceless Quadrupole moment (field-independent basis, Debye-Ang):
   XX=             -7.7744   YY=             10.6467   ZZ=             -2.8723
   XY=             -2.6453   XZ=             -0.0097   YZ=             -0.0046
 Octapole moment (field-independent basis, Debye-Ang**2):
  XXX=            -43.0765  YYY=             26.9016  ZZZ=              0.0007  XYY=             35.3864
  XXY=             75.4447  XXZ=              0.0760  XZZ=             -5.2446  YZZ=              5.4315
  YYZ=              0.0093  XYZ=              0.0365
 Hexadecapole moment (field-independent basis, Debye-Ang**3):
 XXXX=          -3425.7193 YYYY=           -513.5646 ZZZZ=            -85.4019 XXXY=           -135.3339
 XXXZ=             -0.3635 YYYX=             37.5578 YYYZ=             -0.0222 ZZZX=             -0.0039
 ZZZY=              0.0079 XXYY=           -792.6443 XXZZ=           -655.6265 YYZZ=           -130.4686
 XXYZ=             -0.0836 YYXZ=              0.0277 ZZXY=              8.3026
 N-N= 7.200078610836D+02 E-N=-2.958468569063D+03  KE= 6.464345621250D+02
 D1PCM: PCM CHGder 1st derivatives, ID1Alg=3 FixD1E=F DoIter=F DoCFld=F I1PDM=0.
 Calling FoFJK, ICntrl=      2127 FMM=F ISym2X=0 I1Cent= 0 IOpClX= 0 NMat=1 NMatS=1 NMatT=0.
 ***** Axes restored to original set *****
 -------------------------------------------------------------------
 Center     Atomic                   Forces (Hartrees/Bohr)
 Number     Number              X              Y              Z
 -------------------------------------------------------------------
      1        1          -0.001369666    0.000280846   -0.000008365
      2        6           0.002539420    0.001898182   -0.000001788
      3        6          -0.000529832   -0.000269021   -0.000001251
      4        6          -0.000249164    0.000052212    0.000002027
      5        6          -0.001094286    0.001232860    0.000005106
      6        6           0.008574398   -0.001608193    0.000003431
      7        6           0.000899620   -0.002877624    0.000000805
      8        1           0.000011862   -0.000152581    0.000000018
      9        1           0.000406809   -0.000791807    0.000000027
     10        6          -0.001824303   -0.002406384    0.000002681
     11        1          -0.001999123   -0.000823595   -0.000002501
     12        6           0.004878087    0.001627237    0.000000658
     13        1          -0.000223402   -0.000136401    0.000007288
     14        6          -0.014762326    0.017643056   -0.000028491
     15        8           0.008082785   -0.014320275    0.000022788
     16        8          -0.000611302   -0.003287509    0.000003339
     17        1           0.004241422    0.001650077   -0.000002582
     18        8          -0.002220330   -0.001551191   -0.000002174
     19        1           0.002981879    0.003346020    0.000002517
     20        8          -0.005620381   -0.001623262   -0.000003953
     21        1          -0.002112167    0.002117354    0.000000420
 -------------------------------------------------------------------
 Cartesian Forces:  Max     0.017643056 RMS     0.004069929

 GradGradGradGradGradGradGradGradGradGradGradGradGradGradGradGradGradGrad
 Berny optimization.
 FormGI is forming the generalized inverse of G from B-inverse, IUseBI=4.
 Internal  Forces:  Max     0.016381094 RMS     0.002328566
 Search for a local minimum.
 Step number   1 out of a maximum of  103
 All quantities printed in internal units (Hartrees-Bohrs-Radians)
 Mixed Optimization -- RFO/linear search
 Second derivative matrix not updated -- first step.
 ITU=  0
     Eigenvalues ---    0.01173   0.01353   0.01480   0.01807   0.02013
     Eigenvalues ---    0.02018   0.02049   0.02086   0.02086   0.02126
     Eigenvalues ---    0.02137   0.02142   0.02168   0.02180   0.02221
     Eigenvalues ---    0.02233   0.02262   0.02813   0.16000   0.16000
     Eigenvalues ---    0.16000   0.16000   0.16000   0.16000   0.16000
     Eigenvalues ---    0.16000   0.22000   0.22000   0.22372   0.23479
     Eigenvalues ---    0.24606   0.25000   0.25000   0.25000   0.25000
     Eigenvalues ---    0.25000   0.35097   0.35403   0.35524   0.35646
     Eigenvalues ---    0.35661   0.35834   0.37517   0.41272   0.42071
     Eigenvalues ---    0.44675   0.45559   0.47020   0.48365   0.49887
     Eigenvalues ---    0.52143   0.53580   0.53735   0.54125   0.55000
     Eigenvalues ---    0.56049   0.99187
 RFO step:  Lambda=-1.03920828D-03 EMin= 1.17311935D-02
 Linear search not attempted -- first point.
 Iteration  1 RMS(Cart)=  0.01234217 RMS(Int)=  0.00009291
 Iteration  2 RMS(Cart)=  0.00010435 RMS(Int)=  0.00000080
 Iteration  3 RMS(Cart)=  0.00000001 RMS(Int)=  0.00000080
 Variable       Old X    -DE/DX   Delta X   Delta X   Delta X     New X
                                 (Linear)    (Quad)   (Total)
    R1        2.05026  -0.00048   0.00000  -0.00134  -0.00134   2.04892
    R2        2.66343   0.00132   0.00000   0.00295   0.00296   2.66638
    R3        2.60977   0.00008   0.00000   0.00020   0.00020   2.60998
    R4        2.62542   0.00154   0.00000   0.00326   0.00326   2.62867
    R5        2.62804  -0.00043   0.00000  -0.00094  -0.00095   2.62709
    R6        2.04639   0.00043   0.00000   0.00120   0.00120   2.04759
    R7        2.65202   0.00092   0.00000   0.00197   0.00198   2.65400
    R8        2.75074  -0.00220   0.00000  -0.00585  -0.00585   2.74489
    R9        2.66146   0.00250   0.00000   0.00570   0.00570   2.66716
   R10        2.59979   0.00112   0.00000   0.00224   0.00224   2.60203
   R11        2.56416   0.00775   0.00000   0.01443   0.01443   2.57859
   R12        2.04832   0.00014   0.00000   0.00039   0.00039   2.04871
   R13        2.05518   0.00006   0.00000   0.00016   0.00016   2.05534
   R14        2.54211   0.00340   0.00000   0.00606   0.00606   2.54817
   R15        2.04616  -0.00008   0.00000  -0.00023  -0.00023   2.04593
   R16        2.77642  -0.00334   0.00000  -0.00928  -0.00928   2.76714
   R17        2.28966   0.01638   0.00000   0.01650   0.01650   2.30616
   R18        2.57763   0.00065   0.00000   0.00123   0.00123   2.57886
   R19        1.82974   0.00358   0.00000   0.00666   0.00666   1.83640
   R20        1.81832   0.00447   0.00000   0.00811   0.00811   1.82643
   R21        1.82618   0.00264   0.00000   0.00486   0.00486   1.83104
    A1        2.10198   0.00171   0.00000   0.00989   0.00989   2.11187
    A2        2.07640  -0.00098   0.00000  -0.00682  -0.00682   2.06958
    A3        2.10480  -0.00073   0.00000  -0.00307  -0.00307   2.10173
    A4        2.09516  -0.00010   0.00000  -0.00024  -0.00025   2.09491
    A5        2.06872   0.00084   0.00000   0.00505   0.00505   2.07377
    A6        2.11930  -0.00075   0.00000  -0.00480  -0.00480   2.11450
    A7        2.06098   0.00221   0.00000   0.00881   0.00881   2.06979
    A8        2.14514  -0.00049   0.00000  -0.00198  -0.00198   2.14316
    A9        2.07706  -0.00171   0.00000  -0.00683  -0.00683   2.07024
   A10        2.10611  -0.00125   0.00000  -0.00461  -0.00461   2.10150
   A11        2.17484  -0.00180   0.00000  -0.00734  -0.00734   2.16749
   A12        2.00224   0.00305   0.00000   0.01196   0.01196   2.01420
   A13        2.08100   0.00126   0.00000   0.00536   0.00536   2.08636
   A14        2.09238  -0.00169   0.00000  -0.00690  -0.00690   2.08548
   A15        2.10980   0.00043   0.00000   0.00154   0.00154   2.11134
   A16        2.11832  -0.00138   0.00000  -0.00624  -0.00624   2.11207
   A17        2.08303   0.00063   0.00000   0.00273   0.00273   2.08577
   A18        2.08183   0.00075   0.00000   0.00351   0.00351   2.08534
   A19        2.02099  -0.00164   0.00000  -0.01115  -0.01115   2.00984
   A20        2.23255  -0.00117   0.00000  -0.00531  -0.00531   2.22725
   A21        2.02964   0.00281   0.00000   0.01646   0.01646   2.04610
   A22        2.15125  -0.00068   0.00000  -0.00352  -0.00352   2.14773
   A23        2.09900   0.00086   0.00000   0.00389   0.00389   2.10289
   A24        2.03293  -0.00018   0.00000  -0.00037  -0.00037   2.03257
   A25        2.21335   0.00058   0.00000   0.00233   0.00233   2.21568
   A26        1.94044   0.00222   0.00000   0.00884   0.00884   1.94928
   A27        2.12940  -0.00280   0.00000  -0.01117  -0.01117   2.11823
   A28        1.86567   0.00513   0.00000   0.03183   0.03183   1.89750
   A29        1.93691  -0.00067   0.00000  -0.00416  -0.00416   1.93274
   A30        1.90127   0.00259   0.00000   0.01609   0.01609   1.91736
    D1        3.14118   0.00000   0.00000   0.00020   0.00020   3.14138
    D2       -0.00039   0.00000   0.00000   0.00015   0.00015  -0.00025
    D3       -0.00023   0.00000   0.00000   0.00010   0.00010  -0.00013
    D4        3.14138   0.00000   0.00000   0.00005   0.00005   3.14143
    D5       -3.14133  -0.00000   0.00000  -0.00017  -0.00017  -3.14150
    D6        0.00008  -0.00000   0.00000  -0.00011  -0.00011  -0.00003
    D7        0.00009  -0.00000   0.00000  -0.00007  -0.00007   0.00001
    D8        3.14149  -0.00000   0.00000  -0.00001  -0.00001   3.14148
    D9       -0.00004   0.00000   0.00000   0.00003   0.00003  -0.00001
   D10       -3.14155  -0.00000   0.00000  -0.00000  -0.00000  -3.14155
   D11        3.14153   0.00000   0.00000   0.00001   0.00001   3.14154
   D12        0.00002  -0.00000   0.00000  -0.00002  -0.00002   0.00000
   D13       -0.00011   0.00000   0.00000   0.00000   0.00000  -0.00010
   D14        3.14159  -0.00000   0.00000  -0.00002  -0.00002   3.14157
   D15        3.14151   0.00000   0.00000   0.00002   0.00002   3.14153
   D16        0.00002  -0.00000   0.00000  -0.00001  -0.00001   0.00001
   D17        0.00024  -0.00000   0.00000  -0.00006  -0.00006   0.00017
   D18       -3.14146  -0.00000   0.00000  -0.00004  -0.00004  -3.14150
   D19       -3.14137  -0.00000   0.00000  -0.00001  -0.00001  -3.14139
   D20        0.00012   0.00000   0.00000   0.00001   0.00001   0.00013
   D21        3.13973   0.00001   0.00000   0.00053   0.00053   3.14026
   D22       -0.00200   0.00001   0.00000   0.00052   0.00052  -0.00147
   D23       -0.00185   0.00001   0.00000   0.00048   0.00048  -0.00137
   D24        3.13961   0.00001   0.00000   0.00047   0.00047   3.14008
   D25        0.00005   0.00000   0.00000   0.00001   0.00001   0.00006
   D26        3.14156   0.00000   0.00000   0.00004   0.00004  -3.14159
   D27       -3.14137  -0.00000   0.00000  -0.00005  -0.00005  -3.14142
   D28        0.00013  -0.00000   0.00000  -0.00002  -0.00002   0.00012
   D29        0.00135  -0.00000   0.00000  -0.00023  -0.00023   0.00112
   D30       -3.14042  -0.00000   0.00000  -0.00017  -0.00017  -3.14059
   D31       -3.14154   0.00000   0.00000   0.00000   0.00000  -3.14153
   D32        0.00014  -0.00000   0.00000  -0.00003  -0.00003   0.00011
   D33       -0.00018   0.00000   0.00000   0.00016   0.00016  -0.00003
   D34        3.14148   0.00000   0.00000   0.00014   0.00014  -3.14157
   D35        3.14128   0.00000   0.00000   0.00014   0.00014   3.14142
   D36       -0.00024   0.00000   0.00000   0.00012   0.00012  -0.00012
   D37        0.00014  -0.00000   0.00000  -0.00007  -0.00007   0.00007
   D38       -3.14147  -0.00000   0.00000  -0.00017  -0.00017   3.14154
   D39       -3.14139  -0.00000   0.00000  -0.00009  -0.00009  -3.14148
   D40        0.00019  -0.00000   0.00000  -0.00019  -0.00019  -0.00000
   D41       -3.14152   0.00000   0.00000   0.00007   0.00007  -3.14145
   D42        0.00006  -0.00000   0.00000  -0.00002  -0.00002   0.00003
         Item               Value     Threshold  Converged?
 Maximum Force            0.016381     0.000450     NO 
 RMS     Force            0.002329     0.000300     NO 
 Maximum Displacement     0.054973     0.001800     NO 
 RMS     Displacement     0.012370     0.001200     NO 
 Predicted change in Energy=-5.214099D-04
 GradGradGradGradGradGradGradGradGradGradGradGradGradGradGradGradGradGrad

                          Input orientation:                          
 ---------------------------------------------------------------------
 Center     Atomic      Atomic             Coordinates (Angstroms)
 Number     Number       Type             X           Y           Z
 ---------------------------------------------------------------------
      1          1           0       -0.197779    1.694416    0.001406
      2          6           0       -0.761285    0.768113    0.000758
      3          6           0       -2.274115   -1.583652   -0.000616
      4          6           0       -0.105727   -0.481340    0.000426
      5          6           0       -2.140851    0.834030    0.000360
      6          6           0       -2.912496   -0.347755   -0.000369
      7          6           0       -0.885475   -1.649428   -0.000160
      8          1           0       -0.396767   -2.617160   -0.000333
      9          1           0       -2.877884   -2.483384   -0.001129
     10          6           0        1.341035   -0.610690    0.000619
     11          1           0        1.713851   -1.632437    0.001630
     12          6           0        2.255849    0.379962   -0.000454
     13          1           0        1.989834    1.429430   -0.001657
     14          6           0        3.686901    0.069668   -0.000091
     15          8           0        4.197140   -1.038912    0.001068
     16          8           0        4.448426    1.202105   -0.001389
     17          1           0        5.386208    0.947306   -0.001227
     18          8           0       -2.859328    2.008656    0.000765
     19          1           0       -2.266824    2.772248    0.000351
     20          8           0       -4.276047   -0.296054   -0.000775
     21          1           0       -4.570398    0.627097   -0.000587
 ---------------------------------------------------------------------
                    Distance matrix (angstroms):
                    1          2          3          4          5
     1  H    0.000000
     2  C    1.084240   0.000000
     3  C    3.880323   2.796329   0.000000
     4  C    2.177703   1.410989   2.432489   0.000000
     5  C    2.125040   1.381140   2.421352   2.423206   0.000000
     6  C    3.397081   2.423401   1.391033   2.809947   1.411400
     7  C    3.413828   2.420729   1.390197   1.404435   2.782720
     8  H    4.316166   3.404842   2.143029   2.155559   3.866852
     9  H    4.963566   3.879720   1.083538   3.419509   3.398301
    10  C    2.771545   2.514130   3.743790   1.452532   3.769714
    11  H    3.836962   3.448034   3.988265   2.153111   4.576263
    12  C    2.783537   3.042000   4.937241   2.513738   4.420085
    13  H    2.203605   2.829488   5.221104   2.835916   4.173375
    14  C    4.210765   4.502686   6.186047   3.832445   5.877664
    15  O    5.175557   5.277435   6.494142   4.338842   6.608936
    16  O    4.672215   5.227757   7.276881   4.855337   6.599549
    17  H    5.633745   6.150105   8.067608   5.674714   7.527911
    18  O    2.680035   2.437361   3.639664   3.712465   1.376937
    19  H    2.332953   2.506631   4.355906   3.905915   1.942307
    20  O    4.538088   3.672329   2.380261   4.174434   2.415813
    21  H    4.500997   3.811723   3.187528   4.600209   2.438344
                    6          7          8          9         10
     6  C    0.000000
     7  C    2.408976   0.000000
     8  H    3.388081   1.084132   0.000000
     9  H    2.135910   2.159903   2.484721   0.000000
    10  C    4.261650   2.456892   2.654407   4.615870   0.000000
    11  H    4.801406   2.599382   2.329033   4.669920   1.087639
    12  C    5.219326   3.739831   4.002389   5.878262   1.348436
    13  H    5.214521   4.212691   4.697953   6.245382   2.140803
    14  C    6.612585   4.884865   4.888291   7.043755   2.442535
    15  O    7.143152   5.119151   4.857453   7.220974   2.888029
    16  O    7.522316   6.048284   6.169496   8.201076   3.597515
    17  H    8.399147   6.788006   6.793248   8.947896   4.334834
    18  O    2.357011   4.156642   5.240456   4.492079   4.950153
    19  H    3.186112   4.632422   5.704632   5.291036   4.945797
    20  O    1.364531   3.650698   4.520658   2.596011   5.625887
    21  H    1.923272   4.331423   5.286247   3.541144   6.039632
                   11         12         13         14         15
    11  H    0.000000
    12  C    2.084110   0.000000
    13  H    3.074282   1.082659   0.000000
    14  C    2.605780   1.464306   2.174625   0.000000
    15  O    2.553233   2.404541   3.311332   1.220367   0.000000
    16  O    3.938596   2.341648   2.469079   1.364674   2.255063
    17  H    4.487904   3.181356   3.430423   1.912562   2.314940
    18  O    5.845641   5.368210   4.883633   6.827355   7.686443
    19  H    5.936920   5.116405   4.463440   6.538407   7.503850
    20  O    6.137165   6.566784   6.499119   7.971342   8.505688
    21  H    6.678120   6.830719   6.609114   8.276093   8.924422
                   16         17         18         19         20
    16  O    0.000000
    17  H    0.971781   0.000000
    18  O    7.352128   8.313563   0.000000
    19  H    6.896370   7.867611   0.966506   0.000000
    20  O    8.852169   9.741925   2.705325   3.667622   0.000000
    21  H    9.037136   9.961754   2.199198   3.147718   0.968943
                   21
    21  H    0.000000
 Stoichiometry    C9H8O4
 Framework group  C1[X(C9H8O4)]
 Deg. of freedom    57
 Full point group                 C1      NOp   1
 Largest Abelian subgroup         C1      NOp   1
 Largest concise Abelian subgroup C1      NOp   1
                         Standard orientation:                         
 ---------------------------------------------------------------------
 Center     Atomic      Atomic             Coordinates (Angstroms)
 Number     Number       Type             X           Y           Z
 ---------------------------------------------------------------------
      1          1           0        0.198125    1.694297   -0.001420
      2          6           0        0.761935    0.768179   -0.000772
      3          6           0        2.275536   -1.583091    0.000602
      4          6           0        0.106787   -0.481489   -0.000440
      5          6           0        2.141479    0.834547   -0.000375
      6          6           0        2.913512   -0.346984    0.000355
      7          6           0        0.886917   -1.649321    0.000146
      8          1           0        0.398527   -2.617214    0.000318
      9          1           0        2.879600   -2.482625    0.001115
     10          6           0       -1.339932   -0.611314   -0.000633
     11          1           0       -1.712414   -1.633182   -0.001645
     12          6           0       -2.255071    0.379038    0.000440
     13          1           0       -1.989400    1.428594    0.001643
     14          6           0       -3.686021    0.068276    0.000077
     15          8           0       -4.195897   -1.040471   -0.001083
     16          8           0       -4.447917    1.200463    0.001374
     17          1           0       -5.385616    0.945356    0.001213
     18          8           0        2.859571    2.009409   -0.000780
     19          1           0        2.266817    2.772806   -0.000365
     20          8           0        4.277046   -0.294836    0.000760
     21          1           0        4.571095    0.628411    0.000572
 ---------------------------------------------------------------------
 Rotational constants (GHZ):           2.2483881           0.3211636           0.2810220
 Standard basis: 6-311+G(d,p) (5D, 7F)
 There are   347 symmetry adapted cartesian basis functions of A   symmetry.
 There are   334 symmetry adapted basis functions of A   symmetry.
   334 basis functions,   532 primitive gaussians,   347 cartesian basis functions
    47 alpha electrons       47 beta electrons
       nuclear repulsion energy       719.2784912758 Hartrees.
 NAtoms=   21 NActive=   21 NUniq=   21 SFac= 1.00D+00 NAtFMM=   60 NAOKFM=F Big=F
 Integral buffers will be    131072 words long.
 Raffenetti 2 integral format.
 Two-electron integral symmetry is turned on.
 Nuclear repulsion after empirical dispersion term =      719.2628558183 Hartrees.
 ------------------------------------------------------------------------------
 Polarizable Continuum Model (PCM)
 =================================
 Model                : PCM.
 Atomic radii         : SMD-Coulomb.
 Polarization charges : Total charges.
 Charge compensation  : None.
 Solution method      : On-the-fly selection.
 Cavity type          : VdW (van der Waals Surface) (Alpha=1.000).
 Cavity algorithm     : GePol (No added spheres)
                        Default sphere list used, NSphG=   21.
                        Lebedev-Laikov grids with approx.  5.0 points / Ang**2.
                        Smoothing algorithm: York/Karplus (Gamma=1.0000).
                        Polarization charges: spherical gaussians, with
                                              point-specific exponents (IZeta= 3).
                        Self-potential: point-specific (ISelfS= 7).
                        Self-field    : sphere-specific E.n sum rule (ISelfD= 2).
 1st derivatives      : Analytical E(r).r(x)/FMM algorithm (CHGder, D1EAlg=3).
                        Cavity 1st derivative terms included.
 Solvent              : Water, Eps=  78.355300 Eps(inf)=   1.777849
 ------------------------------------------------------------------------------
 ------------------------------------------------------------------------------
 Atomic radii for non-electrostatic terms: SMD-CDS.
 ------------------------------------------------------------------------------
 Nuclear repulsion after PCM non-electrostatic terms =      719.2731893221 Hartrees.
 One-electron integrals computed using PRISM.
 NBasis=   334 RedAO= T EigKep=  1.24D-06  NBF=   334
 NBsUse=   333 1.00D-06 EigRej=  7.81D-07 NBFU=   333
 Initial guess from the checkpoint file:  "caffeic acid.chk"
 B after Tr=     0.000000    0.000000   -0.000000
         Rot=    1.000000    0.000005   -0.000002   -0.000340 Ang=   0.04 deg.
 ExpMin= 4.38D-02 ExpMax= 8.59D+03 ExpMxC= 1.30D+03 IAcc=3 IRadAn=         5 AccDes= 0.00D+00
 Harris functional with IExCor=  402 and IRadAn=       5 diagonalized for initial guess.
 HarFok:  IExCor=  402 AccDes= 0.00D+00 IRadAn=         5 IDoV= 1 UseB2=F ITyADJ=14
 ICtDFT=  3500011 ScaDFX=  1.000000  1.000000  1.000000  1.000000
 FoFCou: FMM=F IPFlag=           0 FMFlag=      100000 FMFlg1=           0
         NFxFlg=           0 DoJE=T BraDBF=F KetDBF=T FulRan=T
         wScrn=  0.000000 ICntrl=       500 IOpCl=  0 I1Cent=   200000004 NGrid=           0
         NMat0=    1 NMatS0=      1 NMatT0=    0 NMatD0=    1 NMtDS0=    0 NMtDT0=    0
 Petite list used in FoFCou.
 Requested convergence on RMS density matrix=1.00D-08 within  32 cycles.
 Requested convergence on MAX density matrix=1.00D-06.
 Requested convergence on             energy=1.00D-06.
 No special actions if energy rises.
 Inv3:  Mode=1 IEnd=     8118075.
 Iteration    1 A*A^-1 deviation from unit magnitude is 3.33D-15 for    553.
 Iteration    1 A*A^-1 deviation from orthogonality  is 2.30D-15 for   1279    838.
 Iteration    1 A^-1*A deviation from unit magnitude is 3.11D-15 for    553.
 Iteration    1 A^-1*A deviation from orthogonality  is 3.51D-13 for   1128   1079.
 Error on total polarization charges =  0.06113
 SCF Done:  E(RB3LYP) =  -648.909286558     A.U. after   11 cycles
            NFock= 11  Conv=0.70D-08     -V/T= 2.0040
 SMD-CDS (non-electrostatic) energy       (kcal/mol) =       6.48
 (included in total energy above)
 QCSCF skips out because SCF is already converged.
 D1PCM: PCM CHGder 1st derivatives, ID1Alg=3 FixD1E=F DoIter=F DoCFld=F I1PDM=0.
 Calling FoFJK, ICntrl=      2127 FMM=F ISym2X=0 I1Cent= 0 IOpClX= 0 NMat=1 NMatS=1 NMatT=0.
 ***** Axes restored to original set *****
 -------------------------------------------------------------------
 Center     Atomic                   Forces (Hartrees/Bohr)
 Number     Number              X              Y              Z
 -------------------------------------------------------------------
      1        1          -0.000221977    0.000010017   -0.000002832
      2        6           0.000958227   -0.000727191   -0.000004281
      3        6          -0.001136382    0.000430313    0.000001156
      4        6          -0.000078294    0.000797273    0.000000476
      5        6          -0.001672494    0.000107819    0.000002376
      6        6           0.003556053    0.000826202    0.000002825
      7        6           0.000039604   -0.000373451    0.000002555
      8        1           0.000008074    0.000210518   -0.000000035
      9        1           0.000018100    0.000065937   -0.000000170
     10        6           0.000277971   -0.000638345   -0.000001693
     11        1          -0.000197145    0.000141757   -0.000003857
     12        6           0.003151887   -0.000174141    0.000009101
     13        1          -0.000219905   -0.000141426    0.000003050
     14        6          -0.003107651    0.007007792   -0.000019779
     15        8           0.002107022   -0.005091507    0.000010268
     16        8          -0.000944025   -0.000946214    0.000002847
     17        1          -0.000690416   -0.000370712    0.000001550
     18        8          -0.000245688   -0.000475893   -0.000004030
     19        1           0.000343314    0.000012109    0.000003543
     20        8          -0.002444657   -0.000451033   -0.000001526
     21        1           0.000498380   -0.000219824   -0.000001546
 -------------------------------------------------------------------
 Cartesian Forces:  Max     0.007007792 RMS     0.001430567

 GradGradGradGradGradGradGradGradGradGradGradGradGradGradGradGradGradGrad
 Berny optimization.
 Using GEDIIS/GDIIS optimizer.
 FormGI is forming the generalized inverse of G from B-inverse, IUseBI=4.
 Internal  Forces:  Max     0.005512086 RMS     0.000753992
 Search for a local minimum.
 Step number   2 out of a maximum of  103
 All quantities printed in internal units (Hartrees-Bohrs-Radians)
 Mixed Optimization -- En-DIIS/RFO-DIIS
 Update second derivatives using D2CorX and points    1    2
 DE= -5.65D-04 DEPred=-5.21D-04 R= 1.08D+00
 TightC=F SS=  1.41D+00  RLast= 5.89D-02 DXNew= 5.0454D-01 1.7684D-01
 Trust test= 1.08D+00 RLast= 5.89D-02 DXMaxT set to 3.00D-01
 ITU=  1  0
 Use linear search instead of GDIIS.
     Eigenvalues ---    0.01173   0.01353   0.01476   0.01809   0.02013
     Eigenvalues ---    0.02018   0.02047   0.02086   0.02096   0.02126
     Eigenvalues ---    0.02136   0.02141   0.02168   0.02180   0.02221
     Eigenvalues ---    0.02232   0.02262   0.02813   0.15440   0.16000
     Eigenvalues ---    0.16000   0.16000   0.16000   0.16000   0.16000
     Eigenvalues ---    0.17620   0.21799   0.22001   0.22392   0.23632
     Eigenvalues ---    0.23816   0.24793   0.25000   0.25000   0.25000
     Eigenvalues ---    0.25680   0.34261   0.35102   0.35414   0.35531
     Eigenvalues ---    0.35660   0.35661   0.37799   0.41412   0.42220
     Eigenvalues ---    0.44883   0.45807   0.47266   0.48229   0.49947
     Eigenvalues ---    0.50133   0.53104   0.53987   0.54645   0.55817
     Eigenvalues ---    0.57078   0.87632
 RFO step:  Lambda=-1.02415912D-04 EMin= 1.17311843D-02
 Quartic linear search produced a step of  0.10767.
 Iteration  1 RMS(Cart)=  0.00262763 RMS(Int)=  0.00000337
 Iteration  2 RMS(Cart)=  0.00000465 RMS(Int)=  0.00000011
 Iteration  3 RMS(Cart)=  0.00000000 RMS(Int)=  0.00000011
 Variable       Old X    -DE/DX   Delta X   Delta X   Delta X     New X
                                 (Linear)    (Quad)   (Total)
    R1        2.04892  -0.00011  -0.00014  -0.00032  -0.00046   2.04845
    R2        2.66638  -0.00031   0.00032  -0.00070  -0.00038   2.66600
    R3        2.60998   0.00083   0.00002   0.00189   0.00191   2.61188
    R4        2.62867  -0.00084   0.00035  -0.00207  -0.00171   2.62696
    R5        2.62709   0.00027  -0.00010   0.00062   0.00052   2.62761
    R6        2.04759  -0.00007   0.00013  -0.00021  -0.00009   2.04750
    R7        2.65400   0.00025   0.00021   0.00069   0.00090   2.65490
    R8        2.74489   0.00040  -0.00063   0.00122   0.00059   2.74548
    R9        2.66716  -0.00097   0.00061  -0.00256  -0.00195   2.66521
   R10        2.60203  -0.00044   0.00024  -0.00100  -0.00076   2.60127
   R11        2.57859   0.00192   0.00155   0.00386   0.00541   2.58400
   R12        2.04871  -0.00019   0.00004  -0.00059  -0.00054   2.04817
   R13        2.05534  -0.00020   0.00002  -0.00063  -0.00061   2.05473
   R14        2.54817   0.00038   0.00065   0.00071   0.00137   2.54954
   R15        2.04593  -0.00009  -0.00002  -0.00027  -0.00029   2.04563
   R16        2.76714  -0.00269  -0.00100  -0.00826  -0.00926   2.75788
   R17        2.30616   0.00551   0.00178   0.00602   0.00780   2.31396
   R18        2.57886  -0.00202   0.00013  -0.00429  -0.00416   2.57470
   R19        1.83640  -0.00056   0.00072  -0.00121  -0.00050   1.83590
   R20        1.82643   0.00023   0.00087   0.00039   0.00127   1.82770
   R21        1.83104  -0.00035   0.00052  -0.00076  -0.00024   1.83080
    A1        2.11187   0.00014   0.00106   0.00091   0.00197   2.11384
    A2        2.06958  -0.00026  -0.00073  -0.00174  -0.00248   2.06710
    A3        2.10173   0.00012  -0.00033   0.00084   0.00051   2.10224
    A4        2.09491  -0.00007  -0.00003  -0.00055  -0.00057   2.09434
    A5        2.07377   0.00000   0.00054   0.00005   0.00060   2.07437
    A6        2.11450   0.00006  -0.00052   0.00049  -0.00002   2.11448
    A7        2.06979  -0.00028   0.00095  -0.00099  -0.00004   2.06975
    A8        2.14316   0.00039  -0.00021   0.00156   0.00135   2.14451
    A9        2.07024  -0.00010  -0.00074  -0.00057  -0.00131   2.06893
   A10        2.10150  -0.00028  -0.00050  -0.00137  -0.00187   2.09963
   A11        2.16749   0.00009  -0.00079   0.00052  -0.00027   2.16722
   A12        2.01420   0.00019   0.00129   0.00085   0.00214   2.01633
   A13        2.08636   0.00052   0.00058   0.00193   0.00251   2.08887
   A14        2.08548  -0.00082  -0.00074  -0.00344  -0.00418   2.08130
   A15        2.11134   0.00030   0.00017   0.00150   0.00167   2.11301
   A16        2.11207  -0.00001  -0.00067   0.00014  -0.00054   2.11154
   A17        2.08577   0.00010   0.00029   0.00063   0.00092   2.08669
   A18        2.08534  -0.00010   0.00038  -0.00077  -0.00039   2.08495
   A19        2.00984  -0.00006  -0.00120  -0.00050  -0.00170   2.00813
   A20        2.22725  -0.00018  -0.00057  -0.00087  -0.00144   2.22581
   A21        2.04610   0.00023   0.00177   0.00137   0.00314   2.04924
   A22        2.14773  -0.00035  -0.00038  -0.00223  -0.00261   2.14512
   A23        2.10289   0.00020   0.00042   0.00099   0.00141   2.10430
   A24        2.03257   0.00015  -0.00004   0.00124   0.00120   2.03377
   A25        2.21568  -0.00015   0.00025  -0.00068  -0.00043   2.21525
   A26        1.94928  -0.00021   0.00095  -0.00097  -0.00002   1.94926
   A27        2.11823   0.00036  -0.00120   0.00165   0.00045   2.11868
   A28        1.89750  -0.00101   0.00343  -0.00710  -0.00368   1.89383
   A29        1.93274  -0.00048  -0.00045  -0.00333  -0.00378   1.92896
   A30        1.91736  -0.00075   0.00173  -0.00529  -0.00355   1.91380
    D1        3.14138   0.00000   0.00002   0.00007   0.00009   3.14147
    D2       -0.00025   0.00000   0.00002   0.00007   0.00008  -0.00016
    D3       -0.00013   0.00000   0.00001   0.00001   0.00002  -0.00011
    D4        3.14143   0.00000   0.00001   0.00001   0.00001   3.14144
    D5       -3.14150  -0.00000  -0.00002  -0.00008  -0.00010   3.14159
    D6       -0.00003  -0.00000  -0.00001  -0.00005  -0.00006  -0.00009
    D7        0.00001  -0.00000  -0.00001  -0.00002  -0.00003  -0.00002
    D8        3.14148   0.00000  -0.00000   0.00000   0.00000   3.14149
    D9       -0.00001  -0.00000   0.00000  -0.00004  -0.00003  -0.00005
   D10       -3.14155  -0.00000  -0.00000  -0.00007  -0.00008   3.14156
   D11        3.14154  -0.00000   0.00000   0.00000   0.00000   3.14154
   D12        0.00000  -0.00000  -0.00000  -0.00004  -0.00004  -0.00004
   D13       -0.00010   0.00000   0.00000   0.00002   0.00002  -0.00008
   D14        3.14157   0.00000  -0.00000   0.00002   0.00002   3.14158
   D15        3.14153  -0.00000   0.00000  -0.00002  -0.00001   3.14151
   D16        0.00001  -0.00000  -0.00000  -0.00002  -0.00002  -0.00001
   D17        0.00017  -0.00000  -0.00001  -0.00001  -0.00001   0.00016
   D18       -3.14150  -0.00000  -0.00000  -0.00000  -0.00001  -3.14151
   D19       -3.14139  -0.00000  -0.00000  -0.00001  -0.00001  -3.14139
   D20        0.00013  -0.00000   0.00000  -0.00000  -0.00000   0.00013
   D21        3.14026   0.00001   0.00006   0.00046   0.00052   3.14078
   D22       -0.00147   0.00001   0.00006   0.00048   0.00053  -0.00094
   D23       -0.00137   0.00001   0.00005   0.00046   0.00051  -0.00085
   D24        3.14008   0.00001   0.00005   0.00048   0.00053   3.14061
   D25        0.00006   0.00000   0.00000   0.00004   0.00004   0.00010
   D26       -3.14159   0.00000   0.00000   0.00008   0.00008  -3.14150
   D27       -3.14142   0.00000  -0.00001   0.00001   0.00001  -3.14142
   D28        0.00012   0.00000  -0.00000   0.00005   0.00005   0.00017
   D29        0.00112  -0.00000  -0.00002  -0.00020  -0.00022   0.00090
   D30       -3.14059  -0.00000  -0.00002  -0.00017  -0.00019  -3.14078
   D31       -3.14153   0.00000   0.00000   0.00008   0.00008  -3.14145
   D32        0.00011   0.00000  -0.00000   0.00004   0.00004   0.00015
   D33       -0.00003   0.00000   0.00002   0.00006   0.00008   0.00005
   D34       -3.14157   0.00000   0.00001   0.00006   0.00008  -3.14149
   D35        3.14142   0.00000   0.00002   0.00007   0.00009   3.14151
   D36       -0.00012   0.00000   0.00001   0.00008   0.00009  -0.00003
   D37        0.00007  -0.00000  -0.00001  -0.00029  -0.00029  -0.00023
   D38        3.14154   0.00000  -0.00002   0.00011   0.00009  -3.14155
   D39       -3.14148  -0.00000  -0.00001  -0.00028  -0.00029   3.14142
   D40       -0.00000   0.00000  -0.00002   0.00012   0.00010   0.00009
   D41       -3.14145  -0.00000   0.00001  -0.00022  -0.00021   3.14153
   D42        0.00003   0.00000  -0.00000   0.00015   0.00015   0.00018
         Item               Value     Threshold  Converged?
 Maximum Force            0.005512     0.000450     NO 
 RMS     Force            0.000754     0.000300     NO 
 Maximum Displacement     0.011835     0.001800     NO 
 RMS     Displacement     0.002628     0.001200     NO 
 Predicted change in Energy=-5.641399D-05
 GradGradGradGradGradGradGradGradGradGradGradGradGradGradGradGradGradGrad

                          Input orientation:                          
 ---------------------------------------------------------------------
 Center     Atomic      Atomic             Coordinates (Angstroms)
 Number     Number       Type             X           Y           Z
 ---------------------------------------------------------------------
      1          1           0       -0.198316    1.695767    0.000954
      2          6           0       -0.759927    0.768600    0.000548
      3          6           0       -2.273553   -1.582434   -0.000400
      4          6           0       -0.104542   -0.480717    0.000309
      5          6           0       -2.140464    0.835353    0.000283
      6          6           0       -2.910015   -0.346567   -0.000254
      7          6           0       -0.884682   -1.649116   -0.000072
      8          1           0       -0.395832   -2.616455   -0.000178
      9          1           0       -2.877855   -2.481753   -0.000768
     10          6           0        1.342347   -0.612140    0.000385
     11          1           0        1.711868   -1.634740    0.000975
     12          6           0        2.257628    0.379066   -0.000324
     13          1           0        1.988886    1.427680   -0.001016
     14          6           0        3.684333    0.071855   -0.000255
     15          8           0        4.197419   -1.039957    0.000626
     16          8           0        4.442985    1.203570   -0.000988
     17          1           0        5.379945    0.946757   -0.000849
     18          8           0       -2.857740    2.010242    0.000607
     19          1           0       -2.261297    2.771613    0.000229
     20          8           0       -4.276576   -0.298806   -0.000625
     21          1           0       -4.570343    0.624400   -0.000591
 ---------------------------------------------------------------------
                    Distance matrix (angstroms):
                    1          2          3          4          5
     1  H    0.000000
     2  C    1.083995   0.000000
     3  C    3.879846   2.796145   0.000000
     4  C    2.178502   1.410788   2.432774   0.000000
     5  C    2.124206   1.382150   2.421447   2.424256   0.000000
     6  C    3.394767   2.422081   1.390126   2.808678   1.410370
     7  C    3.414577   2.420933   1.390471   1.404911   2.783806
     8  H    4.316743   3.404580   2.143603   2.155511   3.867651
     9  H    4.963024   3.879487   1.083493   3.419856   3.398079
    10  C    2.774901   2.515154   3.743822   1.452846   3.771632
    11  H    3.839410   3.447581   3.985764   2.152003   4.576224
    12  C    2.786640   3.042594   4.937518   2.513777   4.421698
    13  H    2.203572   2.826723   5.218158   2.832741   4.171617
    14  C    4.208569   4.498545   6.183290   3.828957   5.874623
    15  O    5.177515   5.276946   6.493670   4.338159   6.609504
    16  O    4.667326   5.221063   7.271430   4.849415   6.593739
    17  H    5.628322   6.142457   8.060573   5.667212   7.521235
    18  O    2.677953   2.437723   3.639862   3.712812   1.376535
    19  H    2.326659   2.503233   4.354064   3.902466   1.940027
    20  O    4.539882   3.675075   2.379034   4.175998   2.418531
    21  H    4.501384   3.813144   3.185178   4.600506   2.439019
                    6          7          8          9         10
     6  C    0.000000
     7  C    2.408030   0.000000
     8  H    3.387257   1.083845   0.000000
     9  H    2.135428   2.160098   2.485676   0.000000
    10  C    4.260647   2.456619   2.653026   4.615795   0.000000
    11  H    4.798041   2.596590   2.325116   4.667226   1.087316
    12  C    5.218341   3.740005   4.001750   5.878561   1.349159
    13  H    5.210297   4.209996   4.694881   6.242503   2.139832
    14  C    6.607610   4.882381   4.886181   7.041536   2.439826
    15  O    7.141177   5.118478   4.856264   7.220684   2.886947
    16  O    7.514622   6.043331   6.164961   8.196116   3.593155
    17  H    8.390240   6.781159   6.786464   8.941250   4.328090
    18  O    2.357389   4.157386   5.240927   4.492040   4.951527
    19  H    3.184946   4.630110   5.701863   5.289423   4.943282
    20  O    1.367395   3.650792   4.520140   2.592619   5.627652
    21  H    1.923400   4.330470   5.284854   3.537329   6.040607
                   11         12         13         14         15
    11  H    0.000000
    12  C    2.086449   0.000000
    13  H    3.074924   1.082503   0.000000
    14  C    2.608273   1.459406   2.170898   0.000000
    15  O    2.555725   2.403417   3.311623   1.224493   0.000000
    16  O    3.938909   2.335721   2.464310   1.362473   2.256927
    17  H    4.485412   3.173506   3.424991   1.908024   2.312013
    18  O    5.845272   5.369146   4.881513   6.823201   7.686285
    19  H    5.933126   5.113215   4.457603   6.529871   7.499539
    20  O    6.135648   6.569272   6.498982   7.969533   8.506344
    21  H    6.676069   6.832377   6.608234   8.273149   8.924334
                   16         17         18         19         20
    16  O    0.000000
    17  H    0.971518   0.000000
    18  O    7.345156   8.306050   0.000000
    19  H    6.885213   7.856124   0.967177   0.000000
    20  O    8.848044   9.736520   2.710129   3.672713   0.000000
    21  H    9.031917   9.955509   2.203082   3.153128   0.968818
                   21
    21  H    0.000000
 Stoichiometry    C9H8O4
 Framework group  C1[X(C9H8O4)]
 Deg. of freedom    57
 Full point group                 C1      NOp   1
 Largest Abelian subgroup         C1      NOp   1
 Largest concise Abelian subgroup C1      NOp   1
                         Standard orientation:                         
 ---------------------------------------------------------------------
 Center     Atomic      Atomic             Coordinates (Angstroms)
 Number     Number       Type             X           Y           Z
 ---------------------------------------------------------------------
      1          1           0        0.198735    1.695438   -0.000985
      2          6           0        0.760655    0.768459   -0.000579
      3          6           0        2.275064   -1.582070    0.000369
      4          6           0        0.105687   -0.481076   -0.000341
      5          6           0        2.141170    0.835672   -0.000315
      6          6           0        2.911115   -0.345992    0.000222
      7          6           0        0.886215   -1.649215    0.000040
      8          1           0        0.397688   -2.616717    0.000146
      9          1           0        2.879666   -2.481188    0.000737
     10          6           0       -1.341159   -0.612981   -0.000416
     11          1           0       -1.710339   -1.635704   -0.001006
     12          6           0       -2.256770    0.377920    0.000293
     13          1           0       -1.988378    1.426623    0.000984
     14          6           0       -3.683373    0.070234    0.000224
     15          8           0       -4.196088   -1.041749   -0.000657
     16          8           0       -4.442402    1.201696    0.000957
     17          1           0       -5.379276    0.944571    0.000818
     18          8           0        2.858055    2.010800   -0.000639
     19          1           0        2.261358    2.771972   -0.000260
     20          8           0        4.277659   -0.297775    0.000593
     21          1           0        4.571119    0.625528    0.000559
 ---------------------------------------------------------------------
 Rotational constants (GHZ):           2.2465552           0.3214233           0.2811921
 Standard basis: 6-311+G(d,p) (5D, 7F)
 There are   347 symmetry adapted cartesian basis functions of A   symmetry.
 There are   334 symmetry adapted basis functions of A   symmetry.
   334 basis functions,   532 primitive gaussians,   347 cartesian basis functions
    47 alpha electrons       47 beta electrons
       nuclear repulsion energy       719.3189196556 Hartrees.
 NAtoms=   21 NActive=   21 NUniq=   21 SFac= 1.00D+00 NAtFMM=   60 NAOKFM=F Big=F
 Integral buffers will be    131072 words long.
 Raffenetti 2 integral format.
 Two-electron integral symmetry is turned on.
 Nuclear repulsion after empirical dispersion term =      719.3032810868 Hartrees.
 ------------------------------------------------------------------------------
 Polarizable Continuum Model (PCM)
 =================================
 Model                : PCM.
 Atomic radii         : SMD-Coulomb.
 Polarization charges : Total charges.
 Charge compensation  : None.
 Solution method      : On-the-fly selection.
 Cavity type          : VdW (van der Waals Surface) (Alpha=1.000).
 Cavity algorithm     : GePol (No added spheres)
                        Default sphere list used, NSphG=   21.
                        Lebedev-Laikov grids with approx.  5.0 points / Ang**2.
                        Smoothing algorithm: York/Karplus (Gamma=1.0000).
                        Polarization charges: spherical gaussians, with
                                              point-specific exponents (IZeta= 3).
                        Self-potential: point-specific (ISelfS= 7).
                        Self-field    : sphere-specific E.n sum rule (ISelfD= 2).
 1st derivatives      : Analytical E(r).r(x)/FMM algorithm (CHGder, D1EAlg=3).
                        Cavity 1st derivative terms included.
 Solvent              : Water, Eps=  78.355300 Eps(inf)=   1.777849
 ------------------------------------------------------------------------------
 ------------------------------------------------------------------------------
 Atomic radii for non-electrostatic terms: SMD-CDS.
 ------------------------------------------------------------------------------
 Nuclear repulsion after PCM non-electrostatic terms =      719.3135862632 Hartrees.
 One-electron integrals computed using PRISM.
 NBasis=   334 RedAO= T EigKep=  1.24D-06  NBF=   334
 NBsUse=   333 1.00D-06 EigRej=  7.85D-07 NBFU=   333
 Initial guess from the checkpoint file:  "caffeic acid.chk"
 B after Tr=     0.000000    0.000000    0.000000
         Rot=    1.000000    0.000006   -0.000005    0.000037 Ang=   0.00 deg.
 Requested convergence on RMS density matrix=1.00D-08 within  32 cycles.
 Requested convergence on MAX density matrix=1.00D-06.
 Requested convergence on             energy=1.00D-06.
 No special actions if energy rises.
 Inv3:  Mode=1 IEnd=     8108208.
 Iteration    1 A*A^-1 deviation from unit magnitude is 3.33D-15 for    634.
 Iteration    1 A*A^-1 deviation from orthogonality  is 2.74D-15 for   1153    195.
 Iteration    1 A^-1*A deviation from unit magnitude is 3.55D-15 for    634.
 Iteration    1 A^-1*A deviation from orthogonality  is 1.34D-13 for   1128   1080.
 Error on total polarization charges =  0.06115
 SCF Done:  E(RB3LYP) =  -648.909350561     A.U. after   10 cycles
            NFock= 10  Conv=0.58D-08     -V/T= 2.0040
 SMD-CDS (non-electrostatic) energy       (kcal/mol) =       6.47
 (included in total energy above)
 QCSCF skips out because SCF is already converged.
 D1PCM: PCM CHGder 1st derivatives, ID1Alg=3 FixD1E=F DoIter=F DoCFld=F I1PDM=0.
 Calling FoFJK, ICntrl=      2127 FMM=F ISym2X=0 I1Cent= 0 IOpClX= 0 NMat=1 NMatS=1 NMatT=0.
 ***** Axes restored to original set *****
 -------------------------------------------------------------------
 Center     Atomic                   Forces (Hartrees/Bohr)
 Number     Number              X              Y              Z
 -------------------------------------------------------------------
      1        1           0.000098813    0.000050491   -0.000000281
      2        6           0.000144972   -0.000559331   -0.000004911
      3        6          -0.000022493   -0.000065854    0.000000687
      4        6          -0.000017353    0.000466250    0.000003110
      5        6          -0.000733556   -0.000127133    0.000003995
      6        6           0.001012855    0.000344304   -0.000000719
      7        6          -0.000220745    0.000016199    0.000001516
      8        1           0.000033512    0.000024960   -0.000000429
      9        1          -0.000013610    0.000084354   -0.000000089
     10        6          -0.000134363    0.000067588   -0.000003741
     11        1           0.000131865    0.000109457   -0.000003364
     12        6           0.000243325   -0.000592086   -0.000007623
     13        1          -0.000185619   -0.000014430   -0.000000329
     14        6          -0.000087366    0.001996755    0.000041137
     15        8           0.000400247   -0.000648872   -0.000015532
     16        8          -0.000021332   -0.000932126   -0.000011978
     17        1          -0.000199666   -0.000018071    0.000000343
     18        8           0.000419449    0.000061372   -0.000005287
     19        1          -0.000324250   -0.000227405    0.000002864
     20        8          -0.000683836    0.000142896    0.000000767
     21        1           0.000159151   -0.000179320   -0.000000136
 -------------------------------------------------------------------
 Cartesian Forces:  Max     0.001996755 RMS     0.000381967

 GradGradGradGradGradGradGradGradGradGradGradGradGradGradGradGradGradGrad
 Berny optimization.
 Using GEDIIS/GDIIS optimizer.
 FormGI is forming the generalized inverse of G from B-inverse, IUseBI=4.
 Internal  Forces:  Max     0.000925311 RMS     0.000196730
 Search for a local minimum.
 Step number   3 out of a maximum of  103
 All quantities printed in internal units (Hartrees-Bohrs-Radians)
 Mixed Optimization -- En-DIIS/RFO-DIIS
 Swapping is turned off.
 Update second derivatives using D2CorX and points    1    2    3
 DE= -6.40D-05 DEPred=-5.64D-05 R= 1.13D+00
 TightC=F SS=  1.41D+00  RLast= 1.81D-02 DXNew= 5.0454D-01 5.4361D-02
 Trust test= 1.13D+00 RLast= 1.81D-02 DXMaxT set to 3.00D-01
 ITU=  1  1  0
     Eigenvalues ---    0.01173   0.01353   0.01477   0.01809   0.02012
     Eigenvalues ---    0.02018   0.02045   0.02085   0.02098   0.02126
     Eigenvalues ---    0.02135   0.02140   0.02168   0.02179   0.02221
     Eigenvalues ---    0.02232   0.02262   0.02813   0.15108   0.16000
     Eigenvalues ---    0.16000   0.16000   0.16000   0.16000   0.16384
     Eigenvalues ---    0.17603   0.20528   0.22040   0.22399   0.22820
     Eigenvalues ---    0.23785   0.24762   0.25000   0.25000   0.25372
     Eigenvalues ---    0.26010   0.35073   0.35330   0.35521   0.35627
     Eigenvalues ---    0.35656   0.35955   0.37783   0.41146   0.42226
     Eigenvalues ---    0.44418   0.44933   0.46917   0.47364   0.48881
     Eigenvalues ---    0.50011   0.53207   0.53996   0.54731   0.55746
     Eigenvalues ---    0.57334   0.86171
 En-DIIS/RFO-DIIS/Sim-DIIS IScMMF=       -3 using points:     3    2
 RFO step:  Lambda=-1.20175018D-05.
 DidBck=F Rises=F RFO-DIIS coefs:    1.19624   -0.19624
 Iteration  1 RMS(Cart)=  0.00105680 RMS(Int)=  0.00000115
 Iteration  2 RMS(Cart)=  0.00000199 RMS(Int)=  0.00000010
 Iteration  3 RMS(Cart)=  0.00000000 RMS(Int)=  0.00000010
 Variable       Old X    -DE/DX   Delta X   Delta X   Delta X     New X
                                 (Linear)    (Quad)   (Total)
    R1        2.04845   0.00010  -0.00009   0.00033   0.00024   2.04869
    R2        2.66600  -0.00033  -0.00007  -0.00074  -0.00081   2.66519
    R3        2.61188   0.00025   0.00037   0.00037   0.00074   2.61263
    R4        2.62696  -0.00012  -0.00034  -0.00004  -0.00037   2.62658
    R5        2.62761  -0.00007   0.00010  -0.00023  -0.00013   2.62748
    R6        2.04750  -0.00006  -0.00002  -0.00017  -0.00018   2.04732
    R7        2.65490   0.00008   0.00018   0.00018   0.00036   2.65525
    R8        2.74548   0.00015   0.00012   0.00027   0.00038   2.74586
    R9        2.66521  -0.00055  -0.00038  -0.00110  -0.00148   2.66373
   R10        2.60127  -0.00019  -0.00015  -0.00029  -0.00044   2.60083
   R11        2.58400   0.00052   0.00106   0.00084   0.00190   2.58590
   R12        2.04817  -0.00001  -0.00011   0.00004  -0.00007   2.04810
   R13        2.05473  -0.00006  -0.00012  -0.00011  -0.00023   2.05450
   R14        2.54954  -0.00008   0.00027  -0.00017   0.00010   2.54964
   R15        2.04563   0.00003  -0.00006   0.00012   0.00006   2.04569
   R16        2.75788   0.00002  -0.00182   0.00088  -0.00094   2.75694
   R17        2.31396   0.00076   0.00153   0.00038   0.00191   2.31587
   R18        2.57470  -0.00093  -0.00082  -0.00153  -0.00234   2.57236
   R19        1.83590  -0.00018  -0.00010  -0.00018  -0.00027   1.83563
   R20        1.82770  -0.00037   0.00025  -0.00073  -0.00048   1.82722
   R21        1.83080  -0.00021  -0.00005  -0.00031  -0.00035   1.83045
    A1        2.11384  -0.00012   0.00039  -0.00071  -0.00033   2.11351
    A2        2.06710   0.00001  -0.00049   0.00028  -0.00020   2.06690
    A3        2.10224   0.00011   0.00010   0.00043   0.00053   2.10277
    A4        2.09434  -0.00004  -0.00011  -0.00019  -0.00030   2.09404
    A5        2.07437  -0.00004   0.00012  -0.00030  -0.00018   2.07419
    A6        2.11448   0.00009  -0.00000   0.00049   0.00048   2.11496
    A7        2.06975  -0.00014  -0.00001  -0.00038  -0.00039   2.06936
    A8        2.14451   0.00009   0.00026   0.00018   0.00045   2.14496
    A9        2.06893   0.00005  -0.00026   0.00019  -0.00006   2.06887
   A10        2.09963  -0.00008  -0.00037  -0.00033  -0.00069   2.09894
   A11        2.16722   0.00013  -0.00005   0.00050   0.00045   2.16767
   A12        2.01633  -0.00006   0.00042  -0.00018   0.00024   2.01658
   A13        2.08887   0.00013   0.00049   0.00034   0.00083   2.08971
   A14        2.08130  -0.00002  -0.00082   0.00026  -0.00056   2.08074
   A15        2.11301  -0.00011   0.00033  -0.00060  -0.00027   2.11274
   A16        2.11154   0.00003  -0.00011   0.00012   0.00001   2.11155
   A17        2.08669   0.00002   0.00018   0.00013   0.00031   2.08700
   A18        2.08495  -0.00005  -0.00008  -0.00025  -0.00032   2.08463
   A19        2.00813   0.00015  -0.00033   0.00104   0.00071   2.00884
   A20        2.22581   0.00001  -0.00028   0.00011  -0.00017   2.22564
   A21        2.04924  -0.00017   0.00062  -0.00115  -0.00054   2.04871
   A22        2.14512  -0.00030  -0.00051  -0.00173  -0.00224   2.14288
   A23        2.10430   0.00024   0.00028   0.00116   0.00143   2.10573
   A24        2.03377   0.00007   0.00024   0.00057   0.00081   2.03458
   A25        2.21525  -0.00022  -0.00008  -0.00092  -0.00100   2.21425
   A26        1.94926   0.00065  -0.00000   0.00317   0.00316   1.95242
   A27        2.11868  -0.00042   0.00009  -0.00225  -0.00216   2.11651
   A28        1.89383  -0.00015  -0.00072   0.00014  -0.00058   1.89325
   A29        1.92896   0.00021  -0.00074   0.00181   0.00107   1.93003
   A30        1.91380  -0.00018  -0.00070  -0.00053  -0.00123   1.91258
    D1        3.14147   0.00000   0.00002   0.00002   0.00004   3.14152
    D2       -0.00016   0.00000   0.00002   0.00004   0.00005  -0.00011
    D3       -0.00011   0.00000   0.00000   0.00003   0.00003  -0.00007
    D4        3.14144   0.00000   0.00000   0.00004   0.00005   3.14149
    D5        3.14159  -0.00000  -0.00002  -0.00000  -0.00002   3.14157
    D6       -0.00009   0.00000  -0.00001   0.00004   0.00002  -0.00007
    D7       -0.00002  -0.00000  -0.00001  -0.00001  -0.00001  -0.00003
    D8        3.14149   0.00000   0.00000   0.00003   0.00003   3.14152
    D9       -0.00005  -0.00000  -0.00001   0.00000  -0.00001  -0.00005
   D10        3.14156   0.00000  -0.00001   0.00002   0.00001   3.14157
   D11        3.14154  -0.00000   0.00000  -0.00000  -0.00000   3.14154
   D12       -0.00004   0.00000  -0.00001   0.00002   0.00001  -0.00003
   D13       -0.00008   0.00000   0.00000   0.00002   0.00003  -0.00006
   D14        3.14158  -0.00000   0.00000  -0.00000  -0.00000   3.14158
   D15        3.14151   0.00000  -0.00000   0.00003   0.00002   3.14154
   D16       -0.00001  -0.00000  -0.00000  -0.00000  -0.00000  -0.00001
   D17        0.00016  -0.00000  -0.00000  -0.00004  -0.00004   0.00012
   D18       -3.14151  -0.00000  -0.00000  -0.00001  -0.00001  -3.14152
   D19       -3.14139  -0.00000  -0.00000  -0.00005  -0.00005  -3.14144
   D20        0.00013  -0.00000  -0.00000  -0.00002  -0.00002   0.00010
   D21        3.14078   0.00000   0.00010   0.00022   0.00032   3.14110
   D22       -0.00094   0.00000   0.00010   0.00030   0.00040  -0.00054
   D23       -0.00085   0.00000   0.00010   0.00023   0.00033  -0.00052
   D24        3.14061   0.00000   0.00010   0.00031   0.00041   3.14102
   D25        0.00010  -0.00000   0.00001  -0.00001  -0.00000   0.00009
   D26       -3.14150  -0.00000   0.00002  -0.00003  -0.00002  -3.14152
   D27       -3.14142  -0.00000   0.00000  -0.00004  -0.00004  -3.14146
   D28        0.00017  -0.00000   0.00001  -0.00007  -0.00006   0.00011
   D29        0.00090  -0.00000  -0.00004  -0.00013  -0.00017   0.00073
   D30       -3.14078  -0.00000  -0.00004  -0.00009  -0.00013  -3.14091
   D31       -3.14145  -0.00000   0.00002  -0.00002  -0.00000  -3.14146
   D32        0.00015   0.00000   0.00001   0.00001   0.00001   0.00016
   D33        0.00005  -0.00000   0.00001  -0.00007  -0.00006  -0.00001
   D34       -3.14149  -0.00000   0.00002  -0.00010  -0.00008  -3.14157
   D35        3.14151   0.00000   0.00002   0.00001   0.00003   3.14154
   D36       -0.00003  -0.00000   0.00002  -0.00002   0.00000  -0.00002
   D37       -0.00023   0.00001  -0.00006   0.00084   0.00078   0.00056
   D38       -3.14155  -0.00001   0.00002  -0.00082  -0.00080   3.14083
   D39        3.14142   0.00001  -0.00006   0.00082   0.00076  -3.14101
   D40        0.00009  -0.00001   0.00002  -0.00085  -0.00083  -0.00073
   D41        3.14153   0.00001  -0.00004   0.00078   0.00074  -3.14092
   D42        0.00018  -0.00001   0.00003  -0.00078  -0.00075  -0.00057
         Item               Value     Threshold  Converged?
 Maximum Force            0.000925     0.000450     NO 
 RMS     Force            0.000197     0.000300     YES
 Maximum Displacement     0.004695     0.001800     NO 
 RMS     Displacement     0.001056     0.001200     YES
 Predicted change in Energy=-6.009033D-06
 GradGradGradGradGradGradGradGradGradGradGradGradGradGradGradGradGradGrad

                          Input orientation:                          
 ---------------------------------------------------------------------
 Center     Atomic      Atomic             Coordinates (Angstroms)
 Number     Number       Type             X           Y           Z
 ---------------------------------------------------------------------
      1          1           0       -0.198262    1.695387    0.000800
      2          6           0       -0.759993    0.768145    0.000461
      3          6           0       -2.273650   -1.582261   -0.000369
      4          6           0       -0.104473   -0.480615    0.000296
      5          6           0       -2.140905    0.835280    0.000198
      6          6           0       -2.909522   -0.346312   -0.000278
      7          6           0       -0.884853   -1.649081   -0.000051
      8          1           0       -0.395819   -2.616287   -0.000113
      9          1           0       -2.878424   -2.481145   -0.000690
     10          6           0        1.342595   -0.612315    0.000429
     11          1           0        1.712617   -1.634604    0.000760
     12          6           0        2.257918    0.378922    0.000141
     13          1           0        1.986828    1.426964   -0.000246
     14          6           0        3.684575    0.073850    0.000302
     15          8           0        4.198558   -1.038661    0.000145
     16          8           0        4.444498    1.203218   -0.001005
     17          1           0        5.380720    0.944273   -0.001453
     18          8           0       -2.858278    2.009836    0.000417
     19          1           0       -2.262947    2.771756    0.000119
     20          8           0       -4.277096   -0.298735   -0.000627
     21          1           0       -4.569822    0.624606   -0.000636
 ---------------------------------------------------------------------
                    Distance matrix (angstroms):
                    1          2          3          4          5
     1  H    0.000000
     2  C    1.084122   0.000000
     3  C    3.879460   2.795633   0.000000
     4  C    2.178022   1.410358   2.432890   0.000000
     5  C    2.124534   1.382542   2.421183   2.424590   0.000000
     6  C    3.394034   2.421258   1.389929   2.808263   1.409587
     7  C    3.414217   2.420449   1.390404   1.405100   2.783832
     8  H    4.316198   3.403969   2.143703   2.155453   3.867641
     9  H    4.962529   3.878870   1.083395   3.420077   3.397442
    10  C    2.774838   2.515263   3.744065   1.453048   3.772307
    11  H    3.839310   3.447754   3.986611   2.152558   4.577113
    12  C    2.786735   3.042907   4.937747   2.513900   4.422431
    13  H    2.201515   2.824725   5.216043   2.830618   4.169924
    14  C    4.207826   4.498470   6.184105   3.829401   5.875031
    15  O    5.177552   5.277479   6.494997   4.339066   6.610631
    16  O    4.668774   5.222645   7.272717   4.850611   6.595673
    17  H    5.629317   6.143239   8.060568   5.667243   7.522415
    18  O    2.678538   2.438154   3.639362   3.712923   1.376302
    19  H    2.328411   2.504661   4.354030   3.903451   1.940317
    20  O    4.540200   3.675356   2.379335   4.176585   2.418534
    21  H    4.500790   3.812532   3.184755   4.600093   2.438037
                    6          7          8          9         10
     6  C    0.000000
     7  C    2.407591   0.000000
     8  H    3.386959   1.083809   0.000000
     9  H    2.135059   2.160244   2.486281   0.000000
    10  C    4.260429   2.456910   2.652921   4.616224   0.000000
    11  H    4.798319   2.597510   2.325769   4.668436   1.087195
    12  C    5.218084   3.740295   4.001699   5.878945   1.349210
    13  H    5.207567   4.208160   4.693068   6.240512   2.138620
    14  C    6.607470   4.883458   4.887377   7.042795   2.440429
    15  O    7.141719   5.119930   4.857696   7.222496   2.887611
    16  O    7.515494   6.044634   6.165816   8.197543   3.594157
    17  H    8.390097   6.781069   6.785720   8.941306   4.327750
    18  O    2.356706   4.157173   5.240680   4.491027   4.952072
    19  H    3.184401   4.630653   5.702384   5.288836   4.944883
    20  O    1.368401   3.651130   4.520549   2.592141   5.628433
    21  H    1.923351   4.329971   5.284477   3.536455   6.040418
                   11         12         13         14         15
    11  H    0.000000
    12  C    2.086059   0.000000
    13  H    3.073824   1.082535   0.000000
    14  C    2.609106   1.458911   2.171005   0.000000
    15  O    2.556375   2.403254   3.312258   1.225504   0.000000
    16  O    3.939088   2.336793   2.467834   1.361233   2.255329
    17  H    4.483926   3.173566   3.428045   1.906449   2.308578
    18  O    5.845942   5.369855   4.880041   6.823267   7.687150
    19  H    5.934739   5.115063   4.457472   6.530828   7.501355
    20  O    6.136873   6.570055   6.497290   7.970384   8.507891
    21  H    6.676307   6.832158   6.605561   8.272751   8.924738
                   16         17         18         19         20
    16  O    0.000000
    17  H    0.971373   0.000000
    18  O    7.347188   8.307618   0.000000
    19  H    6.888406   7.859093   0.966923   0.000000
    20  O    8.849975   9.737478   2.709714   3.672154   0.000000
    21  H    9.032871   9.955676   2.201874   3.151496   0.968632
                   21
    21  H    0.000000
 Stoichiometry    C9H8O4
 Framework group  C1[X(C9H8O4)]
 Deg. of freedom    57
 Full point group                 C1      NOp   1
 Largest Abelian subgroup         C1      NOp   1
 Largest concise Abelian subgroup C1      NOp   1
                         Standard orientation:                         
 ---------------------------------------------------------------------
 Center     Atomic      Atomic             Coordinates (Angstroms)
 Number     Number       Type             X           Y           Z
 ---------------------------------------------------------------------
      1          1           0        0.198715    1.694936   -0.000835
      2          6           0        0.760819    0.767919   -0.000495
      3          6           0        2.275418   -1.581879    0.000335
      4          6           0        0.105799   -0.481104   -0.000331
      5          6           0        2.141703    0.835609   -0.000233
      6          6           0        2.910794   -0.345676    0.000244
      7          6           0        0.886647   -1.649257    0.000017
      8          1           0        0.398001   -2.616659    0.000079
      9          1           0        2.880552   -2.480521    0.000655
     10          6           0       -1.341216   -0.613384   -0.000464
     11          1           0       -1.710828   -1.635821   -0.000794
     12          6           0       -2.256936    0.377486   -0.000175
     13          1           0       -1.986267    1.425637    0.000211
     14          6           0       -3.683471    0.071843   -0.000336
     15          8           0       -4.197008   -1.040874   -0.000180
     16          8           0       -4.443847    1.200906    0.000970
     17          1           0       -5.379965    0.941585    0.001419
     18          8           0        2.858605    2.010452   -0.000451
     19          1           0        2.262969    2.772133   -0.000154
     20          8           0        4.278348   -0.297551    0.000592
     21          1           0        4.570704    0.625908    0.000602
 ---------------------------------------------------------------------
 Rotational constants (GHZ):           2.2476578           0.3213131           0.2811250
 Standard basis: 6-311+G(d,p) (5D, 7F)
 There are   347 symmetry adapted cartesian basis functions of A   symmetry.
 There are   334 symmetry adapted basis functions of A   symmetry.
   334 basis functions,   532 primitive gaussians,   347 cartesian basis functions
    47 alpha electrons       47 beta electrons
       nuclear repulsion energy       719.3109877648 Hartrees.
 NAtoms=   21 NActive=   21 NUniq=   21 SFac= 1.00D+00 NAtFMM=   60 NAOKFM=F Big=F
 Integral buffers will be    131072 words long.
 Raffenetti 2 integral format.
 Two-electron integral symmetry is turned on.
 Nuclear repulsion after empirical dispersion term =      719.2953528645 Hartrees.
 ------------------------------------------------------------------------------
 Polarizable Continuum Model (PCM)
 =================================
 Model                : PCM.
 Atomic radii         : SMD-Coulomb.
 Polarization charges : Total charges.
 Charge compensation  : None.
 Solution method      : On-the-fly selection.
 Cavity type          : VdW (van der Waals Surface) (Alpha=1.000).
 Cavity algorithm     : GePol (No added spheres)
                        Default sphere list used, NSphG=   21.
                        Lebedev-Laikov grids with approx.  5.0 points / Ang**2.
                        Smoothing algorithm: York/Karplus (Gamma=1.0000).
                        Polarization charges: spherical gaussians, with
                                              point-specific exponents (IZeta= 3).
                        Self-potential: point-specific (ISelfS= 7).
                        Self-field    : sphere-specific E.n sum rule (ISelfD= 2).
 1st derivatives      : Analytical E(r).r(x)/FMM algorithm (CHGder, D1EAlg=3).
                        Cavity 1st derivative terms included.
 Solvent              : Water, Eps=  78.355300 Eps(inf)=   1.777849
 ------------------------------------------------------------------------------
 ------------------------------------------------------------------------------
 Atomic radii for non-electrostatic terms: SMD-CDS.
 ------------------------------------------------------------------------------
 Nuclear repulsion after PCM non-electrostatic terms =      719.3056554077 Hartrees.
 One-electron integrals computed using PRISM.
 NBasis=   334 RedAO= T EigKep=  1.24D-06  NBF=   334
 NBsUse=   333 1.00D-06 EigRej=  7.86D-07 NBFU=   333
 Initial guess from the checkpoint file:  "caffeic acid.chk"
 B after Tr=     0.000000   -0.000000   -0.000000
         Rot=    1.000000    0.000002    0.000004    0.000001 Ang=   0.00 deg.
 Requested convergence on RMS density matrix=1.00D-08 within  32 cycles.
 Requested convergence on MAX density matrix=1.00D-06.
 Requested convergence on             energy=1.00D-06.
 No special actions if energy rises.
 Inv3:  Mode=1 IEnd=     8108208.
 Iteration    1 A*A^-1 deviation from unit magnitude is 3.22D-15 for    566.
 Iteration    1 A*A^-1 deviation from orthogonality  is 2.35D-15 for    742    211.
 Iteration    1 A^-1*A deviation from unit magnitude is 2.89D-15 for    369.
 Iteration    1 A^-1*A deviation from orthogonality  is 1.45D-13 for   1128   1080.
 Error on total polarization charges =  0.06116
 SCF Done:  E(RB3LYP) =  -648.909356914     A.U. after    9 cycles
            NFock=  9  Conv=0.60D-08     -V/T= 2.0040
 SMD-CDS (non-electrostatic) energy       (kcal/mol) =       6.46
 (included in total energy above)
 QCSCF skips out because SCF is already converged.
 D1PCM: PCM CHGder 1st derivatives, ID1Alg=3 FixD1E=F DoIter=F DoCFld=F I1PDM=0.
 Calling FoFJK, ICntrl=      2127 FMM=F ISym2X=0 I1Cent= 0 IOpClX= 0 NMat=1 NMatS=1 NMatT=0.
 ***** Axes restored to original set *****
 -------------------------------------------------------------------
 Center     Atomic                   Forces (Hartrees/Bohr)
 Number     Number              X              Y              Z
 -------------------------------------------------------------------
      1        1           0.000021130    0.000001387    0.000000083
      2        6           0.000000029   -0.000083484   -0.000002457
      3        6           0.000145775   -0.000110392    0.000001219
      4        6           0.000009051    0.000149896   -0.000005086
      5        6          -0.000146501    0.000064519    0.000000777
      6        6           0.000041624    0.000075422    0.000001190
      7        6          -0.000114657   -0.000008690   -0.000000335
      8        1           0.000015161   -0.000012980   -0.000000976
      9        1          -0.000012094    0.000012820   -0.000000053
     10        6          -0.000011119    0.000081831    0.000007915
     11        1           0.000062556   -0.000003359   -0.000000016
     12        6          -0.000127913   -0.000174358    0.000054970
     13        1          -0.000014545    0.000048292    0.000002418
     14        6           0.000606590    0.000308569   -0.000182057
     15        8          -0.000206812    0.000013373    0.000069011
     16        8          -0.000266602   -0.000229756    0.000052791
     17        1          -0.000053893   -0.000019739    0.000001783
     18        8           0.000181366   -0.000023550   -0.000003486
     19        1          -0.000103184   -0.000092579    0.000002419
     20        8          -0.000059540    0.000023716   -0.000000127
     21        1           0.000033579   -0.000020938    0.000000015
 -------------------------------------------------------------------
 Cartesian Forces:  Max     0.000606590 RMS     0.000119913

 GradGradGradGradGradGradGradGradGradGradGradGradGradGradGradGradGradGrad
 Berny optimization.
 Using GEDIIS/GDIIS optimizer.
 FormGI is forming the generalized inverse of G from B-inverse, IUseBI=4.
 Internal  Forces:  Max     0.000398183 RMS     0.000064572
 Search for a local minimum.
 Step number   4 out of a maximum of  103
 All quantities printed in internal units (Hartrees-Bohrs-Radians)
 Mixed Optimization -- En-DIIS/RFO-DIIS
 Swapping is turned off.
 Update second derivatives using D2CorX and points    1    2    3    4
 DE= -6.35D-06 DEPred=-6.01D-06 R= 1.06D+00
 TightC=F SS=  1.41D+00  RLast= 7.27D-03 DXNew= 5.0454D-01 2.1807D-02
 Trust test= 1.06D+00 RLast= 7.27D-03 DXMaxT set to 3.00D-01
 ITU=  1  1  1  0
     Eigenvalues ---    0.01173   0.01352   0.01518   0.01809   0.02012
     Eigenvalues ---    0.02018   0.02044   0.02085   0.02098   0.02126
     Eigenvalues ---    0.02135   0.02140   0.02168   0.02179   0.02221
     Eigenvalues ---    0.02232   0.02262   0.02813   0.15011   0.15956
     Eigenvalues ---    0.16000   0.16000   0.16000   0.16000   0.16021
     Eigenvalues ---    0.17286   0.20084   0.21996   0.22368   0.22459
     Eigenvalues ---    0.23715   0.24706   0.24940   0.25000   0.25313
     Eigenvalues ---    0.28579   0.35106   0.35223   0.35519   0.35596
     Eigenvalues ---    0.35670   0.36067   0.37891   0.39847   0.41725
     Eigenvalues ---    0.42759   0.44945   0.46522   0.47697   0.48854
     Eigenvalues ---    0.50061   0.53379   0.54041   0.54835   0.55031
     Eigenvalues ---    0.56078   0.87411
 En-DIIS/RFO-DIIS/Sim-DIIS IScMMF=       -3 using points:     4    3    2
 RFO step:  Lambda=-1.95433697D-06.
 DidBck=T Rises=F RFO-DIIS coefs:    0.68528    0.56019   -0.24546
 Iteration  1 RMS(Cart)=  0.00067833 RMS(Int)=  0.00000059
 Iteration  2 RMS(Cart)=  0.00000082 RMS(Int)=  0.00000029
 Variable       Old X    -DE/DX   Delta X   Delta X   Delta X     New X
                                 (Linear)    (Quad)   (Total)
    R1        2.04869   0.00001  -0.00019   0.00024   0.00005   2.04874
    R2        2.66519  -0.00008   0.00016  -0.00037  -0.00021   2.66498
    R3        2.61263   0.00000   0.00024  -0.00015   0.00009   2.61272
    R4        2.62658   0.00007  -0.00030   0.00034   0.00004   2.62662
    R5        2.62748  -0.00009   0.00017  -0.00028  -0.00011   2.62737
    R6        2.04732  -0.00001   0.00004  -0.00007  -0.00003   2.04729
    R7        2.65525   0.00005   0.00011  -0.00000   0.00010   2.65536
    R8        2.74586  -0.00001   0.00002   0.00002   0.00004   2.74591
    R9        2.66373  -0.00006  -0.00001  -0.00025  -0.00026   2.66347
   R10        2.60083  -0.00014  -0.00005  -0.00017  -0.00022   2.60062
   R11        2.58590   0.00003   0.00073  -0.00050   0.00023   2.58613
   R12        2.04810   0.00002  -0.00011   0.00013   0.00001   2.04812
   R13        2.05450   0.00003  -0.00008   0.00009   0.00002   2.05452
   R14        2.54964  -0.00011   0.00031  -0.00041  -0.00011   2.54953
   R15        2.04569   0.00005  -0.00009   0.00017   0.00008   2.04577
   R16        2.75694   0.00007  -0.00198   0.00196  -0.00002   2.75693
   R17        2.31587  -0.00009   0.00131  -0.00116   0.00015   2.31602
   R18        2.57236  -0.00040  -0.00028  -0.00043  -0.00072   2.57164
   R19        1.83563  -0.00004  -0.00004  -0.00006  -0.00009   1.83553
   R20        1.82722  -0.00013   0.00046  -0.00066  -0.00020   1.82702
   R21        1.83045  -0.00002   0.00005  -0.00013  -0.00007   1.83037
    A1        2.11351  -0.00002   0.00059  -0.00071  -0.00012   2.11339
    A2        2.06690   0.00002  -0.00054   0.00059   0.00005   2.06695
    A3        2.10277   0.00001  -0.00004   0.00012   0.00007   2.10285
    A4        2.09404  -0.00002  -0.00005  -0.00004  -0.00009   2.09395
    A5        2.07419  -0.00001   0.00020  -0.00029  -0.00009   2.07410
    A6        2.11496   0.00004  -0.00016   0.00033   0.00017   2.11513
    A7        2.06936   0.00001   0.00011  -0.00016  -0.00005   2.06931
    A8        2.14496   0.00002   0.00019  -0.00007   0.00012   2.14507
    A9        2.06887  -0.00003  -0.00030   0.00024  -0.00006   2.06880
   A10        2.09894  -0.00000  -0.00024   0.00016  -0.00008   2.09885
   A11        2.16767  -0.00000  -0.00021   0.00027   0.00006   2.16773
   A12        2.01658   0.00000   0.00045  -0.00043   0.00002   2.01660
   A13        2.08971   0.00001   0.00035  -0.00023   0.00012   2.08983
   A14        2.08074   0.00004  -0.00085   0.00088   0.00003   2.08077
   A15        2.11274  -0.00005   0.00049  -0.00064  -0.00015   2.11259
   A16        2.11155   0.00000  -0.00014   0.00016   0.00003   2.11158
   A17        2.08700   0.00000   0.00013  -0.00009   0.00004   2.08704
   A18        2.08463  -0.00001   0.00001  -0.00007  -0.00007   2.08456
   A19        2.00884   0.00004  -0.00064   0.00089   0.00025   2.00909
   A20        2.22564   0.00004  -0.00030   0.00038   0.00008   2.22572
   A21        2.04871  -0.00007   0.00094  -0.00126  -0.00032   2.04838
   A22        2.14288   0.00002   0.00006  -0.00026  -0.00019   2.14268
   A23        2.10573  -0.00004  -0.00011   0.00015   0.00005   2.10578
   A24        2.03458   0.00002   0.00004   0.00010   0.00015   2.03472
   A25        2.21425  -0.00022   0.00021  -0.00083  -0.00062   2.21363
   A26        1.95242   0.00000  -0.00100   0.00132   0.00031   1.95273
   A27        2.11651   0.00022   0.00079  -0.00049   0.00030   2.11682
   A28        1.89325  -0.00008  -0.00072   0.00028  -0.00043   1.89281
   A29        1.93003   0.00004  -0.00126   0.00152   0.00025   1.93028
   A30        1.91258  -0.00005  -0.00049   0.00011  -0.00038   1.91220
    D1        3.14152   0.00000   0.00001   0.00000   0.00001   3.14153
    D2       -0.00011   0.00000   0.00000   0.00001   0.00001  -0.00010
    D3       -0.00007   0.00000  -0.00001   0.00002   0.00002  -0.00005
    D4        3.14149   0.00000  -0.00001   0.00003   0.00002   3.14151
    D5        3.14157   0.00000  -0.00002   0.00002   0.00001   3.14157
    D6       -0.00007   0.00000  -0.00002   0.00003   0.00001  -0.00006
    D7       -0.00003   0.00000  -0.00000   0.00001   0.00000  -0.00003
    D8        3.14152   0.00000  -0.00001   0.00002   0.00001   3.14152
    D9       -0.00005  -0.00000  -0.00001   0.00001  -0.00000  -0.00005
   D10        3.14157  -0.00000  -0.00002   0.00002  -0.00001   3.14156
   D11        3.14154   0.00000   0.00000   0.00001   0.00001   3.14155
   D12       -0.00003   0.00000  -0.00001   0.00002   0.00000  -0.00002
   D13       -0.00006   0.00000  -0.00000   0.00002   0.00002  -0.00003
   D14        3.14158   0.00000   0.00000   0.00001   0.00001   3.14159
   D15        3.14154   0.00000  -0.00001   0.00002   0.00001   3.14155
   D16       -0.00001   0.00000  -0.00000   0.00001   0.00000  -0.00001
   D17        0.00012  -0.00000   0.00001  -0.00004  -0.00003   0.00009
   D18       -3.14152  -0.00000   0.00000  -0.00002  -0.00002  -3.14154
   D19       -3.14144  -0.00000   0.00001  -0.00004  -0.00003  -3.14147
   D20        0.00010  -0.00000   0.00001  -0.00003  -0.00002   0.00009
   D21        3.14110   0.00000   0.00003   0.00009   0.00012   3.14122
   D22       -0.00054  -0.00000   0.00001   0.00004   0.00005  -0.00049
   D23       -0.00052   0.00000   0.00002   0.00010   0.00012  -0.00041
   D24        3.14102  -0.00000  -0.00000   0.00005   0.00005   3.14107
   D25        0.00009  -0.00000   0.00001  -0.00002  -0.00001   0.00008
   D26       -3.14152  -0.00000   0.00003  -0.00003  -0.00001  -3.14153
   D27       -3.14146  -0.00000   0.00001  -0.00003  -0.00001  -3.14147
   D28        0.00011  -0.00000   0.00003  -0.00004  -0.00001   0.00010
   D29        0.00073  -0.00000  -0.00000  -0.00008  -0.00008   0.00065
   D30       -3.14091  -0.00000  -0.00001  -0.00007  -0.00007  -3.14098
   D31       -3.14146   0.00000   0.00002  -0.00002   0.00000  -3.14145
   D32        0.00016  -0.00000   0.00000  -0.00001  -0.00000   0.00016
   D33       -0.00001   0.00000   0.00004   0.00005   0.00009   0.00008
   D34       -3.14157   0.00001   0.00004   0.00008   0.00013  -3.14144
   D35        3.14154   0.00000   0.00001   0.00001   0.00002   3.14156
   D36       -0.00002   0.00000   0.00002   0.00004   0.00006   0.00004
   D37        0.00056  -0.00005  -0.00032  -0.00138  -0.00170  -0.00114
   D38        3.14083   0.00004   0.00028   0.00141   0.00168  -3.14067
   D39       -3.14101  -0.00004  -0.00031  -0.00135  -0.00166   3.14052
   D40       -0.00073   0.00005   0.00028   0.00144   0.00172   0.00099
   D41       -3.14092  -0.00004  -0.00028  -0.00134  -0.00162   3.14064
   D42       -0.00057   0.00004   0.00027   0.00127   0.00154   0.00098
         Item               Value     Threshold  Converged?
 Maximum Force            0.000398     0.000450     YES
 RMS     Force            0.000065     0.000300     YES
 Maximum Displacement     0.003681     0.001800     NO 
 RMS     Displacement     0.000678     0.001200     YES
 Predicted change in Energy=-8.090464D-07
 GradGradGradGradGradGradGradGradGradGradGradGradGradGradGradGradGradGrad

                          Input orientation:                          
 ---------------------------------------------------------------------
 Center     Atomic      Atomic             Coordinates (Angstroms)
 Number     Number       Type             X           Y           Z
 ---------------------------------------------------------------------
      1          1           0       -0.198371    1.695479    0.000311
      2          6           0       -0.760092    0.768201    0.000173
      3          6           0       -2.273481   -1.582304   -0.000125
      4          6           0       -0.104436   -0.480363    0.000004
      5          6           0       -2.141055    0.835236    0.000178
      6          6           0       -2.909409   -0.346364   -0.000023
      7          6           0       -0.884735   -1.648950   -0.000091
      8          1           0       -0.395540   -2.616083   -0.000170
      9          1           0       -2.878291   -2.481145   -0.000239
     10          6           0        1.342659   -0.612019   -0.000117
     11          1           0        1.712967   -1.634214    0.000126
     12          6           0        2.257990    0.379133   -0.000611
     13          1           0        1.986735    1.427176   -0.000914
     14          6           0        3.684640    0.074064   -0.000851
     15          8           0        4.197971   -1.038836    0.000473
     16          8           0        4.444704    1.202879   -0.000189
     17          1           0        5.380685    0.943247    0.000495
     18          8           0       -2.858532    2.009595    0.000414
     19          1           0       -2.263564    2.771663   -0.000014
     20          8           0       -4.277103   -0.298794   -0.000096
     21          1           0       -4.569474    0.624617   -0.000136
 ---------------------------------------------------------------------
                    Distance matrix (angstroms):
                    1          2          3          4          5
     1  H    0.000000
     2  C    1.084148   0.000000
     3  C    3.879426   2.795572   0.000000
     4  C    2.177869   1.410247   2.432905   0.000000
     5  C    2.124628   1.382590   2.421164   2.424586   0.000000
     6  C    3.393944   2.421119   1.389947   2.808172   1.409448
     7  C    3.414133   2.420362   1.390344   1.405155   2.783795
     8  H    4.316068   3.403862   2.143679   2.155468   3.867612
     9  H    4.962475   3.878790   1.083378   3.420145   3.397336
    10  C    2.774765   2.515267   3.744051   1.453072   3.772375
    11  H    3.839280   3.447842   3.986786   2.152748   4.577299
    12  C    2.786840   3.043056   4.937759   2.513919   4.422627
    13  H    2.201517   2.824767   5.215977   2.830496   4.170018
    14  C    4.207940   4.498607   6.184073   3.829424   5.875211
    15  O    5.177287   5.277098   6.494232   4.338502   6.610249
    16  O    4.669133   5.222916   7.272638   4.850565   6.596013
    17  H    5.629539   6.143271   8.060066   5.666852   7.522515
    18  O    2.678643   2.438136   3.639234   3.712807   1.376187
    19  H    2.328776   2.504854   4.353979   3.903526   1.940299
    20  O    4.540174   3.675302   2.379474   4.176615   2.418413
    21  H    4.500366   3.812088   3.184665   4.599734   2.437536
                    6          7          8          9         10
     6  C    0.000000
     7  C    2.407495   0.000000
     8  H    3.386910   1.083817   0.000000
     9  H    2.135008   2.160280   2.486414   0.000000
    10  C    4.260358   2.456931   2.652849   4.616280   0.000000
    11  H    4.798429   2.597744   2.325913   4.668719   1.087203
    12  C    5.218079   3.740299   4.001567   5.878993   1.349153
    13  H    5.207463   4.208075   4.692886   6.240468   2.138493
    14  C    6.607438   4.883438   4.887204   7.042808   2.440407
    15  O    7.141034   5.119194   4.856754   7.221754   2.887036
    16  O    7.515526   6.044489   6.165423   8.197456   3.593959
    17  H    8.389800   6.780484   6.784807   8.940757   4.327182
    18  O    2.356508   4.157020   5.240536   4.490783   4.952056
    19  H    3.184212   4.630657   5.702396   5.288656   4.945114
    20  O    1.368521   3.651174   4.520658   2.592167   5.628484
    21  H    1.923180   4.329712   5.284304   3.536363   6.040082
                   11         12         13         14         15
    11  H    0.000000
    12  C    2.085813   0.000000
    13  H    3.073607   1.082577   0.000000
    14  C    2.608775   1.458903   2.171127   0.000000
    15  O    2.555332   2.402949   3.312217   1.225584   0.000000
    16  O    3.938462   2.336724   2.468182   1.360853   2.255252
    17  H    4.482795   3.173240   3.428277   1.905793   2.308130
    18  O    5.846019   5.370028   4.880146   6.823443   7.686817
    19  H    5.935028   5.115531   4.457880   6.531323   7.501423
    20  O    6.137123   6.570161   6.497279   7.970469   8.507322
    21  H    6.676181   6.831876   6.605148   8.272455   8.923854
                   16         17         18         19         20
    16  O    0.000000
    17  H    0.971323   0.000000
    18  O    7.347656   8.307935   0.000000
    19  H    6.889264   7.859876   0.966817   0.000000
    20  O    8.850138   9.737326   2.709429   3.671791   0.000000
    21  H    9.032707   9.955259   2.201247   3.150719   0.968592
                   21
    21  H    0.000000
 Stoichiometry    C9H8O4
 Framework group  C1[X(C9H8O4)]
 Deg. of freedom    57
 Full point group                 C1      NOp   1
 Largest Abelian subgroup         C1      NOp   1
 Largest concise Abelian subgroup C1      NOp   1
                         Standard orientation:                         
 ---------------------------------------------------------------------
 Center     Atomic      Atomic             Coordinates (Angstroms)
 Number     Number       Type             X           Y           Z
 ---------------------------------------------------------------------
      1          1           0        0.198818    1.695032   -0.000359
      2          6           0        0.760900    0.767972   -0.000221
      3          6           0        2.275201   -1.581946    0.000077
      4          6           0        0.105729   -0.480847   -0.000051
      5          6           0        2.141837    0.835543   -0.000226
      6          6           0        2.910649   -0.345758   -0.000025
      7          6           0        0.886482   -1.649130    0.000044
      8          1           0        0.397662   -2.616453    0.000122
      9          1           0        2.880360   -2.480551    0.000191
     10          6           0       -1.341315   -0.613064    0.000069
     11          1           0       -1.711226   -1.635403   -0.000174
     12          6           0       -2.257031    0.377732    0.000563
     13          1           0       -1.986183    1.425881    0.000866
     14          6           0       -3.683562    0.072110    0.000803
     15          8           0       -4.196461   -1.040989   -0.000521
     16          8           0       -4.444065    1.200630    0.000141
     17          1           0       -5.379944    0.940634   -0.000542
     18          8           0        2.858858    2.010180   -0.000462
     19          1           0        2.263594    2.772018   -0.000034
     20          8           0        4.278324   -0.297658    0.000049
     21          1           0        4.570338    0.625867    0.000088
 ---------------------------------------------------------------------
 Rotational constants (GHZ):           2.2479991           0.3213181           0.2811342
 Standard basis: 6-311+G(d,p) (5D, 7F)
 There are   347 symmetry adapted cartesian basis functions of A   symmetry.
 There are   334 symmetry adapted basis functions of A   symmetry.
   334 basis functions,   532 primitive gaussians,   347 cartesian basis functions
    47 alpha electrons       47 beta electrons
       nuclear repulsion energy       719.3313965388 Hartrees.
 NAtoms=   21 NActive=   21 NUniq=   21 SFac= 1.00D+00 NAtFMM=   60 NAOKFM=F Big=F
 Integral buffers will be    131072 words long.
 Raffenetti 2 integral format.
 Two-electron integral symmetry is turned on.
 Nuclear repulsion after empirical dispersion term =      719.3157621362 Hartrees.
 ------------------------------------------------------------------------------
 Polarizable Continuum Model (PCM)
 =================================
 Model                : PCM.
 Atomic radii         : SMD-Coulomb.
 Polarization charges : Total charges.
 Charge compensation  : None.
 Solution method      : On-the-fly selection.
 Cavity type          : VdW (van der Waals Surface) (Alpha=1.000).
 Cavity algorithm     : GePol (No added spheres)
                        Default sphere list used, NSphG=   21.
                        Lebedev-Laikov grids with approx.  5.0 points / Ang**2.
                        Smoothing algorithm: York/Karplus (Gamma=1.0000).
                        Polarization charges: spherical gaussians, with
                                              point-specific exponents (IZeta= 3).
                        Self-potential: point-specific (ISelfS= 7).
                        Self-field    : sphere-specific E.n sum rule (ISelfD= 2).
 1st derivatives      : Analytical E(r).r(x)/FMM algorithm (CHGder, D1EAlg=3).
                        Cavity 1st derivative terms included.
 Solvent              : Water, Eps=  78.355300 Eps(inf)=   1.777849
 ------------------------------------------------------------------------------
 ------------------------------------------------------------------------------
 Atomic radii for non-electrostatic terms: SMD-CDS.
 ------------------------------------------------------------------------------
 Nuclear repulsion after PCM non-electrostatic terms =      719.3260668165 Hartrees.
 One-electron integrals computed using PRISM.
 NBasis=   334 RedAO= T EigKep=  1.24D-06  NBF=   334
 NBsUse=   333 1.00D-06 EigRej=  7.86D-07 NBFU=   333
 Initial guess from the checkpoint file:  "caffeic acid.chk"
 B after Tr=    -0.000000    0.000000    0.000000
         Rot=    1.000000    0.000003   -0.000012    0.000007 Ang=   0.00 deg.
 Requested convergence on RMS density matrix=1.00D-08 within  32 cycles.
 Requested convergence on MAX density matrix=1.00D-06.
 Requested convergence on             energy=1.00D-06.
 No special actions if energy rises.
 Inv3:  Mode=1 IEnd=     8108208.
 Iteration    1 A*A^-1 deviation from unit magnitude is 2.89D-15 for   1115.
 Iteration    1 A*A^-1 deviation from orthogonality  is 1.76D-15 for   1047    104.
 Iteration    1 A^-1*A deviation from unit magnitude is 2.66D-15 for    751.
 Iteration    1 A^-1*A deviation from orthogonality  is 1.40D-13 for   1127   1079.
 Error on total polarization charges =  0.06116
 SCF Done:  E(RB3LYP) =  -648.909357291     A.U. after    8 cycles
            NFock=  8  Conv=0.71D-08     -V/T= 2.0040
 SMD-CDS (non-electrostatic) energy       (kcal/mol) =       6.47
 (included in total energy above)
 QCSCF skips out because SCF is already converged.
 D1PCM: PCM CHGder 1st derivatives, ID1Alg=3 FixD1E=F DoIter=F DoCFld=F I1PDM=0.
 Calling FoFJK, ICntrl=      2127 FMM=F ISym2X=0 I1Cent= 0 IOpClX= 0 NMat=1 NMatS=1 NMatT=0.
 ***** Axes restored to original set *****
 -------------------------------------------------------------------
 Center     Atomic                   Forces (Hartrees/Bohr)
 Number     Number              X              Y              Z
 -------------------------------------------------------------------
      1        1           0.000001343   -0.000004056   -0.000000291
      2        6           0.000000588    0.000004249   -0.000002532
      3        6           0.000109407   -0.000073278   -0.000001027
      4        6           0.000008541    0.000052693    0.000009703
      5        6          -0.000035924    0.000066439    0.000000878
      6        6          -0.000064296    0.000001866    0.000001314
      7        6          -0.000055675   -0.000019494    0.000002990
      8        1           0.000009953   -0.000010472   -0.000000245
      9        1          -0.000006873   -0.000003732   -0.000000513
     10        6          -0.000006283    0.000045949   -0.000013358
     11        1           0.000022149   -0.000012659   -0.000004401
     12        6          -0.000165115   -0.000047998   -0.000083095
     13        1           0.000007471    0.000033000   -0.000004177
     14        6           0.000426872    0.000073927    0.000292993
     15        8          -0.000147223    0.000082890   -0.000111382
     16        8          -0.000190333   -0.000149135   -0.000084438
     17        1           0.000024664    0.000016634   -0.000001730
     18        8           0.000071686   -0.000038946   -0.000003626
     19        1          -0.000027066   -0.000023921    0.000002163
     20        8           0.000022994   -0.000006318    0.000000424
     21        1          -0.000006879    0.000012363    0.000000350
 -------------------------------------------------------------------
 Cartesian Forces:  Max     0.000426872 RMS     0.000085846

 GradGradGradGradGradGradGradGradGradGradGradGradGradGradGradGradGradGrad
 Berny optimization.
 Using GEDIIS/GDIIS optimizer.
 FormGI is forming the generalized inverse of G from B-inverse, IUseBI=4.
 Internal  Forces:  Max     0.000214505 RMS     0.000042337
 Search for a local minimum.
 Step number   5 out of a maximum of  103
 All quantities printed in internal units (Hartrees-Bohrs-Radians)
 Mixed Optimization -- En-DIIS/RFO-DIIS
 Swapping is turned off.
 Update second derivatives using D2CorX and points    1    2    3    4    5
 DE= -3.77D-07 DEPred=-8.09D-07 R= 4.66D-01
 Trust test= 4.66D-01 RLast= 4.33D-03 DXMaxT set to 3.00D-01
 ITU=  0  1  1  1  0
     Eigenvalues ---    0.01173   0.01348   0.01809   0.02010   0.02017
     Eigenvalues ---    0.02043   0.02085   0.02096   0.02126   0.02135
     Eigenvalues ---    0.02140   0.02167   0.02179   0.02221   0.02232
     Eigenvalues ---    0.02262   0.02802   0.04624   0.12125   0.15479
     Eigenvalues ---    0.16000   0.16000   0.16000   0.16010   0.16087
     Eigenvalues ---    0.16994   0.19092   0.21862   0.22231   0.22433
     Eigenvalues ---    0.23742   0.24125   0.24794   0.25000   0.25434
     Eigenvalues ---    0.28713   0.33894   0.35115   0.35492   0.35536
     Eigenvalues ---    0.35680   0.35825   0.37029   0.38048   0.41534
     Eigenvalues ---    0.42571   0.45078   0.46622   0.47664   0.48715
     Eigenvalues ---    0.50040   0.52263   0.54009   0.54850   0.55721
     Eigenvalues ---    0.55933   0.85656
 En-DIIS/RFO-DIIS/Sim-DIIS IScMMF=       -3 using points:     5    4    3    2
 RFO step:  Lambda=-1.19918313D-06.
 DidBck=T Rises=F RFO-DIIS coefs:    0.51749    0.69130   -0.21201    0.00323
 Iteration  1 RMS(Cart)=  0.00045597 RMS(Int)=  0.00000032
 Iteration  2 RMS(Cart)=  0.00000035 RMS(Int)=  0.00000019
 Variable       Old X    -DE/DX   Delta X   Delta X   Delta X     New X
                                 (Linear)    (Quad)   (Total)
    R1        2.04874  -0.00000   0.00003  -0.00000   0.00002   2.04877
    R2        2.66498  -0.00002  -0.00007  -0.00006  -0.00013   2.66486
    R3        2.61272  -0.00001   0.00011  -0.00011  -0.00000   2.61271
    R4        2.62662   0.00007  -0.00009   0.00023   0.00014   2.62676
    R5        2.62737  -0.00005   0.00003  -0.00016  -0.00014   2.62723
    R6        2.04729   0.00001  -0.00002   0.00002  -0.00000   2.04729
    R7        2.65536   0.00003   0.00002   0.00007   0.00009   2.65545
    R8        2.74591  -0.00003   0.00006  -0.00010  -0.00004   2.74586
    R9        2.66347   0.00003  -0.00018   0.00013  -0.00005   2.66342
   R10        2.60062  -0.00007   0.00001  -0.00020  -0.00019   2.60043
   R11        2.58613  -0.00002   0.00027  -0.00022   0.00005   2.58618
   R12        2.04812   0.00001  -0.00002   0.00006   0.00004   2.04815
   R13        2.05452   0.00002  -0.00005   0.00011   0.00006   2.05457
   R14        2.54953  -0.00005   0.00007  -0.00018  -0.00012   2.54941
   R15        2.04577   0.00003  -0.00003   0.00012   0.00009   2.04587
   R16        2.75693   0.00011  -0.00016   0.00041   0.00026   2.75718
   R17        2.31602  -0.00013   0.00030  -0.00037  -0.00007   2.31595
   R18        2.57164  -0.00021  -0.00013  -0.00043  -0.00056   2.57108
   R19        1.83553   0.00002  -0.00001   0.00000  -0.00001   1.83553
   R20        1.82702  -0.00003  -0.00001  -0.00013  -0.00014   1.82688
   R21        1.83037   0.00002  -0.00004   0.00004  -0.00000   1.83037
    A1        2.11339  -0.00000  -0.00002  -0.00006  -0.00007   2.11332
    A2        2.06695   0.00001  -0.00006   0.00014   0.00008   2.06703
    A3        2.10285  -0.00001   0.00007  -0.00008  -0.00001   2.10284
    A4        2.09395  -0.00001  -0.00002  -0.00004  -0.00006   2.09390
    A5        2.07410  -0.00001   0.00000  -0.00007  -0.00007   2.07403
    A6        2.11513   0.00001   0.00002   0.00011   0.00013   2.11526
    A7        2.06931   0.00002  -0.00005   0.00010   0.00005   2.06935
    A8        2.14507   0.00000   0.00003   0.00002   0.00005   2.14512
    A9        2.06880  -0.00003   0.00002  -0.00012  -0.00010   2.06871
   A10        2.09885   0.00000  -0.00010   0.00008  -0.00002   2.09884
   A11        2.16773  -0.00002   0.00006  -0.00009  -0.00003   2.16770
   A12        2.01660   0.00002   0.00003   0.00001   0.00005   2.01665
   A13        2.08983  -0.00001   0.00011  -0.00007   0.00004   2.08986
   A14        2.08077   0.00003  -0.00012   0.00024   0.00012   2.08089
   A15        2.11259  -0.00003   0.00001  -0.00017  -0.00016   2.11243
   A16        2.11158  -0.00000  -0.00001   0.00001  -0.00000   2.11158
   A17        2.08704   0.00000   0.00004  -0.00003   0.00002   2.08706
   A18        2.08456   0.00000  -0.00003   0.00002  -0.00002   2.08455
   A19        2.00909   0.00000   0.00004   0.00011   0.00014   2.00923
   A20        2.22572   0.00002  -0.00007   0.00018   0.00011   2.22583
   A21        2.04838  -0.00002   0.00003  -0.00029  -0.00025   2.04813
   A22        2.14268   0.00003  -0.00037   0.00043   0.00006   2.14274
   A23        2.10578  -0.00003   0.00027  -0.00037  -0.00010   2.10568
   A24        2.03472  -0.00000   0.00009  -0.00005   0.00004   2.03476
   A25        2.21363  -0.00011   0.00009  -0.00068  -0.00059   2.21304
   A26        1.95273  -0.00002   0.00051  -0.00044   0.00007   1.95281
   A27        2.11682   0.00013  -0.00060   0.00112   0.00052   2.11733
   A28        1.89281   0.00003   0.00010  -0.00016  -0.00006   1.89275
   A29        1.93028   0.00001   0.00011   0.00008   0.00019   1.93047
   A30        1.91220  -0.00000  -0.00006  -0.00007  -0.00013   1.91207
    D1        3.14153   0.00000   0.00000   0.00001   0.00001   3.14154
    D2       -0.00010   0.00000   0.00000   0.00002   0.00003  -0.00007
    D3       -0.00005   0.00000  -0.00000   0.00002   0.00002  -0.00004
    D4        3.14151   0.00000   0.00000   0.00003   0.00003   3.14153
    D5        3.14157   0.00000  -0.00001   0.00002   0.00001   3.14158
    D6       -0.00006   0.00000   0.00000   0.00001   0.00001  -0.00005
    D7       -0.00003   0.00000  -0.00000   0.00001   0.00001  -0.00002
    D8        3.14152   0.00000   0.00000   0.00001   0.00001   3.14154
    D9       -0.00005   0.00000  -0.00000   0.00002   0.00001  -0.00004
   D10        3.14156   0.00000   0.00000   0.00001   0.00001   3.14157
   D11        3.14155   0.00000  -0.00000   0.00002   0.00001   3.14156
   D12       -0.00002   0.00000   0.00000   0.00001   0.00001  -0.00001
   D13       -0.00003  -0.00000  -0.00000   0.00001   0.00001  -0.00003
   D14        3.14159  -0.00000  -0.00001   0.00000  -0.00000   3.14159
   D15        3.14155   0.00000  -0.00000   0.00001   0.00001   3.14156
   D16       -0.00001  -0.00000  -0.00000   0.00000   0.00000  -0.00001
   D17        0.00009  -0.00000   0.00000  -0.00003  -0.00002   0.00006
   D18       -3.14154  -0.00000   0.00001  -0.00002  -0.00001  -3.14155
   D19       -3.14147  -0.00000   0.00000  -0.00004  -0.00004  -3.14151
   D20        0.00009  -0.00000   0.00000  -0.00003  -0.00003   0.00006
   D21        3.14122   0.00000   0.00001   0.00010   0.00011   3.14132
   D22       -0.00049   0.00001   0.00006   0.00012   0.00018  -0.00031
   D23       -0.00041   0.00000   0.00001   0.00011   0.00012  -0.00029
   D24        3.14107   0.00001   0.00006   0.00013   0.00019   3.14127
   D25        0.00008  -0.00000   0.00000  -0.00003  -0.00002   0.00006
   D26       -3.14153  -0.00000  -0.00000  -0.00002  -0.00002  -3.14155
   D27       -3.14147  -0.00000  -0.00000  -0.00002  -0.00003  -3.14150
   D28        0.00010  -0.00000  -0.00001  -0.00001  -0.00002   0.00008
   D29        0.00065  -0.00000   0.00000  -0.00009  -0.00009   0.00056
   D30       -3.14098  -0.00000   0.00001  -0.00009  -0.00008  -3.14106
   D31       -3.14145  -0.00000  -0.00000  -0.00001  -0.00001  -3.14146
   D32        0.00016  -0.00000   0.00000  -0.00001  -0.00001   0.00015
   D33        0.00008  -0.00001  -0.00005  -0.00002  -0.00007   0.00001
   D34       -3.14144  -0.00001  -0.00008  -0.00003  -0.00011  -3.14155
   D35        3.14156  -0.00000  -0.00000   0.00001   0.00000   3.14156
   D36        0.00004  -0.00000  -0.00003  -0.00001  -0.00004  -0.00000
   D37       -0.00114   0.00007   0.00099   0.00015   0.00113  -0.00001
   D38       -3.14067  -0.00007  -0.00098  -0.00009  -0.00107   3.14144
   D39        3.14052   0.00007   0.00096   0.00013   0.00110  -3.14157
   D40        0.00099  -0.00007  -0.00100  -0.00011  -0.00111  -0.00012
   D41        3.14064   0.00007   0.00094   0.00010   0.00104  -3.14150
   D42        0.00098  -0.00007  -0.00090  -0.00012  -0.00102  -0.00004
         Item               Value     Threshold  Converged?
 Maximum Force            0.000215     0.000450     YES
 RMS     Force            0.000042     0.000300     YES
 Maximum Displacement     0.001983     0.001800     NO 
 RMS     Displacement     0.000456     0.001200     YES
 Predicted change in Energy=-5.145454D-07
 GradGradGradGradGradGradGradGradGradGradGradGradGradGradGradGradGradGrad

                          Input orientation:                          
 ---------------------------------------------------------------------
 Center     Atomic      Atomic             Coordinates (Angstroms)
 Number     Number       Type             X           Y           Z
 ---------------------------------------------------------------------
      1          1           0       -0.198508    1.695642    0.000399
      2          6           0       -0.760203    0.768332    0.000218
      3          6           0       -2.273273   -1.582418   -0.000203
      4          6           0       -0.104445   -0.480103    0.000092
      5          6           0       -2.141172    0.835208    0.000124
      6          6           0       -2.909354   -0.346470   -0.000124
      7          6           0       -0.884590   -1.648848   -0.000080
      8          1           0       -0.395222   -2.615915   -0.000138
      9          1           0       -2.878058   -2.481274   -0.000366
     10          6           0        1.342635   -0.611674    0.000111
     11          1           0        1.713159   -1.633823    0.000268
     12          6           0        2.257975    0.379385   -0.000086
     13          1           0        1.986829    1.427507   -0.000283
     14          6           0        3.684711    0.074068   -0.000084
     15          8           0        4.197199   -1.039181    0.000098
     16          8           0        4.444867    1.202466   -0.000493
     17          1           0        5.380768    0.942563   -0.000555
     18          8           0       -2.858696    2.009421    0.000300
     19          1           0       -2.263984    2.771598   -0.000014
     20          8           0       -4.277074   -0.298860   -0.000272
     21          1           0       -4.569299    0.624597   -0.000313
 ---------------------------------------------------------------------
                    Distance matrix (angstroms):
                    1          2          3          4          5
     1  H    0.000000
     2  C    1.084160   0.000000
     3  C    3.879475   2.795605   0.000000
     4  C    2.177778   1.410181   2.432882   0.000000
     5  C    2.124685   1.382588   2.421233   2.424521   0.000000
     6  C    3.393952   2.421082   1.390024   2.808091   1.409421
     7  C    3.414135   2.420378   1.390271   1.405201   2.783799
     8  H    4.316042   3.403872   2.143640   2.155515   3.867635
     9  H    4.962520   3.878820   1.083377   3.420177   3.397360
    10  C    2.774676   2.515222   3.743946   1.453049   3.772318
    11  H    3.839246   3.447879   3.986764   2.152848   4.577334
    12  C    2.786906   3.043136   4.937700   2.513911   4.422700
    13  H    2.201726   2.825012   5.216140   2.830618   4.170277
    14  C    4.208194   4.498807   6.183973   3.829466   5.875394
    15  O    5.177017   5.276641   6.493236   4.337823   6.609712
    16  O    4.669492   5.223143   7.272481   4.850492   6.596271
    17  H    5.629872   6.143442   8.059769   5.666705   7.522707
    18  O    2.678630   2.438027   3.639235   3.712632   1.376087
    19  H    2.328921   2.504882   4.354026   3.903482   1.940280
    20  O    4.540125   3.675225   2.379651   4.176564   2.418302
    21  H    4.500105   3.811807   3.184753   4.599488   2.437244
                    6          7          8          9         10
     6  C    0.000000
     7  C    2.407459   0.000000
     8  H    3.386922   1.083836   0.000000
     9  H    2.135032   2.160289   2.486484   0.000000
    10  C    4.260252   2.456880   2.652759   4.616238   0.000000
    11  H    4.798428   2.597793   2.325893   4.668774   1.087233
    12  C    5.218061   3.740247   4.001410   5.878963   1.349091
    13  H    5.207649   4.208207   4.692912   6.240648   2.138514
    14  C    6.607462   4.883334   4.886907   7.042706   2.440402
    15  O    7.140235   5.118230   4.855556   7.220727   2.886399
    16  O    7.515569   6.044262   6.164941   8.197266   3.593737
    17  H    8.389740   6.780127   6.784160   8.940406   4.326913
    18  O    2.356436   4.156925   5.240462   4.490736   4.951901
    19  H    3.184156   4.630666   5.702418   5.288643   4.945122
    20  O    1.368548   3.651221   4.520788   2.592330   5.628408
    21  H    1.923120   4.329623   5.284302   3.536486   6.039812
                   11         12         13         14         15
    11  H    0.000000
    12  C    2.085624   0.000000
    13  H    3.073537   1.082626   0.000000
    14  C    2.608430   1.459039   2.171313   0.000000
    15  O    2.554223   2.402690   3.312142   1.225547   0.000000
    16  O    3.937862   2.336655   2.468318   1.360558   2.255287
    17  H    4.482089   3.173170   3.428410   1.905490   2.308277
    18  O    5.845946   5.370041   4.880342   6.823619   7.686328
    19  H    5.935099   5.115741   4.458250   6.531742   7.501262
    20  O    6.137183   6.570151   6.497447   7.970514   8.506549
    21  H    6.676057   6.831676   6.605110   8.272350   8.922984
                   16         17         18         19         20
    16  O    0.000000
    17  H    0.971319   0.000000
    18  O    7.348007   8.308247   0.000000
    19  H    6.889910   7.860510   0.966745   0.000000
    20  O    8.850211   9.737302   2.709235   3.671544   0.000000
    21  H    9.032670   9.955147   2.200886   3.150252   0.968591
                   21
    21  H    0.000000
 Stoichiometry    C9H8O4
 Framework group  C1[X(C9H8O4)]
 Deg. of freedom    57
 Full point group                 C1      NOp   1
 Largest Abelian subgroup         C1      NOp   1
 Largest concise Abelian subgroup C1      NOp   1
                         Standard orientation:                         
 ---------------------------------------------------------------------
 Center     Atomic      Atomic             Coordinates (Angstroms)
 Number     Number       Type             X           Y           Z
 ---------------------------------------------------------------------
      1          1           0        0.198949    1.695220   -0.000443
      2          6           0        0.760983    0.768116   -0.000262
      3          6           0        2.274914   -1.582080    0.000159
      4          6           0        0.105682   -0.480560   -0.000136
      5          6           0        2.141928    0.835498   -0.000168
      6          6           0        2.910542   -0.345899    0.000080
      7          6           0        0.886255   -1.649019    0.000036
      8          1           0        0.397242   -2.616265    0.000094
      9          1           0        2.880028   -2.480714    0.000322
     10          6           0       -1.341349   -0.612661   -0.000155
     11          1           0       -1.711499   -1.634945   -0.000312
     12          6           0       -2.257053    0.378063    0.000042
     13          1           0       -1.986290    1.426284    0.000239
     14          6           0       -3.683677    0.072223    0.000040
     15          8           0       -4.195757   -1.041213   -0.000142
     16          8           0       -4.444246    1.200343    0.000449
     17          1           0       -5.380052    0.940097    0.000511
     18          8           0        2.859021    2.009973   -0.000344
     19          1           0        2.264031    2.771932   -0.000030
     20          8           0        4.278245   -0.297788    0.000228
     21          1           0        4.570131    0.625777    0.000269
 ---------------------------------------------------------------------
 Rotational constants (GHZ):           2.2481948           0.3213332           0.2811488
 Standard basis: 6-311+G(d,p) (5D, 7F)
 There are   347 symmetry adapted cartesian basis functions of A   symmetry.
 There are   334 symmetry adapted basis functions of A   symmetry.
   334 basis functions,   532 primitive gaussians,   347 cartesian basis functions
    47 alpha electrons       47 beta electrons
       nuclear repulsion energy       719.3491902775 Hartrees.
 NAtoms=   21 NActive=   21 NUniq=   21 SFac= 1.00D+00 NAtFMM=   60 NAOKFM=F Big=F
 Integral buffers will be    131072 words long.
 Raffenetti 2 integral format.
 Two-electron integral symmetry is turned on.
 Nuclear repulsion after empirical dispersion term =      719.3335558271 Hartrees.
 ------------------------------------------------------------------------------
 Polarizable Continuum Model (PCM)
 =================================
 Model                : PCM.
 Atomic radii         : SMD-Coulomb.
 Polarization charges : Total charges.
 Charge compensation  : None.
 Solution method      : On-the-fly selection.
 Cavity type          : VdW (van der Waals Surface) (Alpha=1.000).
 Cavity algorithm     : GePol (No added spheres)
                        Default sphere list used, NSphG=   21.
                        Lebedev-Laikov grids with approx.  5.0 points / Ang**2.
                        Smoothing algorithm: York/Karplus (Gamma=1.0000).
                        Polarization charges: spherical gaussians, with
                                              point-specific exponents (IZeta= 3).
                        Self-potential: point-specific (ISelfS= 7).
                        Self-field    : sphere-specific E.n sum rule (ISelfD= 2).
 1st derivatives      : Analytical E(r).r(x)/FMM algorithm (CHGder, D1EAlg=3).
                        Cavity 1st derivative terms included.
 Solvent              : Water, Eps=  78.355300 Eps(inf)=   1.777849
 ------------------------------------------------------------------------------
 ------------------------------------------------------------------------------
 Atomic radii for non-electrostatic terms: SMD-CDS.
 ------------------------------------------------------------------------------
 Nuclear repulsion after PCM non-electrostatic terms =      719.3438637678 Hartrees.
 One-electron integrals computed using PRISM.
 NBasis=   334 RedAO= T EigKep=  1.24D-06  NBF=   334
 NBsUse=   333 1.00D-06 EigRej=  7.86D-07 NBFU=   333
 Initial guess from the checkpoint file:  "caffeic acid.chk"
 B after Tr=     0.000000   -0.000000   -0.000000
         Rot=    1.000000   -0.000000    0.000007    0.000005 Ang=  -0.00 deg.
 Requested convergence on RMS density matrix=1.00D-08 within  32 cycles.
 Requested convergence on MAX density matrix=1.00D-06.
 Requested convergence on             energy=1.00D-06.
 No special actions if energy rises.
 Inv3:  Mode=1 IEnd=     8108208.
 Iteration    1 A*A^-1 deviation from unit magnitude is 3.11D-15 for    201.
 Iteration    1 A*A^-1 deviation from orthogonality  is 2.19D-15 for   1153    195.
 Iteration    1 A^-1*A deviation from unit magnitude is 3.11D-15 for    743.
 Iteration    1 A^-1*A deviation from orthogonality  is 2.18D-13 for   1128   1080.
 Error on total polarization charges =  0.06115
 SCF Done:  E(RB3LYP) =  -648.909357735     A.U. after    8 cycles
            NFock=  8  Conv=0.54D-08     -V/T= 2.0040
 SMD-CDS (non-electrostatic) energy       (kcal/mol) =       6.47
 (included in total energy above)
 QCSCF skips out because SCF is already converged.
 D1PCM: PCM CHGder 1st derivatives, ID1Alg=3 FixD1E=F DoIter=F DoCFld=F I1PDM=0.
 Calling FoFJK, ICntrl=      2127 FMM=F ISym2X=0 I1Cent= 0 IOpClX= 0 NMat=1 NMatS=1 NMatT=0.
 ***** Axes restored to original set *****
 -------------------------------------------------------------------
 Center     Atomic                   Forces (Hartrees/Bohr)
 Number     Number              X              Y              Z
 -------------------------------------------------------------------
      1        1          -0.000009468   -0.000005940   -0.000000163
      2        6           0.000016093    0.000027570   -0.000001261
      3        6           0.000019991   -0.000008306    0.000000106
      4        6           0.000002859   -0.000015029   -0.000000624
      5        6           0.000008383    0.000033920    0.000000922
      6        6          -0.000060437   -0.000026777    0.000000747
      7        6           0.000002041   -0.000015325    0.000000760
      8        1           0.000005183    0.000001922   -0.000000503
      9        1          -0.000001619   -0.000008903   -0.000000158
     10        6           0.000011062    0.000003007    0.000000845
     11        1          -0.000008930   -0.000003066   -0.000000768
     12        6          -0.000109785    0.000042131    0.000006020
     13        1           0.000012236    0.000005126    0.000000267
     14        6           0.000144690    0.000004533   -0.000017539
     15        8          -0.000019821    0.000062382    0.000006555
     16        8          -0.000081140   -0.000096734    0.000005258
     17        1           0.000046717    0.000033901    0.000000353
     18        8          -0.000025102   -0.000041176   -0.000002887
     19        1           0.000025140    0.000020387    0.000001879
     20        8           0.000036861   -0.000026265   -0.000000108
     21        1          -0.000014954    0.000012641    0.000000297
 -------------------------------------------------------------------
 Cartesian Forces:  Max     0.000144690 RMS     0.000033985

 GradGradGradGradGradGradGradGradGradGradGradGradGradGradGradGradGradGrad
 Berny optimization.
 Using GEDIIS/GDIIS optimizer.
 FormGI is forming the generalized inverse of G from B-inverse, IUseBI=4.
 Internal  Forces:  Max     0.000095883 RMS     0.000018884
 Search for a local minimum.
 Step number   6 out of a maximum of  103
 All quantities printed in internal units (Hartrees-Bohrs-Radians)
 Mixed Optimization -- En-DIIS/RFO-DIIS
 Swapping is turned off.
 Update second derivatives using D2CorX and points    1    2    3    4    5
                                                      6
 DE= -4.44D-07 DEPred=-5.15D-07 R= 8.63D-01
 Trust test= 8.63D-01 RLast= 2.92D-03 DXMaxT set to 3.00D-01
 ITU=  0  0  1  1  1  0
     Eigenvalues ---    0.01173   0.01347   0.01809   0.02009   0.02017
     Eigenvalues ---    0.02043   0.02085   0.02096   0.02126   0.02135
     Eigenvalues ---    0.02140   0.02167   0.02179   0.02221   0.02232
     Eigenvalues ---    0.02262   0.02804   0.06875   0.14141   0.15238
     Eigenvalues ---    0.16000   0.16000   0.16000   0.16015   0.16471
     Eigenvalues ---    0.18334   0.19135   0.21622   0.22306   0.22423
     Eigenvalues ---    0.23618   0.23861   0.24845   0.25002   0.25350
     Eigenvalues ---    0.27660   0.33803   0.35076   0.35438   0.35549
     Eigenvalues ---    0.35662   0.35942   0.37177   0.37874   0.41403
     Eigenvalues ---    0.42511   0.45059   0.46286   0.47616   0.48576
     Eigenvalues ---    0.50096   0.51590   0.54041   0.54884   0.55835
     Eigenvalues ---    0.57835   0.83966
 En-DIIS/RFO-DIIS/Sim-DIIS IScMMF=       -3 using points:     6    5    4    3    2
 RFO step:  Lambda=-9.78438368D-08.
 DidBck=F Rises=F RFO-DIIS coefs:    1.10265   -0.01001   -0.10748    0.00576    0.00907
 Iteration  1 RMS(Cart)=  0.00011683 RMS(Int)=  0.00000002
 Iteration  2 RMS(Cart)=  0.00000002 RMS(Int)=  0.00000001
 Variable       Old X    -DE/DX   Delta X   Delta X   Delta X     New X
                                 (Linear)    (Quad)   (Total)
    R1        2.04877  -0.00001   0.00001  -0.00003  -0.00002   2.04875
    R2        2.66486   0.00001  -0.00002   0.00002   0.00000   2.66486
    R3        2.61271   0.00001  -0.00002   0.00004   0.00002   2.61273
    R4        2.62676   0.00002   0.00004   0.00000   0.00004   2.62680
    R5        2.62723   0.00000  -0.00003   0.00002  -0.00001   2.62722
    R6        2.04729   0.00001   0.00000   0.00002   0.00002   2.04730
    R7        2.65545   0.00001   0.00001   0.00002   0.00003   2.65547
    R8        2.74586  -0.00000  -0.00001   0.00001  -0.00000   2.74586
    R9        2.66342   0.00004   0.00001   0.00006   0.00007   2.66349
   R10        2.60043  -0.00001  -0.00003  -0.00003  -0.00006   2.60037
   R11        2.58618  -0.00002  -0.00005  -0.00000  -0.00005   2.58613
   R12        2.04815  -0.00000   0.00001  -0.00001  -0.00000   2.04815
   R13        2.05457   0.00000   0.00002  -0.00001   0.00001   2.05458
   R14        2.54941   0.00001  -0.00004   0.00003  -0.00001   2.54940
   R15        2.04587  -0.00000   0.00002  -0.00001   0.00000   2.04587
   R16        2.75718   0.00010   0.00012   0.00018   0.00031   2.75749
   R17        2.31595  -0.00006  -0.00009   0.00000  -0.00009   2.31586
   R18        2.57108  -0.00008  -0.00005  -0.00019  -0.00025   2.57084
   R19        1.83553   0.00004  -0.00000   0.00006   0.00006   1.83559
   R20        1.82688   0.00004  -0.00004   0.00007   0.00004   1.82692
   R21        1.83037   0.00002   0.00000   0.00003   0.00003   1.83040
    A1        2.11332   0.00001  -0.00003   0.00003   0.00000   2.11332
    A2        2.06703   0.00000   0.00004  -0.00002   0.00002   2.06704
    A3        2.10284  -0.00001  -0.00001  -0.00001  -0.00002   2.10282
    A4        2.09390   0.00000  -0.00000   0.00001   0.00001   2.09390
    A5        2.07403  -0.00000  -0.00002  -0.00003  -0.00004   2.07399
    A6        2.11526   0.00000   0.00002   0.00001   0.00004   2.11530
    A7        2.06935   0.00001   0.00001   0.00001   0.00002   2.06937
    A8        2.14512  -0.00001  -0.00000  -0.00000  -0.00001   2.14512
    A9        2.06871  -0.00000  -0.00000  -0.00001  -0.00001   2.06870
   A10        2.09884   0.00000   0.00002   0.00000   0.00002   2.09885
   A11        2.16770  -0.00001  -0.00000  -0.00003  -0.00003   2.16768
   A12        2.01665   0.00001  -0.00002   0.00003   0.00001   2.01665
   A13        2.08986  -0.00001  -0.00002  -0.00001  -0.00003   2.08983
   A14        2.08089   0.00000   0.00006  -0.00004   0.00002   2.08091
   A15        2.11243   0.00001  -0.00004   0.00005   0.00001   2.11244
   A16        2.11158   0.00000   0.00001  -0.00000   0.00001   2.11159
   A17        2.08706   0.00000  -0.00001   0.00002   0.00001   2.08707
   A18        2.08455  -0.00000   0.00000  -0.00002  -0.00002   2.08453
   A19        2.00923  -0.00002   0.00004  -0.00010  -0.00005   2.00918
   A20        2.22583   0.00000   0.00003   0.00001   0.00004   2.22587
   A21        2.04813   0.00001  -0.00008   0.00009   0.00001   2.04814
   A22        2.14274   0.00002   0.00005   0.00006   0.00011   2.14285
   A23        2.10568  -0.00000  -0.00004   0.00001  -0.00003   2.10565
   A24        2.03476  -0.00001  -0.00001  -0.00007  -0.00008   2.03468
   A25        2.21304   0.00001  -0.00010   0.00007  -0.00003   2.21301
   A26        1.95281  -0.00002  -0.00001  -0.00005  -0.00006   1.95274
   A27        2.11733   0.00000   0.00011  -0.00002   0.00009   2.11743
   A28        1.89275   0.00007  -0.00000   0.00035   0.00034   1.89309
   A29        1.93047  -0.00002   0.00006  -0.00013  -0.00007   1.93040
   A30        1.91207   0.00001   0.00000   0.00002   0.00002   1.91209
    D1        3.14154   0.00000   0.00000   0.00001   0.00001   3.14156
    D2       -0.00007   0.00000   0.00000   0.00002   0.00002  -0.00005
    D3       -0.00004   0.00000   0.00000   0.00001   0.00001  -0.00003
    D4        3.14153   0.00000   0.00000   0.00002   0.00002   3.14155
    D5        3.14158   0.00000   0.00000   0.00000   0.00000   3.14158
    D6       -0.00005   0.00000   0.00000   0.00001   0.00001  -0.00004
    D7       -0.00002   0.00000   0.00000   0.00001   0.00001  -0.00002
    D8        3.14154   0.00000   0.00000   0.00001   0.00001   3.14155
    D9       -0.00004   0.00000   0.00000   0.00001   0.00001  -0.00003
   D10        3.14157   0.00000   0.00000   0.00001   0.00001   3.14158
   D11        3.14156   0.00000   0.00000   0.00001   0.00001   3.14157
   D12       -0.00001   0.00000   0.00000   0.00001   0.00001  -0.00001
   D13       -0.00003   0.00000   0.00000   0.00000   0.00001  -0.00002
   D14        3.14159   0.00000   0.00000   0.00000   0.00000   3.14159
   D15        3.14156   0.00000   0.00000   0.00000   0.00001   3.14157
   D16       -0.00001   0.00000   0.00000   0.00000   0.00000  -0.00001
   D17        0.00006  -0.00000  -0.00000  -0.00001  -0.00002   0.00005
   D18       -3.14155  -0.00000  -0.00000  -0.00001  -0.00001  -3.14156
   D19       -3.14151  -0.00000  -0.00001  -0.00002  -0.00003  -3.14154
   D20        0.00006  -0.00000  -0.00000  -0.00002  -0.00002   0.00004
   D21        3.14132   0.00000   0.00001   0.00007   0.00008   3.14141
   D22       -0.00031   0.00000   0.00001   0.00008   0.00009  -0.00021
   D23       -0.00029   0.00000   0.00001   0.00008   0.00009  -0.00020
   D24        3.14127   0.00000   0.00001   0.00009   0.00010   3.14137
   D25        0.00006  -0.00000  -0.00000  -0.00001  -0.00002   0.00004
   D26       -3.14155  -0.00000  -0.00000  -0.00001  -0.00001  -3.14156
   D27       -3.14150  -0.00000  -0.00000  -0.00002  -0.00002  -3.14152
   D28        0.00008  -0.00000  -0.00000  -0.00002  -0.00002   0.00006
   D29        0.00056  -0.00000  -0.00001  -0.00008  -0.00009   0.00047
   D30       -3.14106  -0.00000  -0.00001  -0.00007  -0.00009  -3.14115
   D31       -3.14146  -0.00000  -0.00000  -0.00001  -0.00001  -3.14147
   D32        0.00015  -0.00000  -0.00000  -0.00001  -0.00001   0.00013
   D33        0.00001   0.00000   0.00000  -0.00000  -0.00000   0.00000
   D34       -3.14155   0.00000   0.00000  -0.00001  -0.00001  -3.14156
   D35        3.14156   0.00000   0.00000   0.00001   0.00001   3.14157
   D36       -0.00000   0.00000   0.00000  -0.00000   0.00000  -0.00000
   D37       -0.00001  -0.00000  -0.00005   0.00001  -0.00004  -0.00005
   D38        3.14144   0.00000   0.00006   0.00003   0.00008   3.14152
   D39       -3.14157  -0.00000  -0.00005   0.00000  -0.00005   3.14156
   D40       -0.00012   0.00000   0.00006   0.00002   0.00008  -0.00005
   D41       -3.14150  -0.00000  -0.00005  -0.00001  -0.00007  -3.14157
   D42       -0.00004   0.00000   0.00005   0.00000   0.00005   0.00001
         Item               Value     Threshold  Converged?
 Maximum Force            0.000096     0.000450     YES
 RMS     Force            0.000019     0.000300     YES
 Maximum Displacement     0.000349     0.001800     YES
 RMS     Displacement     0.000117     0.001200     YES
 Predicted change in Energy=-4.889887D-08
 Optimization completed.
    -- Stationary point found.
                           ----------------------------
                           !   Optimized Parameters   !
                           ! (Angstroms and Degrees)  !
 --------------------------                            --------------------------
 ! Name  Definition              Value          Derivative Info.                !
 --------------------------------------------------------------------------------
 ! R1    R(1,2)                  1.0842         -DE/DX =    0.0                 !
 ! R2    R(2,4)                  1.4102         -DE/DX =    0.0                 !
 ! R3    R(2,5)                  1.3826         -DE/DX =    0.0                 !
 ! R4    R(3,6)                  1.39           -DE/DX =    0.0                 !
 ! R5    R(3,7)                  1.3903         -DE/DX =    0.0                 !
 ! R6    R(3,9)                  1.0834         -DE/DX =    0.0                 !
 ! R7    R(4,7)                  1.4052         -DE/DX =    0.0                 !
 ! R8    R(4,10)                 1.453          -DE/DX =    0.0                 !
 ! R9    R(5,6)                  1.4094         -DE/DX =    0.0                 !
 ! R10   R(5,18)                 1.3761         -DE/DX =    0.0                 !
 ! R11   R(6,20)                 1.3685         -DE/DX =    0.0                 !
 ! R12   R(7,8)                  1.0838         -DE/DX =    0.0                 !
 ! R13   R(10,11)                1.0872         -DE/DX =    0.0                 !
 ! R14   R(10,12)                1.3491         -DE/DX =    0.0                 !
 ! R15   R(12,13)                1.0826         -DE/DX =    0.0                 !
 ! R16   R(12,14)                1.459          -DE/DX =    0.0001              !
 ! R17   R(14,15)                1.2255         -DE/DX =   -0.0001              !
 ! R18   R(14,16)                1.3606         -DE/DX =   -0.0001              !
 ! R19   R(16,17)                0.9713         -DE/DX =    0.0                 !
 ! R20   R(18,19)                0.9667         -DE/DX =    0.0                 !
 ! R21   R(20,21)                0.9686         -DE/DX =    0.0                 !
 ! A1    A(1,2,4)              121.0844         -DE/DX =    0.0                 !
 ! A2    A(1,2,5)              118.4318         -DE/DX =    0.0                 !
 ! A3    A(4,2,5)              120.4838         -DE/DX =    0.0                 !
 ! A4    A(6,3,7)              119.9714         -DE/DX =    0.0                 !
 ! A5    A(6,3,9)              118.8332         -DE/DX =    0.0                 !
 ! A6    A(7,3,9)              121.1955         -DE/DX =    0.0                 !
 ! A7    A(2,4,7)              118.5653         -DE/DX =    0.0                 !
 ! A8    A(2,4,10)             122.9065         -DE/DX =    0.0                 !
 ! A9    A(7,4,10)             118.5282         -DE/DX =    0.0                 !
 ! A10   A(2,5,6)              120.2545         -DE/DX =    0.0                 !
 ! A11   A(2,5,18)             124.2003         -DE/DX =    0.0                 !
 ! A12   A(6,5,18)             115.5453         -DE/DX =    0.0                 !
 ! A13   A(3,6,5)              119.7404         -DE/DX =    0.0                 !
 ! A14   A(3,6,20)             119.2263         -DE/DX =    0.0                 !
 ! A15   A(5,6,20)             121.0333         -DE/DX =    0.0                 !
 ! A16   A(3,7,4)              120.9846         -DE/DX =    0.0                 !
 ! A17   A(3,7,8)              119.5796         -DE/DX =    0.0                 !
 ! A18   A(4,7,8)              119.4357         -DE/DX =    0.0                 !
 ! A19   A(4,10,11)            115.1205         -DE/DX =    0.0                 !
 ! A20   A(4,10,12)            127.5304         -DE/DX =    0.0                 !
 ! A21   A(11,10,12)           117.3491         -DE/DX =    0.0                 !
 ! A22   A(10,12,13)           122.7702         -DE/DX =    0.0                 !
 ! A23   A(10,12,14)           120.6466         -DE/DX =    0.0                 !
 ! A24   A(13,12,14)           116.5832         -DE/DX =    0.0                 !
 ! A25   A(12,14,15)           126.7981         -DE/DX =    0.0                 !
 ! A26   A(12,14,16)           111.8876         -DE/DX =    0.0                 !
 ! A27   A(15,14,16)           121.3143         -DE/DX =    0.0                 !
 ! A28   A(14,16,17)           108.4464         -DE/DX =    0.0001              !
 ! A29   A(5,18,19)            110.608          -DE/DX =    0.0                 !
 ! A30   A(6,20,21)            109.5535         -DE/DX =    0.0                 !
 ! D1    D(1,2,4,7)            179.9971         -DE/DX =    0.0                 !
 ! D2    D(1,2,4,10)            -0.004          -DE/DX =    0.0                 !
 ! D3    D(5,2,4,7)             -0.0023         -DE/DX =    0.0                 !
 ! D4    D(5,2,4,10)           179.9967         -DE/DX =    0.0                 !
 ! D5    D(1,2,5,6)            179.9994         -DE/DX =    0.0                 !
 ! D6    D(1,2,5,18)            -0.0027         -DE/DX =    0.0                 !
 ! D7    D(4,2,5,6)             -0.0013         -DE/DX =    0.0                 !
 ! D8    D(4,2,5,18)           179.9967         -DE/DX =    0.0                 !
 ! D9    D(7,3,6,5)             -0.0021         -DE/DX =    0.0                 !
 ! D10   D(7,3,6,20)           179.9988         -DE/DX =    0.0                 !
 ! D11   D(9,3,6,5)            179.9983         -DE/DX =    0.0                 !
 ! D12   D(9,3,6,20)            -0.0008         -DE/DX =    0.0                 !
 ! D13   D(6,3,7,4)             -0.0015         -DE/DX =    0.0                 !
 ! D14   D(6,3,7,8)            179.9998         -DE/DX =    0.0                 !
 ! D15   D(9,3,7,4)            179.9981         -DE/DX =    0.0                 !
 ! D16   D(9,3,7,8)             -0.0006         -DE/DX =    0.0                 !
 ! D17   D(2,4,7,3)              0.0036         -DE/DX =    0.0                 !
 ! D18   D(2,4,7,8)           -179.9976         -DE/DX =    0.0                 !
 ! D19   D(10,4,7,3)          -179.9953         -DE/DX =    0.0                 !
 ! D20   D(10,4,7,8)             0.0034         -DE/DX =    0.0                 !
 ! D21   D(2,4,10,11)          179.9846         -DE/DX =    0.0                 !
 ! D22   D(2,4,10,12)           -0.0177         -DE/DX =    0.0                 !
 ! D23   D(7,4,10,11)           -0.0164         -DE/DX =    0.0                 !
 ! D24   D(7,4,10,12)          179.9813         -DE/DX =    0.0                 !
 ! D25   D(2,5,6,3)              0.0035         -DE/DX =    0.0                 !
 ! D26   D(2,5,6,20)          -179.9974         -DE/DX =    0.0                 !
 ! D27   D(18,5,6,3)          -179.9947         -DE/DX =    0.0                 !
 ! D28   D(18,5,6,20)            0.0044         -DE/DX =    0.0                 !
 ! D29   D(2,5,18,19)            0.0322         -DE/DX =    0.0                 !
 ! D30   D(6,5,18,19)         -179.9697         -DE/DX =    0.0                 !
 ! D31   D(3,6,20,21)         -179.9925         -DE/DX =    0.0                 !
 ! D32   D(5,6,20,21)            0.0085         -DE/DX =    0.0                 !
 ! D33   D(4,10,12,13)           0.0004         -DE/DX =    0.0                 !
 ! D34   D(4,10,12,14)        -179.9977         -DE/DX =    0.0                 !
 ! D35   D(11,10,12,13)        179.998          -DE/DX =    0.0                 !
 ! D36   D(11,10,12,14)         -0.0001         -DE/DX =    0.0                 !
 ! D37   D(10,12,14,15)         -0.0008         -DE/DX =    0.0                 !
 ! D38   D(10,12,14,16)        179.9912         -DE/DX =    0.0                 !
 ! D39   D(13,12,14,15)        180.001          -DE/DX =    0.0                 !
 ! D40   D(13,12,14,16)         -0.007          -DE/DX =    0.0                 !
 ! D41   D(12,14,16,17)       -179.9949         -DE/DX =    0.0                 !
 ! D42   D(15,14,16,17)         -0.0024         -DE/DX =    0.0                 !
 --------------------------------------------------------------------------------
 GradGradGradGradGradGradGradGradGradGradGradGradGradGradGradGradGradGrad

                          Input orientation:                          
 ---------------------------------------------------------------------
 Center     Atomic      Atomic             Coordinates (Angstroms)
 Number     Number       Type             X           Y           Z
 ---------------------------------------------------------------------
      1          1           0       -0.198508    1.695642    0.000399
      2          6           0       -0.760203    0.768332    0.000218
      3          6           0       -2.273273   -1.582418   -0.000203
      4          6           0       -0.104445   -0.480103    0.000092
      5          6           0       -2.141172    0.835208    0.000124
      6          6           0       -2.909354   -0.346470   -0.000124
      7          6           0       -0.884590   -1.648848   -0.000080
      8          1           0       -0.395222   -2.615915   -0.000138
      9          1           0       -2.878058   -2.481274   -0.000366
     10          6           0        1.342635   -0.611674    0.000111
     11          1           0        1.713159   -1.633823    0.000268
     12          6           0        2.257975    0.379385   -0.000086
     13          1           0        1.986829    1.427507   -0.000283
     14          6           0        3.684711    0.074068   -0.000084
     15          8           0        4.197199   -1.039181    0.000098
     16          8           0        4.444867    1.202466   -0.000493
     17          1           0        5.380768    0.942563   -0.000555
     18          8           0       -2.858696    2.009421    0.000300
     19          1           0       -2.263984    2.771598   -0.000014
     20          8           0       -4.277074   -0.298860   -0.000272
     21          1           0       -4.569299    0.624597   -0.000313
 ---------------------------------------------------------------------
                    Distance matrix (angstroms):
                    1          2          3          4          5
     1  H    0.000000
     2  C    1.084160   0.000000
     3  C    3.879475   2.795605   0.000000
     4  C    2.177778   1.410181   2.432882   0.000000
     5  C    2.124685   1.382588   2.421233   2.424521   0.000000
     6  C    3.393952   2.421082   1.390024   2.808091   1.409421
     7  C    3.414135   2.420378   1.390271   1.405201   2.783799
     8  H    4.316042   3.403872   2.143640   2.155515   3.867635
     9  H    4.962520   3.878820   1.083377   3.420177   3.397360
    10  C    2.774676   2.515222   3.743946   1.453049   3.772318
    11  H    3.839246   3.447879   3.986764   2.152848   4.577334
    12  C    2.786906   3.043136   4.937700   2.513911   4.422700
    13  H    2.201726   2.825012   5.216140   2.830618   4.170277
    14  C    4.208194   4.498807   6.183973   3.829466   5.875394
    15  O    5.177017   5.276641   6.493236   4.337823   6.609712
    16  O    4.669492   5.223143   7.272481   4.850492   6.596271
    17  H    5.629872   6.143442   8.059769   5.666705   7.522707
    18  O    2.678630   2.438027   3.639235   3.712632   1.376087
    19  H    2.328921   2.504882   4.354026   3.903482   1.940280
    20  O    4.540125   3.675225   2.379651   4.176564   2.418302
    21  H    4.500105   3.811807   3.184753   4.599488   2.437244
                    6          7          8          9         10
     6  C    0.000000
     7  C    2.407459   0.000000
     8  H    3.386922   1.083836   0.000000
     9  H    2.135032   2.160289   2.486484   0.000000
    10  C    4.260252   2.456880   2.652759   4.616238   0.000000
    11  H    4.798428   2.597793   2.325893   4.668774   1.087233
    12  C    5.218061   3.740247   4.001410   5.878963   1.349091
    13  H    5.207649   4.208207   4.692912   6.240648   2.138514
    14  C    6.607462   4.883334   4.886907   7.042706   2.440402
    15  O    7.140235   5.118230   4.855556   7.220727   2.886399
    16  O    7.515569   6.044262   6.164941   8.197266   3.593737
    17  H    8.389740   6.780127   6.784160   8.940406   4.326913
    18  O    2.356436   4.156925   5.240462   4.490736   4.951901
    19  H    3.184156   4.630666   5.702418   5.288643   4.945122
    20  O    1.368548   3.651221   4.520788   2.592330   5.628408
    21  H    1.923120   4.329623   5.284302   3.536486   6.039812
                   11         12         13         14         15
    11  H    0.000000
    12  C    2.085624   0.000000
    13  H    3.073537   1.082626   0.000000
    14  C    2.608430   1.459039   2.171313   0.000000
    15  O    2.554223   2.402690   3.312142   1.225547   0.000000
    16  O    3.937862   2.336655   2.468318   1.360558   2.255287
    17  H    4.482089   3.173170   3.428410   1.905490   2.308277
    18  O    5.845946   5.370041   4.880342   6.823619   7.686328
    19  H    5.935099   5.115741   4.458250   6.531742   7.501262
    20  O    6.137183   6.570151   6.497447   7.970514   8.506549
    21  H    6.676057   6.831676   6.605110   8.272350   8.922984
                   16         17         18         19         20
    16  O    0.000000
    17  H    0.971319   0.000000
    18  O    7.348007   8.308247   0.000000
    19  H    6.889910   7.860510   0.966745   0.000000
    20  O    8.850211   9.737302   2.709235   3.671544   0.000000
    21  H    9.032670   9.955147   2.200886   3.150252   0.968591
                   21
    21  H    0.000000
 Stoichiometry    C9H8O4
 Framework group  C1[X(C9H8O4)]
 Deg. of freedom    57
 Full point group                 C1      NOp   1
 Largest Abelian subgroup         C1      NOp   1
 Largest concise Abelian subgroup C1      NOp   1
                         Standard orientation:                         
 ---------------------------------------------------------------------
 Center     Atomic      Atomic             Coordinates (Angstroms)
 Number     Number       Type             X           Y           Z
 ---------------------------------------------------------------------
      1          1           0        0.198949    1.695220   -0.000443
      2          6           0        0.760983    0.768116   -0.000262
      3          6           0        2.274914   -1.582080    0.000159
      4          6           0        0.105682   -0.480560   -0.000136
      5          6           0        2.141928    0.835498   -0.000168
      6          6           0        2.910542   -0.345899    0.000080
      7          6           0        0.886255   -1.649019    0.000036
      8          1           0        0.397242   -2.616265    0.000094
      9          1           0        2.880028   -2.480714    0.000322
     10          6           0       -1.341349   -0.612661   -0.000155
     11          1           0       -1.711499   -1.634945   -0.000312
     12          6           0       -2.257053    0.378063    0.000042
     13          1           0       -1.986290    1.426284    0.000239
     14          6           0       -3.683677    0.072223    0.000040
     15          8           0       -4.195757   -1.041213   -0.000142
     16          8           0       -4.444246    1.200343    0.000449
     17          1           0       -5.380052    0.940097    0.000511
     18          8           0        2.859021    2.009973   -0.000344
     19          1           0        2.264031    2.771932   -0.000030
     20          8           0        4.278245   -0.297788    0.000228
     21          1           0        4.570131    0.625777    0.000269
 ---------------------------------------------------------------------
 Rotational constants (GHZ):           2.2481948           0.3213332           0.2811488

 **********************************************************************

            Population analysis using the SCF Density.

 **********************************************************************

 Orbital symmetries:
       Occupied  (A) (A) (A) (A) (A) (A) (A) (A) (A) (A) (A) (A)
                 (A) (A) (A) (A) (A) (A) (A) (A) (A) (A) (A) (A)
                 (A) (A) (A) (A) (A) (A) (A) (A) (A) (A) (A) (A)
                 (A) (A) (A) (A) (A) (A) (A) (A) (A) (A) (A)
       Virtual   (A) (A) (A) (A) (A) (A) (A) (A) (A) (A) (A) (A)
                 (A) (A) (A) (A) (A) (A) (A) (A) (A) (A) (A) (A)
                 (A) (A) (A) (A) (A) (A) (A) (A) (A) (A) (A) (A)
                 (A) (A) (A) (A) (A) (A) (A) (A) (A) (A) (A) (A)
                 (A) (A) (A) (A) (A) (A) (A) (A) (A) (A) (A) (A)
                 (A) (A) (A) (A) (A) (A) (A) (A) (A) (A) (A) (A)
                 (A) (A) (A) (A) (A) (A) (A) (A) (A) (A) (A) (A)
                 (A) (A) (A) (A) (A) (A) (A) (A) (A) (A) (A) (A)
                 (A) (A) (A) (A) (A) (A) (A) (A) (A) (A) (A) (A)
                 (A) (A) (A) (A) (A) (A) (A) (A) (A) (A) (A) (A)
                 (A) (A) (A) (A) (A) (A) (A) (A) (A) (A) (A) (A)
                 (A) (A) (A) (A) (A) (A) (A) (A) (A) (A) (A) (A)
                 (A) (A) (A) (A) (A) (A) (A) (A) (A) (A) (A) (A)
                 (A) (A) (A) (A) (A) (A) (A) (A) (A) (A) (A) (A)
                 (A) (A) (A) (A) (A) (A) (A) (A) (A) (A) (A) (A)
                 (A) (A) (A) (A) (A) (A) (A) (A) (A) (A) (A) (A)
                 (A) (A) (A) (A) (A) (A) (A) (A) (A) (A) (A) (A)
                 (A) (A) (A) (A) (A) (A) (A) (A) (A) (A) (A) (A)
                 (A) (A) (A) (A) (A) (A) (A) (A) (A) (A) (A) (A)
                 (A) (A) (A) (A) (A) (A) (A) (A) (A) (A) (A) (A)
                 (A) (A) (A) (A) (A) (A) (A) (A) (A) (A) (A) (A)
                 (A) (A) (A) (A) (A) (A) (A) (A) (A) (A) (A) (A)
                 (A) (A) (A) (A) (A) (A) (A) (A) (A) (A) (A) (A)
                 (A) (A) (A) (A) (A) (A) (A) (A) (A) (A)
 The electronic state is 1-A.
 Alpha  occ. eigenvalues --  -19.17272 -19.16612 -19.16554 -19.12043 -10.31555
 Alpha  occ. eigenvalues --  -10.25024 -10.24820 -10.20223 -10.19404 -10.18602
 Alpha  occ. eigenvalues --  -10.18383 -10.18248 -10.18109  -1.11115  -1.08612
 Alpha  occ. eigenvalues --   -1.06027  -1.02288  -0.87282  -0.81355  -0.75930
 Alpha  occ. eigenvalues --   -0.75416  -0.68004  -0.65132  -0.62007  -0.56844
 Alpha  occ. eigenvalues --   -0.55680  -0.55513  -0.51385  -0.50063  -0.48563
 Alpha  occ. eigenvalues --   -0.46934  -0.45726  -0.44566  -0.44459  -0.42519
 Alpha  occ. eigenvalues --   -0.41657  -0.40135  -0.39841  -0.38559  -0.36897
 Alpha  occ. eigenvalues --   -0.36618  -0.35880  -0.33628  -0.29866  -0.29752
 Alpha  occ. eigenvalues --   -0.25355  -0.22462
 Alpha virt. eigenvalues --   -0.07934  -0.01682   0.00111   0.00993   0.01026
 Alpha virt. eigenvalues --    0.02295   0.03120   0.04112   0.05009   0.05370
 Alpha virt. eigenvalues --    0.05928   0.06209   0.06831   0.07268   0.08128
 Alpha virt. eigenvalues --    0.08921   0.09447   0.09953   0.10173   0.11538
 Alpha virt. eigenvalues --    0.12207   0.12907   0.13505   0.13963   0.13973
 Alpha virt. eigenvalues --    0.15422   0.15771   0.15969   0.16532   0.16870
 Alpha virt. eigenvalues --    0.17451   0.17898   0.18407   0.18714   0.19041
 Alpha virt. eigenvalues --    0.19291   0.19422   0.20355   0.21109   0.21635
 Alpha virt. eigenvalues --    0.22388   0.22793   0.23468   0.24042   0.24147
 Alpha virt. eigenvalues --    0.24572   0.25513   0.25640   0.26105   0.26552
 Alpha virt. eigenvalues --    0.27727   0.27780   0.28048   0.28933   0.29288
 Alpha virt. eigenvalues --    0.30211   0.31511   0.31722   0.32053   0.32763
 Alpha virt. eigenvalues --    0.33179   0.34203   0.34792   0.35230   0.35967
 Alpha virt. eigenvalues --    0.36660   0.37288   0.39867   0.40699   0.41808
 Alpha virt. eigenvalues --    0.43396   0.43714   0.43951   0.45906   0.50432
 Alpha virt. eigenvalues --    0.50705   0.51950   0.52431   0.53914   0.54393
 Alpha virt. eigenvalues --    0.55435   0.56133   0.57037   0.57080   0.58457
 Alpha virt. eigenvalues --    0.59081   0.59456   0.61208   0.61336   0.61776
 Alpha virt. eigenvalues --    0.62760   0.64749   0.64769   0.65604   0.65852
 Alpha virt. eigenvalues --    0.68511   0.69494   0.70114   0.72084   0.72865
 Alpha virt. eigenvalues --    0.75124   0.76331   0.79559   0.79898   0.83045
 Alpha virt. eigenvalues --    0.84240   0.85172   0.85722   0.87553   0.88519
 Alpha virt. eigenvalues --    0.89465   0.90694   0.92826   0.94717   0.95972
 Alpha virt. eigenvalues --    0.96789   0.97638   0.98252   1.02938   1.03018
 Alpha virt. eigenvalues --    1.03557   1.03849   1.04783   1.06769   1.07387
 Alpha virt. eigenvalues --    1.09277   1.10290   1.10550   1.11826   1.12022
 Alpha virt. eigenvalues --    1.14797   1.15202   1.16520   1.17428   1.18754
 Alpha virt. eigenvalues --    1.21723   1.22548   1.22659   1.25144   1.26327
 Alpha virt. eigenvalues --    1.26886   1.29553   1.39519   1.40014   1.42512
 Alpha virt. eigenvalues --    1.45251   1.46330   1.48337   1.48922   1.49922
 Alpha virt. eigenvalues --    1.52535   1.52858   1.56482   1.56680   1.58608
 Alpha virt. eigenvalues --    1.59097   1.59351   1.61606   1.63187   1.63623
 Alpha virt. eigenvalues --    1.67216   1.67717   1.71639   1.72011   1.72148
 Alpha virt. eigenvalues --    1.76515   1.77157   1.79201   1.82221   1.84273
 Alpha virt. eigenvalues --    1.85810   1.87184   1.87779   1.90381   1.90838
 Alpha virt. eigenvalues --    1.91298   1.95416   1.95577   1.98494   1.99374
 Alpha virt. eigenvalues --    2.02181   2.05291   2.06249   2.07450   2.07789
 Alpha virt. eigenvalues --    2.09100   2.10637   2.11934   2.16231   2.20021
 Alpha virt. eigenvalues --    2.24280   2.27612   2.28966   2.32017   2.34412
 Alpha virt. eigenvalues --    2.37013   2.42456   2.44598   2.50706   2.58452
 Alpha virt. eigenvalues --    2.58807   2.59295   2.60007   2.60497   2.63521
 Alpha virt. eigenvalues --    2.68116   2.69157   2.70579   2.72609   2.73821
 Alpha virt. eigenvalues --    2.74472   2.75494   2.77263   2.77761   2.78318
 Alpha virt. eigenvalues --    2.82893   2.83558   2.86514   2.86924   2.90394
 Alpha virt. eigenvalues --    2.91559   2.94721   3.00237   3.01674   3.05979
 Alpha virt. eigenvalues --    3.06140   3.06912   3.07145   3.07866   3.10342
 Alpha virt. eigenvalues --    3.14597   3.16119   3.16466   3.19370   3.19642
 Alpha virt. eigenvalues --    3.27466   3.31299   3.34535   3.35276   3.39199
 Alpha virt. eigenvalues --    3.42970   3.44798   3.53298   3.54977   3.58125
 Alpha virt. eigenvalues --    3.61447   3.64098   3.67221   3.70353   3.83452
 Alpha virt. eigenvalues --    3.89968   3.91359   3.95507   4.04779   4.06959
 Alpha virt. eigenvalues --    4.13552   4.17445   4.17771   4.24374   4.53804
 Alpha virt. eigenvalues --    4.84011   4.94694   4.95564   5.02697   5.02868
 Alpha virt. eigenvalues --    5.16034   5.38699   5.39930   5.46124   5.62960
 Alpha virt. eigenvalues --    5.70148   5.79568   5.83462  23.54597  23.75771
 Alpha virt. eigenvalues --   23.84728  23.89090  23.93068  24.01927  24.09380
 Alpha virt. eigenvalues --   24.16980  24.19906  49.85867  49.89043  49.96290
 Alpha virt. eigenvalues --   50.00892
          Condensed to atoms (all electrons):
               1          2          3          4          5          6
     1  H    0.477276   0.356266  -0.002634   0.046083  -0.074146  -0.023043
     2  C    0.356266  12.195210  -1.912817  -0.706455  -3.995370  -0.563102
     3  C   -0.002634  -1.912817   9.351927   0.215697   0.067773   0.072402
     4  C    0.046083  -0.706455   0.215697   8.009586  -0.353050  -1.021407
     5  C   -0.074146  -3.995370   0.067773  -0.353050  15.627303  -1.768523
     6  C   -0.023043  -0.563102   0.072402  -1.021407  -1.768523   9.012061
     7  C   -0.009345  -1.127692  -1.446645   0.317608  -1.685925   0.253232
     8  H   -0.000108   0.040127  -0.080541  -0.018331  -0.035736   0.012586
     9  H    0.000028   0.022462   0.379013   0.005725  -0.038984   0.008944
    10  C    0.005922   0.911659  -0.083246  -0.428031  -0.558883  -0.092499
    11  H   -0.000034  -0.055973   0.021504  -0.058257  -0.009009   0.003785
    12  C    0.044127   0.735931  -0.363292  -0.395859  -0.245493   0.021618
    13  H    0.002724   0.031573   0.005072  -0.042566   0.028357  -0.003489
    14  C    0.008656   0.106838  -0.058518  -0.657859  -0.214481   0.031191
    15  O    0.000022   0.005229   0.000973   0.047501   0.002679   0.000272
    16  O   -0.000071   0.008915   0.000017   0.028718   0.002934  -0.000033
    17  H    0.000002   0.000909   0.000041  -0.008136   0.000187  -0.000012
    18  O   -0.006252   0.306685  -0.101319   0.039863   0.299186  -0.591174
    19  H    0.002119  -0.139762   0.017304  -0.033290  -0.001573   0.170909
    20  O   -0.000146  -0.043583  -0.307003  -0.002523  -0.009691   0.506005
    21  H    0.000049  -0.038851   0.140843  -0.002951  -0.200970   0.106222
               7          8          9         10         11         12
     1  H   -0.009345  -0.000108   0.000028   0.005922  -0.000034   0.044127
     2  C   -1.127692   0.040127   0.022462   0.911659  -0.055973   0.735931
     3  C   -1.446645  -0.080541   0.379013  -0.083246   0.021504  -0.363292
     4  C    0.317608  -0.018331   0.005725  -0.428031  -0.058257  -0.395859
     5  C   -1.685925  -0.035736  -0.038984  -0.558883  -0.009009  -0.245493
     6  C    0.253232   0.012586   0.008944  -0.092499   0.003785   0.021618
     7  C   11.459791   0.347768  -0.019694  -0.839639   0.111813  -0.752663
     8  H    0.347768   0.487137  -0.005771   0.056369   0.001478   0.019331
     9  H   -0.019694  -0.005771   0.477656   0.002522   0.000004   0.001356
    10  C   -0.839639   0.056369   0.002522   6.189185   0.395337  -0.339375
    11  H    0.111813   0.001478   0.000004   0.395337   0.477000  -0.082885
    12  C   -0.752663   0.019331   0.001356  -0.339375  -0.082885   9.300226
    13  H   -0.014321  -0.000023   0.000000   0.044403   0.004359   0.343569
    14  C   -0.145660   0.007013   0.000305   0.379186   0.000072  -1.833022
    15  O    0.019723  -0.000055   0.000000   0.131295   0.007571  -0.154658
    16  O   -0.002786   0.000002   0.000000  -0.052799   0.000896   0.194808
    17  H   -0.000422   0.000000   0.000000   0.023295   0.000037  -0.146991
    18  O    0.028913   0.000161  -0.000318   0.012452   0.000040   0.010563
    19  H   -0.008573   0.000001  -0.000015  -0.001932  -0.000005   0.006027
    20  O   -0.112274  -0.000504  -0.004297  -0.003080   0.000001  -0.000068
    21  H    0.005717  -0.000011   0.000375   0.000165   0.000001  -0.000381
              13         14         15         16         17         18
     1  H    0.002724   0.008656   0.000022  -0.000071   0.000002  -0.006252
     2  C    0.031573   0.106838   0.005229   0.008915   0.000909   0.306685
     3  C    0.005072  -0.058518   0.000973   0.000017   0.000041  -0.101319
     4  C   -0.042566  -0.657859   0.047501   0.028718  -0.008136   0.039863
     5  C    0.028357  -0.214481   0.002679   0.002934   0.000187   0.299186
     6  C   -0.003489   0.031191   0.000272  -0.000033  -0.000012  -0.591174
     7  C   -0.014321  -0.145660   0.019723  -0.002786  -0.000422   0.028913
     8  H   -0.000023   0.007013  -0.000055   0.000002   0.000000   0.000161
     9  H    0.000000   0.000305   0.000000   0.000000   0.000000  -0.000318
    10  C    0.044403   0.379186   0.131295  -0.052799   0.023295   0.012452
    11  H    0.004359   0.000072   0.007571   0.000896   0.000037   0.000040
    12  C    0.343569  -1.833022  -0.154658   0.194808  -0.146991   0.010563
    13  H    0.456741  -0.051309   0.005409   0.005109  -0.000037   0.000068
    14  C   -0.051309   7.941250   0.270625  -0.068542   0.153711   0.001282
    15  O    0.005409   0.270625   8.260301  -0.107311  -0.006748   0.000001
    16  O    0.005109  -0.068542  -0.107311   8.028660   0.250807   0.000001
    17  H   -0.000037   0.153711  -0.006748   0.250807   0.399185  -0.000000
    18  O    0.000068   0.001282   0.000001   0.000001  -0.000000   8.081096
    19  H   -0.000055   0.000442   0.000000   0.000001   0.000000   0.269923
    20  O   -0.000004   0.000144   0.000000   0.000000   0.000000   0.010449
    21  H    0.000001  -0.000022   0.000000   0.000000  -0.000000   0.020639
              19         20         21
     1  H    0.002119  -0.000146   0.000049
     2  C   -0.139762  -0.043583  -0.038851
     3  C    0.017304  -0.307003   0.140843
     4  C   -0.033290  -0.002523  -0.002951
     5  C   -0.001573  -0.009691  -0.200970
     6  C    0.170909   0.506005   0.106222
     7  C   -0.008573  -0.112274   0.005717
     8  H    0.000001  -0.000504  -0.000011
     9  H   -0.000015  -0.004297   0.000375
    10  C   -0.001932  -0.003080   0.000165
    11  H   -0.000005   0.000001   0.000001
    12  C    0.006027  -0.000068  -0.000381
    13  H   -0.000055  -0.000004   0.000001
    14  C    0.000442   0.000144  -0.000022
    15  O    0.000000   0.000000   0.000000
    16  O    0.000001   0.000000   0.000000
    17  H    0.000000   0.000000  -0.000000
    18  O    0.269923   0.010449   0.020639
    19  H    0.379499   0.002320  -0.001243
    20  O    0.002320   8.032162   0.277970
    21  H   -0.001243   0.277970   0.368446
 Mulliken charges:
               1
     1  H    0.172502
     2  C   -0.138199
     3  C    0.083450
     4  C    1.017933
     5  C   -0.836586
     6  C   -0.135947
     7  C   -0.378929
     8  H    0.169104
     9  H    0.170687
    10  C    0.247691
    11  H    0.182263
    12  C   -0.362869
    13  H    0.184419
    14  C    0.128696
    15  O   -0.482828
    16  O   -0.289326
    17  H    0.334173
    18  O   -0.382259
    19  H    0.337902
    20  O   -0.345879
    21  H    0.324002
 Sum of Mulliken charges =  -0.00000
 Mulliken charges with hydrogens summed into heavy atoms:
               1
     2  C    0.034303
     3  C    0.254138
     4  C    1.017933
     5  C   -0.836586
     6  C   -0.135947
     7  C   -0.209825
    10  C    0.429954
    12  C   -0.178450
    14  C    0.128696
    15  O   -0.482828
    16  O    0.044847
    18  O   -0.044357
    20  O   -0.021877
 Electronic spatial extent (au):  <R**2>=           3558.1876
 Charge=             -0.0000 electrons
 Dipole moment (field-independent basis, Debye):
    X=              2.2548    Y=              4.5454    Z=              0.0012  Tot=              5.0739
 Quadrupole moment (field-independent basis, Debye-Ang):
   XX=            -85.1393   YY=            -65.6090   ZZ=            -79.2948
   XY=             -3.5496   XZ=              0.0001   YZ=              0.0008
 Traceless Quadrupole moment (field-independent basis, Debye-Ang):
   XX=             -8.4582   YY=             11.0720   ZZ=             -2.6138
   XY=             -3.5496   XZ=              0.0001   YZ=              0.0008
 Octapole moment (field-independent basis, Debye-Ang**2):
  XXX=            -39.4735  YYY=             26.6043  ZZZ=              0.0022  XYY=             34.8141
  XXY=             79.2697  XXZ=              0.0281  XZZ=             -5.1520  YZZ=              5.5097
  YYZ=              0.0053  XYZ=              0.0089
 Hexadecapole moment (field-independent basis, Debye-Ang**3):
 XXXX=          -3424.9159 YYYY=           -516.2097 ZZZZ=            -85.4381 XXXY=           -154.3561
 XXXZ=             -0.0559 YYYX=             33.2844 YYYZ=              0.0118 ZZZX=              0.0238
 ZZZY=              0.0118 XXYY=           -793.9955 XXZZ=           -655.7409 YYZZ=           -131.2001
 XXYZ=              0.0201 YYXZ=              0.0258 ZZXY=              7.7716
 N-N= 7.193438637678D+02 E-N=-2.957075728831D+03  KE= 6.463423421545D+02
 Unable to Open any file for archive entry.
 1\1\GINC-GPC8\FOpt\RB3LYP\6-311+G(d,p)\C9H8O4\GAURAV\17-Jun-2025\0\\# 
 fopt B3LYP/6-311+G(d,p) EmpiricalDispersion=GD3 freq scf=(tight,xqc) I
 ntegral=UltraFine scrf=(smd, solvent=water)\\caffeic acid\\0,1\H,-0.19
 8508456,1.6956416979,0.0003989835\C,-0.760202669,0.7683318965,0.000217
 6112\C,-2.2732729845,-1.582418447,-0.0002027077\C,-0.1044446257,-0.480
 1034338,0.000092272\C,-2.1411722161,0.8352082481,0.0001242142\C,-2.909
 3542055,-0.3464704636,-0.0001243838\C,-0.8845897538,-1.6488480437,-0.0
 00080075\H,-0.3952218439,-2.6159154458,-0.0001383934\H,-2.8780577362,-
 2.4812735446,-0.0003658766\C,1.3426349217,-0.6116741299,0.0001108423\H
 ,1.713159403,-1.6338226536,0.0002681451\C,2.257975369,0.3793848964,-0.
 0000863198\H,1.9868289411,1.4275065284,-0.000282846\C,3.6847112824,0.0
 740678443,-0.0000841002\O,4.1971992866,-1.0391806353,0.0000978873\O,4.
 4448671264,1.2024657895,-0.0004928548\H,5.3807684868,0.9425627638,-0.0
 005549291\O,-2.8586961664,2.0094208707,0.0002996132\H,-2.2639844644,2.
 7715976997,-0.0000135873\O,-4.2770738066,-0.29885985,-0.000272162\H,-4
 .5692988892,0.6245974118,-0.0003133333\\Version=ES64L-G16RevC.02\State
 =1-A\HF=-648.9093577\RMSD=5.450e-09\RMSF=3.398e-05\Dipole=-0.8877456,1
 .7879541,-0.0004806\Quadrupole=-6.2904217,8.233685,-1.9432632,2.633719
 8,0.0000557,-0.000617\PG=C01 [X(C9H8O4)]\\@
 The archive entry for this job was punched.


 IT WAS AN ACT OF DESPARATION. FOR SIX YEARS I HAD STRUGGLED WITH THE
 BLACKBODY THEORY. I KNEW THE PROBLEM WAS FUNDAMENTAL, AND I KNEW
 THE ANSWER. I HAD TO FIND A THEORETICAL EXPLANATION AT ANY COST,
 EXCEPT FOR THE INVIOLABLITY OF THE TWO LAWS OF THERMODYNAMICS.
   -- MAX PLANCK, 1931
 Job cpu time:       0 days  0 hours 36 minutes 53.5 seconds.
 Elapsed time:       0 days  0 hours  1 minutes 47.4 seconds.
 File lengths (MBytes):  RWF=    130 Int=      0 D2E=      0 Chk=     11 Scr=      2
 Normal termination of Gaussian 16 at Tue Jun 17 17:59:20 2025.
 Link1:  Proceeding to internal job step number  2.
 ----------------------------------------------------------------------
 #N Geom=AllCheck Guess=TCheck SCRF=Check GenChk RB3LYP/6-311+G(d,p) Fr
 eq
 ----------------------------------------------------------------------
 1/10=4,29=7,30=1,38=1,40=1/1,3;
 2/12=2,14=103,40=1/2;
 3/5=4,6=6,7=111,11=2,14=-4,25=1,30=1,70=2,71=2,74=-5,75=-5,116=1,124=31,140=1/1,2,3;
 4/5=101/1;
 5/5=2,8=3,13=1,32=2,38=6,98=1/2,8;
 8/6=4,10=90,11=11/1;
 11/6=1,8=1,9=11,15=111,16=1/1,2,10;
 10/6=1/2;
 6/7=2,8=2,9=2,10=2,28=1/1;
 7/8=1,10=1,25=1/1,2,3,16;
 1/10=4,30=1/3;
 99//99;
 Structure from the checkpoint file:  "caffeic acid.chk"
 ------------
 caffeic acid
 ------------
 Charge =  0 Multiplicity = 1
 Redundant internal coordinates found in file.  (old form).
 H,0,-0.198508456,1.6956416979,0.0003989835
 C,0,-0.760202669,0.7683318965,0.0002176112
 C,0,-2.2732729845,-1.582418447,-0.0002027077
 C,0,-0.1044446257,-0.4801034338,0.000092272
 C,0,-2.1411722161,0.8352082481,0.0001242142
 C,0,-2.9093542055,-0.3464704636,-0.0001243838
 C,0,-0.8845897538,-1.6488480437,-0.000080075
 H,0,-0.3952218439,-2.6159154458,-0.0001383934
 H,0,-2.8780577362,-2.4812735446,-0.0003658766
 C,0,1.3426349217,-0.6116741299,0.0001108423
 H,0,1.713159403,-1.6338226536,0.0002681451
 C,0,2.257975369,0.3793848964,-0.0000863198
 H,0,1.9868289411,1.4275065284,-0.000282846
 C,0,3.6847112824,0.0740678443,-0.0000841002
 O,0,4.1971992866,-1.0391806353,0.0000978873
 O,0,4.4448671264,1.2024657895,-0.0004928548
 H,0,5.3807684868,0.9425627638,-0.0005549291
 O,0,-2.8586961664,2.0094208707,0.0002996132
 H,0,-2.2639844644,2.7715976997,-0.0000135873
 O,0,-4.2770738066,-0.29885985,-0.000272162
 H,0,-4.5692988892,0.6245974118,-0.0003133333
 Recover connectivity data from disk.

 GradGradGradGradGradGradGradGradGradGradGradGradGradGradGradGradGradGrad
 Berny optimization.
 Initialization pass.
                           ----------------------------
                           !    Initial Parameters    !
                           ! (Angstroms and Degrees)  !
 --------------------------                            --------------------------
 ! Name  Definition              Value          Derivative Info.                !
 --------------------------------------------------------------------------------
 ! R1    R(1,2)                  1.0842         calculate D2E/DX2 analytically  !
 ! R2    R(2,4)                  1.4102         calculate D2E/DX2 analytically  !
 ! R3    R(2,5)                  1.3826         calculate D2E/DX2 analytically  !
 ! R4    R(3,6)                  1.39           calculate D2E/DX2 analytically  !
 ! R5    R(3,7)                  1.3903         calculate D2E/DX2 analytically  !
 ! R6    R(3,9)                  1.0834         calculate D2E/DX2 analytically  !
 ! R7    R(4,7)                  1.4052         calculate D2E/DX2 analytically  !
 ! R8    R(4,10)                 1.453          calculate D2E/DX2 analytically  !
 ! R9    R(5,6)                  1.4094         calculate D2E/DX2 analytically  !
 ! R10   R(5,18)                 1.3761         calculate D2E/DX2 analytically  !
 ! R11   R(6,20)                 1.3685         calculate D2E/DX2 analytically  !
 ! R12   R(7,8)                  1.0838         calculate D2E/DX2 analytically  !
 ! R13   R(10,11)                1.0872         calculate D2E/DX2 analytically  !
 ! R14   R(10,12)                1.3491         calculate D2E/DX2 analytically  !
 ! R15   R(12,13)                1.0826         calculate D2E/DX2 analytically  !
 ! R16   R(12,14)                1.459          calculate D2E/DX2 analytically  !
 ! R17   R(14,15)                1.2255         calculate D2E/DX2 analytically  !
 ! R18   R(14,16)                1.3606         calculate D2E/DX2 analytically  !
 ! R19   R(16,17)                0.9713         calculate D2E/DX2 analytically  !
 ! R20   R(18,19)                0.9667         calculate D2E/DX2 analytically  !
 ! R21   R(20,21)                0.9686         calculate D2E/DX2 analytically  !
 ! A1    A(1,2,4)              121.0844         calculate D2E/DX2 analytically  !
 ! A2    A(1,2,5)              118.4318         calculate D2E/DX2 analytically  !
 ! A3    A(4,2,5)              120.4838         calculate D2E/DX2 analytically  !
 ! A4    A(6,3,7)              119.9714         calculate D2E/DX2 analytically  !
 ! A5    A(6,3,9)              118.8332         calculate D2E/DX2 analytically  !
 ! A6    A(7,3,9)              121.1955         calculate D2E/DX2 analytically  !
 ! A7    A(2,4,7)              118.5653         calculate D2E/DX2 analytically  !
 ! A8    A(2,4,10)             122.9065         calculate D2E/DX2 analytically  !
 ! A9    A(7,4,10)             118.5282         calculate D2E/DX2 analytically  !
 ! A10   A(2,5,6)              120.2545         calculate D2E/DX2 analytically  !
 ! A11   A(2,5,18)             124.2003         calculate D2E/DX2 analytically  !
 ! A12   A(6,5,18)             115.5453         calculate D2E/DX2 analytically  !
 ! A13   A(3,6,5)              119.7404         calculate D2E/DX2 analytically  !
 ! A14   A(3,6,20)             119.2263         calculate D2E/DX2 analytically  !
 ! A15   A(5,6,20)             121.0333         calculate D2E/DX2 analytically  !
 ! A16   A(3,7,4)              120.9846         calculate D2E/DX2 analytically  !
 ! A17   A(3,7,8)              119.5796         calculate D2E/DX2 analytically  !
 ! A18   A(4,7,8)              119.4357         calculate D2E/DX2 analytically  !
 ! A19   A(4,10,11)            115.1205         calculate D2E/DX2 analytically  !
 ! A20   A(4,10,12)            127.5304         calculate D2E/DX2 analytically  !
 ! A21   A(11,10,12)           117.3491         calculate D2E/DX2 analytically  !
 ! A22   A(10,12,13)           122.7702         calculate D2E/DX2 analytically  !
 ! A23   A(10,12,14)           120.6466         calculate D2E/DX2 analytically  !
 ! A24   A(13,12,14)           116.5832         calculate D2E/DX2 analytically  !
 ! A25   A(12,14,15)           126.7981         calculate D2E/DX2 analytically  !
 ! A26   A(12,14,16)           111.8876         calculate D2E/DX2 analytically  !
 ! A27   A(15,14,16)           121.3143         calculate D2E/DX2 analytically  !
 ! A28   A(14,16,17)           108.4464         calculate D2E/DX2 analytically  !
 ! A29   A(5,18,19)            110.608          calculate D2E/DX2 analytically  !
 ! A30   A(6,20,21)            109.5535         calculate D2E/DX2 analytically  !
 ! D1    D(1,2,4,7)            179.9971         calculate D2E/DX2 analytically  !
 ! D2    D(1,2,4,10)            -0.004          calculate D2E/DX2 analytically  !
 ! D3    D(5,2,4,7)             -0.0023         calculate D2E/DX2 analytically  !
 ! D4    D(5,2,4,10)           179.9967         calculate D2E/DX2 analytically  !
 ! D5    D(1,2,5,6)            179.9994         calculate D2E/DX2 analytically  !
 ! D6    D(1,2,5,18)            -0.0027         calculate D2E/DX2 analytically  !
 ! D7    D(4,2,5,6)             -0.0013         calculate D2E/DX2 analytically  !
 ! D8    D(4,2,5,18)           179.9967         calculate D2E/DX2 analytically  !
 ! D9    D(7,3,6,5)             -0.0021         calculate D2E/DX2 analytically  !
 ! D10   D(7,3,6,20)           179.9988         calculate D2E/DX2 analytically  !
 ! D11   D(9,3,6,5)            179.9983         calculate D2E/DX2 analytically  !
 ! D12   D(9,3,6,20)            -0.0008         calculate D2E/DX2 analytically  !
 ! D13   D(6,3,7,4)             -0.0015         calculate D2E/DX2 analytically  !
 ! D14   D(6,3,7,8)            179.9998         calculate D2E/DX2 analytically  !
 ! D15   D(9,3,7,4)            179.9981         calculate D2E/DX2 analytically  !
 ! D16   D(9,3,7,8)             -0.0006         calculate D2E/DX2 analytically  !
 ! D17   D(2,4,7,3)              0.0036         calculate D2E/DX2 analytically  !
 ! D18   D(2,4,7,8)           -179.9976         calculate D2E/DX2 analytically  !
 ! D19   D(10,4,7,3)          -179.9953         calculate D2E/DX2 analytically  !
 ! D20   D(10,4,7,8)             0.0034         calculate D2E/DX2 analytically  !
 ! D21   D(2,4,10,11)          179.9846         calculate D2E/DX2 analytically  !
 ! D22   D(2,4,10,12)           -0.0177         calculate D2E/DX2 analytically  !
 ! D23   D(7,4,10,11)           -0.0164         calculate D2E/DX2 analytically  !
 ! D24   D(7,4,10,12)          179.9813         calculate D2E/DX2 analytically  !
 ! D25   D(2,5,6,3)              0.0035         calculate D2E/DX2 analytically  !
 ! D26   D(2,5,6,20)          -179.9974         calculate D2E/DX2 analytically  !
 ! D27   D(18,5,6,3)          -179.9947         calculate D2E/DX2 analytically  !
 ! D28   D(18,5,6,20)            0.0044         calculate D2E/DX2 analytically  !
 ! D29   D(2,5,18,19)            0.0322         calculate D2E/DX2 analytically  !
 ! D30   D(6,5,18,19)         -179.9697         calculate D2E/DX2 analytically  !
 ! D31   D(3,6,20,21)         -179.9925         calculate D2E/DX2 analytically  !
 ! D32   D(5,6,20,21)            0.0085         calculate D2E/DX2 analytically  !
 ! D33   D(4,10,12,13)           0.0004         calculate D2E/DX2 analytically  !
 ! D34   D(4,10,12,14)        -179.9977         calculate D2E/DX2 analytically  !
 ! D35   D(11,10,12,13)        179.998          calculate D2E/DX2 analytically  !
 ! D36   D(11,10,12,14)         -0.0001         calculate D2E/DX2 analytically  !
 ! D37   D(10,12,14,15)         -0.0008         calculate D2E/DX2 analytically  !
 ! D38   D(10,12,14,16)        179.9912         calculate D2E/DX2 analytically  !
 ! D39   D(13,12,14,15)       -179.999          calculate D2E/DX2 analytically  !
 ! D40   D(13,12,14,16)         -0.007          calculate D2E/DX2 analytically  !
 ! D41   D(12,14,16,17)       -179.9949         calculate D2E/DX2 analytically  !
 ! D42   D(15,14,16,17)         -0.0024         calculate D2E/DX2 analytically  !
 --------------------------------------------------------------------------------
 Trust Radius=3.00D-01 FncErr=1.00D-07 GrdErr=1.00D-07 EigMax=2.50D+02 EigMin=1.00D-04
 Number of steps in this run=      2 maximum allowed number of steps=      2.
 GradGradGradGradGradGradGradGradGradGradGradGradGradGradGradGradGradGrad

                          Input orientation:                          
 ---------------------------------------------------------------------
 Center     Atomic      Atomic             Coordinates (Angstroms)
 Number     Number       Type             X           Y           Z
 ---------------------------------------------------------------------
      1          1           0       -0.198508    1.695642    0.000399
      2          6           0       -0.760203    0.768332    0.000218
      3          6           0       -2.273273   -1.582418   -0.000203
      4          6           0       -0.104445   -0.480103    0.000092
      5          6           0       -2.141172    0.835208    0.000124
      6          6           0       -2.909354   -0.346470   -0.000124
      7          6           0       -0.884590   -1.648848   -0.000080
      8          1           0       -0.395222   -2.615915   -0.000138
      9          1           0       -2.878058   -2.481274   -0.000366
     10          6           0        1.342635   -0.611674    0.000111
     11          1           0        1.713159   -1.633823    0.000268
     12          6           0        2.257975    0.379385   -0.000086
     13          1           0        1.986829    1.427507   -0.000283
     14          6           0        3.684711    0.074068   -0.000084
     15          8           0        4.197199   -1.039181    0.000098
     16          8           0        4.444867    1.202466   -0.000493
     17          1           0        5.380768    0.942563   -0.000555
     18          8           0       -2.858696    2.009421    0.000300
     19          1           0       -2.263984    2.771598   -0.000014
     20          8           0       -4.277074   -0.298860   -0.000272
     21          1           0       -4.569299    0.624597   -0.000313
 ---------------------------------------------------------------------
                    Distance matrix (angstroms):
                    1          2          3          4          5
     1  H    0.000000
     2  C    1.084160   0.000000
     3  C    3.879475   2.795605   0.000000
     4  C    2.177778   1.410181   2.432882   0.000000
     5  C    2.124685   1.382588   2.421233   2.424521   0.000000
     6  C    3.393952   2.421082   1.390024   2.808091   1.409421
     7  C    3.414135   2.420378   1.390271   1.405201   2.783799
     8  H    4.316042   3.403872   2.143640   2.155515   3.867635
     9  H    4.962520   3.878820   1.083377   3.420177   3.397360
    10  C    2.774676   2.515222   3.743946   1.453049   3.772318
    11  H    3.839246   3.447879   3.986764   2.152848   4.577334
    12  C    2.786906   3.043136   4.937700   2.513911   4.422700
    13  H    2.201726   2.825012   5.216140   2.830618   4.170277
    14  C    4.208194   4.498807   6.183973   3.829466   5.875394
    15  O    5.177017   5.276641   6.493236   4.337823   6.609712
    16  O    4.669492   5.223143   7.272481   4.850492   6.596271
    17  H    5.629872   6.143442   8.059769   5.666705   7.522707
    18  O    2.678630   2.438027   3.639235   3.712632   1.376087
    19  H    2.328921   2.504882   4.354026   3.903482   1.940280
    20  O    4.540125   3.675225   2.379651   4.176564   2.418302
    21  H    4.500105   3.811807   3.184753   4.599488   2.437244
                    6          7          8          9         10
     6  C    0.000000
     7  C    2.407459   0.000000
     8  H    3.386922   1.083836   0.000000
     9  H    2.135032   2.160289   2.486484   0.000000
    10  C    4.260252   2.456880   2.652759   4.616238   0.000000
    11  H    4.798428   2.597793   2.325893   4.668774   1.087233
    12  C    5.218061   3.740247   4.001410   5.878963   1.349091
    13  H    5.207649   4.208207   4.692912   6.240648   2.138514
    14  C    6.607462   4.883334   4.886907   7.042706   2.440402
    15  O    7.140235   5.118230   4.855556   7.220727   2.886399
    16  O    7.515569   6.044262   6.164941   8.197266   3.593737
    17  H    8.389740   6.780127   6.784160   8.940406   4.326913
    18  O    2.356436   4.156925   5.240462   4.490736   4.951901
    19  H    3.184156   4.630666   5.702418   5.288643   4.945122
    20  O    1.368548   3.651221   4.520788   2.592330   5.628408
    21  H    1.923120   4.329623   5.284302   3.536486   6.039812
                   11         12         13         14         15
    11  H    0.000000
    12  C    2.085624   0.000000
    13  H    3.073537   1.082626   0.000000
    14  C    2.608430   1.459039   2.171313   0.000000
    15  O    2.554223   2.402690   3.312142   1.225547   0.000000
    16  O    3.937862   2.336655   2.468318   1.360558   2.255287
    17  H    4.482089   3.173170   3.428410   1.905490   2.308277
    18  O    5.845946   5.370041   4.880342   6.823619   7.686328
    19  H    5.935099   5.115741   4.458250   6.531742   7.501262
    20  O    6.137183   6.570151   6.497447   7.970514   8.506549
    21  H    6.676057   6.831676   6.605110   8.272350   8.922984
                   16         17         18         19         20
    16  O    0.000000
    17  H    0.971319   0.000000
    18  O    7.348007   8.308247   0.000000
    19  H    6.889910   7.860510   0.966745   0.000000
    20  O    8.850211   9.737302   2.709235   3.671544   0.000000
    21  H    9.032670   9.955147   2.200886   3.150252   0.968591
                   21
    21  H    0.000000
 Stoichiometry    C9H8O4
 Framework group  C1[X(C9H8O4)]
 Deg. of freedom    57
 Full point group                 C1      NOp   1
 Largest Abelian subgroup         C1      NOp   1
 Largest concise Abelian subgroup C1      NOp   1
                         Standard orientation:                         
 ---------------------------------------------------------------------
 Center     Atomic      Atomic             Coordinates (Angstroms)
 Number     Number       Type             X           Y           Z
 ---------------------------------------------------------------------
      1          1           0        0.198949    1.695220   -0.000443
      2          6           0        0.760983    0.768116   -0.000262
      3          6           0        2.274914   -1.582080    0.000159
      4          6           0        0.105682   -0.480560   -0.000136
      5          6           0        2.141928    0.835498   -0.000168
      6          6           0        2.910542   -0.345899    0.000080
      7          6           0        0.886255   -1.649019    0.000036
      8          1           0        0.397242   -2.616265    0.000094
      9          1           0        2.880028   -2.480714    0.000322
     10          6           0       -1.341349   -0.612661   -0.000155
     11          1           0       -1.711499   -1.634945   -0.000312
     12          6           0       -2.257053    0.378063    0.000042
     13          1           0       -1.986290    1.426284    0.000239
     14          6           0       -3.683677    0.072223    0.000040
     15          8           0       -4.195757   -1.041213   -0.000142
     16          8           0       -4.444246    1.200343    0.000449
     17          1           0       -5.380052    0.940097    0.000511
     18          8           0        2.859021    2.009973   -0.000344
     19          1           0        2.264031    2.771932   -0.000030
     20          8           0        4.278245   -0.297788    0.000228
     21          1           0        4.570131    0.625777    0.000269
 ---------------------------------------------------------------------
 Rotational constants (GHZ):           2.2481948           0.3213332           0.2811488
 Standard basis: 6-311+G(d,p) (5D, 7F)
 There are   347 symmetry adapted cartesian basis functions of A   symmetry.
 There are   334 symmetry adapted basis functions of A   symmetry.
   334 basis functions,   532 primitive gaussians,   347 cartesian basis functions
    47 alpha electrons       47 beta electrons
       nuclear repulsion energy       719.3491902775 Hartrees.
 NAtoms=   21 NActive=   21 NUniq=   21 SFac= 1.00D+00 NAtFMM=   60 NAOKFM=F Big=F
 Integral buffers will be    131072 words long.
 Raffenetti 2 integral format.
 Two-electron integral symmetry is turned on.
 Nuclear repulsion after empirical dispersion term =      719.3335558271 Hartrees.
 Force inversion solution in PCM.
 ------------------------------------------------------------------------------
 Polarizable Continuum Model (PCM)
 =================================
 Model                : PCM.
 Atomic radii         : SMD-Coulomb.
 Polarization charges : Total charges.
 Charge compensation  : None.
 Solution method      : Matrix inversion.
 Cavity type          : VdW (van der Waals Surface) (Alpha=1.000).
 Cavity algorithm     : GePol (No added spheres)
                        Default sphere list used, NSphG=   21.
                        Lebedev-Laikov grids with approx.  5.0 points / Ang**2.
                        Smoothing algorithm: York/Karplus (Gamma=1.0000).
                        Polarization charges: spherical gaussians, with
                                              point-specific exponents (IZeta= 3).
                        Self-potential: point-specific (ISelfS= 7).
                        Self-field    : sphere-specific E.n sum rule (ISelfD= 2).
 1st derivatives      : Analytical E(r).r(x)/FMM algorithm (CHGder, D1EAlg=3).
                        Cavity 1st derivative terms included.
 2nd derivatives      : Analytical E(r).r(xy)/FMM algorithm (CHGder, D2EAlg=3).
                        Cavity 2nd derivative terms included.
 Solvent              : Water, Eps=  78.355300 Eps(inf)=   1.777849
 ------------------------------------------------------------------------------
 ------------------------------------------------------------------------------
 Atomic radii for non-electrostatic terms: SMD-CDS.
 ------------------------------------------------------------------------------
 Nuclear repulsion after PCM non-electrostatic terms =      719.3438637678 Hartrees.
 One-electron integrals computed using PRISM.
 NBasis=   334 RedAO= T EigKep=  1.24D-06  NBF=   334
 NBsUse=   333 1.00D-06 EigRej=  7.86D-07 NBFU=   333
 Initial guess from the checkpoint file:  "caffeic acid.chk"
 B after Tr=    -0.000000   -0.000000    0.000000
         Rot=    1.000000    0.000000   -0.000000   -0.000000 Ang=   0.00 deg.
 Requested convergence on RMS density matrix=1.00D-08 within  32 cycles.
 Requested convergence on MAX density matrix=1.00D-06.
 Requested convergence on             energy=1.00D-06.
 No special actions if energy rises.
 Inv3:  Mode=1 IEnd=     8108208.
 Iteration    1 A*A^-1 deviation from unit magnitude is 3.77D-15 for    616.
 Iteration    1 A*A^-1 deviation from orthogonality  is 2.67D-15 for   1294     19.
 Iteration    1 A^-1*A deviation from unit magnitude is 2.89D-15 for    189.
 Iteration    1 A^-1*A deviation from orthogonality  is 2.95D-13 for   1128   1080.
 Error on total polarization charges =  0.06115
 SCF Done:  E(RB3LYP) =  -648.909357735     A.U. after    1 cycles
            NFock=  1  Conv=0.40D-08     -V/T= 2.0040
 SMD-CDS (non-electrostatic) energy       (kcal/mol) =       6.47
 (included in total energy above)
 QCSCF skips out because SCF is already converged.
 DoSCS=F DFT=T ScalE2(SS,OS)=  1.000000  1.000000
 Range of M.O.s used for correlation:     1   333
 NBasis=   334 NAE=    47 NBE=    47 NFC=     0 NFV=     0
 NROrb=    333 NOA=    47 NOB=    47 NVA=   286 NVB=   286

 **** Warning!!: The largest alpha MO coefficient is  0.16581710D+03

 Symmetrizing basis deriv contribution to polar:
 IMax=3 JMax=2 DiffMx= 0.00D+00
 G2DrvN: will do    22 centers at a time, making    1 passes.
 Calling FoFCou, ICntrl=  3107 FMM=F I1Cent=   0 AccDes= 0.00D+00.
 NEqPCM:  Using equilibrium solvation (IEInf=0, Eps=  78.3553, EpsInf=   1.7778)
 G2PCM: DoFxE=T DoFxN=T DoGrad=T DoDP/DQ/DG/TGxP=FFFF NFrqRd=   0 IEInf=0 SqF1=F DoCFld=F IF1Alg=4.
 End of G2Drv F.D. properties file   721 does not exist.
 End of G2Drv F.D. properties file   722 does not exist.
 End of G2Drv F.D. properties file   788 does not exist.
          IDoAtm=111111111111111111111
 NEqPCM:  Using equilibrium solvation (IEInf=0, Eps=  78.3553, EpsInf=   1.7778)
          Differentiating once with respect to electric field.
                with respect to dipole field.
          Differentiating once with respect to nuclear coordinates.
 CalDSu exits because no D1Ps are significant.
          There are    66 degrees of freedom in the 1st order CPHF.  IDoFFX=6 NUNeed=     3.
     63 vectors produced by pass  0 Test12= 2.04D-14 1.52D-09 XBig12= 4.25D+02 1.79D+01.
 AX will form    63 AO Fock derivatives at one time.
     63 vectors produced by pass  1 Test12= 2.04D-14 1.52D-09 XBig12= 4.90D+01 1.74D+00.
     63 vectors produced by pass  2 Test12= 2.04D-14 1.52D-09 XBig12= 5.42D-01 1.20D-01.
     63 vectors produced by pass  3 Test12= 2.04D-14 1.52D-09 XBig12= 2.59D-03 6.28D-03.
     63 vectors produced by pass  4 Test12= 2.04D-14 1.52D-09 XBig12= 5.45D-06 2.12D-04.
     63 vectors produced by pass  5 Test12= 2.04D-14 1.52D-09 XBig12= 1.03D-08 1.04D-05.
     22 vectors produced by pass  6 Test12= 2.04D-14 1.52D-09 XBig12= 1.45D-11 3.34D-07.
      3 vectors produced by pass  7 Test12= 2.04D-14 1.52D-09 XBig12= 1.78D-14 1.39D-08.
 InvSVY:  IOpt=1 It=  1 EMax= 1.07D-14
 Solved reduced A of dimension   403 with    66 vectors.
 Isotropic polarizability for W=    0.000000      211.76 Bohr**3.
 End of Minotr F.D. properties file   721 does not exist.
 End of Minotr F.D. properties file   722 does not exist.
 End of Minotr F.D. properties file   788 does not exist.

 **********************************************************************

            Population analysis using the SCF Density.

 **********************************************************************

 Orbital symmetries:
       Occupied  (A) (A) (A) (A) (A) (A) (A) (A) (A) (A) (A) (A)
                 (A) (A) (A) (A) (A) (A) (A) (A) (A) (A) (A) (A)
                 (A) (A) (A) (A) (A) (A) (A) (A) (A) (A) (A) (A)
                 (A) (A) (A) (A) (A) (A) (A) (A) (A) (A) (A)
       Virtual   (A) (A) (A) (A) (A) (A) (A) (A) (A) (A) (A) (A)
                 (A) (A) (A) (A) (A) (A) (A) (A) (A) (A) (A) (A)
                 (A) (A) (A) (A) (A) (A) (A) (A) (A) (A) (A) (A)
                 (A) (A) (A) (A) (A) (A) (A) (A) (A) (A) (A) (A)
                 (A) (A) (A) (A) (A) (A) (A) (A) (A) (A) (A) (A)
                 (A) (A) (A) (A) (A) (A) (A) (A) (A) (A) (A) (A)
                 (A) (A) (A) (A) (A) (A) (A) (A) (A) (A) (A) (A)
                 (A) (A) (A) (A) (A) (A) (A) (A) (A) (A) (A) (A)
                 (A) (A) (A) (A) (A) (A) (A) (A) (A) (A) (A) (A)
                 (A) (A) (A) (A) (A) (A) (A) (A) (A) (A) (A) (A)
                 (A) (A) (A) (A) (A) (A) (A) (A) (A) (A) (A) (A)
                 (A) (A) (A) (A) (A) (A) (A) (A) (A) (A) (A) (A)
                 (A) (A) (A) (A) (A) (A) (A) (A) (A) (A) (A) (A)
                 (A) (A) (A) (A) (A) (A) (A) (A) (A) (A) (A) (A)
                 (A) (A) (A) (A) (A) (A) (A) (A) (A) (A) (A) (A)
                 (A) (A) (A) (A) (A) (A) (A) (A) (A) (A) (A) (A)
                 (A) (A) (A) (A) (A) (A) (A) (A) (A) (A) (A) (A)
                 (A) (A) (A) (A) (A) (A) (A) (A) (A) (A) (A) (A)
                 (A) (A) (A) (A) (A) (A) (A) (A) (A) (A) (A) (A)
                 (A) (A) (A) (A) (A) (A) (A) (A) (A) (A) (A) (A)
                 (A) (A) (A) (A) (A) (A) (A) (A) (A) (A) (A) (A)
                 (A) (A) (A) (A) (A) (A) (A) (A) (A) (A) (A) (A)
                 (A) (A) (A) (A) (A) (A) (A) (A) (A) (A) (A) (A)
                 (A) (A) (A) (A) (A) (A) (A) (A) (A) (A)
 The electronic state is 1-A.
 Alpha  occ. eigenvalues --  -19.17272 -19.16612 -19.16554 -19.12043 -10.31555
 Alpha  occ. eigenvalues --  -10.25024 -10.24820 -10.20223 -10.19404 -10.18602
 Alpha  occ. eigenvalues --  -10.18383 -10.18248 -10.18109  -1.11115  -1.08612
 Alpha  occ. eigenvalues --   -1.06027  -1.02288  -0.87282  -0.81355  -0.75930
 Alpha  occ. eigenvalues --   -0.75416  -0.68004  -0.65132  -0.62007  -0.56844
 Alpha  occ. eigenvalues --   -0.55680  -0.55513  -0.51385  -0.50063  -0.48563
 Alpha  occ. eigenvalues --   -0.46934  -0.45726  -0.44566  -0.44459  -0.42519
 Alpha  occ. eigenvalues --   -0.41657  -0.40135  -0.39841  -0.38559  -0.36897
 Alpha  occ. eigenvalues --   -0.36618  -0.35880  -0.33628  -0.29866  -0.29752
 Alpha  occ. eigenvalues --   -0.25355  -0.22462
 Alpha virt. eigenvalues --   -0.07934  -0.01682   0.00111   0.00993   0.01026
 Alpha virt. eigenvalues --    0.02295   0.03120   0.04112   0.05009   0.05370
 Alpha virt. eigenvalues --    0.05928   0.06209   0.06831   0.07268   0.08128
 Alpha virt. eigenvalues --    0.08921   0.09447   0.09953   0.10173   0.11538
 Alpha virt. eigenvalues --    0.12207   0.12907   0.13505   0.13963   0.13973
 Alpha virt. eigenvalues --    0.15422   0.15771   0.15969   0.16532   0.16870
 Alpha virt. eigenvalues --    0.17451   0.17898   0.18407   0.18714   0.19041
 Alpha virt. eigenvalues --    0.19291   0.19422   0.20355   0.21109   0.21635
 Alpha virt. eigenvalues --    0.22388   0.22793   0.23468   0.24042   0.24147
 Alpha virt. eigenvalues --    0.24572   0.25513   0.25640   0.26105   0.26552
 Alpha virt. eigenvalues --    0.27727   0.27780   0.28048   0.28933   0.29288
 Alpha virt. eigenvalues --    0.30211   0.31511   0.31722   0.32053   0.32763
 Alpha virt. eigenvalues --    0.33179   0.34203   0.34792   0.35230   0.35967
 Alpha virt. eigenvalues --    0.36660   0.37288   0.39867   0.40699   0.41808
 Alpha virt. eigenvalues --    0.43396   0.43714   0.43951   0.45906   0.50432
 Alpha virt. eigenvalues --    0.50705   0.51950   0.52431   0.53914   0.54393
 Alpha virt. eigenvalues --    0.55435   0.56133   0.57037   0.57080   0.58457
 Alpha virt. eigenvalues --    0.59081   0.59456   0.61208   0.61336   0.61776
 Alpha virt. eigenvalues --    0.62760   0.64749   0.64769   0.65604   0.65852
 Alpha virt. eigenvalues --    0.68511   0.69494   0.70114   0.72084   0.72865
 Alpha virt. eigenvalues --    0.75124   0.76331   0.79559   0.79898   0.83045
 Alpha virt. eigenvalues --    0.84240   0.85172   0.85722   0.87553   0.88519
 Alpha virt. eigenvalues --    0.89465   0.90694   0.92826   0.94717   0.95972
 Alpha virt. eigenvalues --    0.96789   0.97638   0.98252   1.02938   1.03018
 Alpha virt. eigenvalues --    1.03557   1.03849   1.04783   1.06769   1.07387
 Alpha virt. eigenvalues --    1.09277   1.10290   1.10550   1.11826   1.12022
 Alpha virt. eigenvalues --    1.14797   1.15202   1.16520   1.17428   1.18754
 Alpha virt. eigenvalues --    1.21723   1.22548   1.22659   1.25144   1.26327
 Alpha virt. eigenvalues --    1.26886   1.29553   1.39519   1.40014   1.42512
 Alpha virt. eigenvalues --    1.45251   1.46330   1.48337   1.48922   1.49922
 Alpha virt. eigenvalues --    1.52535   1.52858   1.56482   1.56680   1.58608
 Alpha virt. eigenvalues --    1.59097   1.59351   1.61606   1.63187   1.63623
 Alpha virt. eigenvalues --    1.67216   1.67717   1.71639   1.72011   1.72148
 Alpha virt. eigenvalues --    1.76515   1.77157   1.79201   1.82221   1.84273
 Alpha virt. eigenvalues --    1.85810   1.87184   1.87779   1.90381   1.90838
 Alpha virt. eigenvalues --    1.91298   1.95416   1.95577   1.98494   1.99374
 Alpha virt. eigenvalues --    2.02181   2.05291   2.06249   2.07450   2.07789
 Alpha virt. eigenvalues --    2.09100   2.10637   2.11934   2.16231   2.20021
 Alpha virt. eigenvalues --    2.24280   2.27612   2.28966   2.32017   2.34412
 Alpha virt. eigenvalues --    2.37013   2.42456   2.44598   2.50706   2.58452
 Alpha virt. eigenvalues --    2.58807   2.59295   2.60007   2.60497   2.63521
 Alpha virt. eigenvalues --    2.68116   2.69157   2.70579   2.72609   2.73821
 Alpha virt. eigenvalues --    2.74472   2.75494   2.77263   2.77761   2.78318
 Alpha virt. eigenvalues --    2.82893   2.83558   2.86514   2.86924   2.90394
 Alpha virt. eigenvalues --    2.91559   2.94721   3.00237   3.01674   3.05979
 Alpha virt. eigenvalues --    3.06140   3.06912   3.07145   3.07866   3.10342
 Alpha virt. eigenvalues --    3.14597   3.16119   3.16466   3.19370   3.19642
 Alpha virt. eigenvalues --    3.27466   3.31299   3.34535   3.35276   3.39199
 Alpha virt. eigenvalues --    3.42970   3.44798   3.53298   3.54977   3.58125
 Alpha virt. eigenvalues --    3.61447   3.64098   3.67221   3.70353   3.83452
 Alpha virt. eigenvalues --    3.89968   3.91359   3.95507   4.04779   4.06959
 Alpha virt. eigenvalues --    4.13552   4.17445   4.17771   4.24374   4.53804
 Alpha virt. eigenvalues --    4.84011   4.94694   4.95564   5.02697   5.02868
 Alpha virt. eigenvalues --    5.16034   5.38699   5.39930   5.46124   5.62960
 Alpha virt. eigenvalues --    5.70148   5.79568   5.83462  23.54597  23.75771
 Alpha virt. eigenvalues --   23.84728  23.89090  23.93068  24.01927  24.09380
 Alpha virt. eigenvalues --   24.16980  24.19906  49.85867  49.89043  49.96290
 Alpha virt. eigenvalues --   50.00892
          Condensed to atoms (all electrons):
               1          2          3          4          5          6
     1  H    0.477276   0.356266  -0.002634   0.046083  -0.074146  -0.023043
     2  C    0.356266  12.195211  -1.912817  -0.706455  -3.995370  -0.563102
     3  C   -0.002634  -1.912817   9.351927   0.215698   0.067773   0.072402
     4  C    0.046083  -0.706455   0.215698   8.009585  -0.353049  -1.021407
     5  C   -0.074146  -3.995370   0.067773  -0.353049  15.627304  -1.768523
     6  C   -0.023043  -0.563102   0.072402  -1.021407  -1.768523   9.012061
     7  C   -0.009345  -1.127691  -1.446645   0.317608  -1.685925   0.253232
     8  H   -0.000108   0.040127  -0.080541  -0.018331  -0.035736   0.012586
     9  H    0.000028   0.022462   0.379013   0.005725  -0.038984   0.008944
    10  C    0.005922   0.911659  -0.083246  -0.428031  -0.558882  -0.092499
    11  H   -0.000034  -0.055973   0.021504  -0.058257  -0.009009   0.003785
    12  C    0.044127   0.735931  -0.363292  -0.395859  -0.245493   0.021618
    13  H    0.002724   0.031573   0.005072  -0.042566   0.028357  -0.003489
    14  C    0.008656   0.106838  -0.058518  -0.657859  -0.214481   0.031191
    15  O    0.000022   0.005229   0.000973   0.047501   0.002679   0.000272
    16  O   -0.000071   0.008915   0.000017   0.028718   0.002934  -0.000033
    17  H    0.000002   0.000909   0.000041  -0.008136   0.000187  -0.000012
    18  O   -0.006252   0.306685  -0.101319   0.039863   0.299186  -0.591174
    19  H    0.002119  -0.139762   0.017304  -0.033290  -0.001573   0.170909
    20  O   -0.000146  -0.043583  -0.307003  -0.002523  -0.009691   0.506005
    21  H    0.000049  -0.038851   0.140843  -0.002951  -0.200970   0.106222
               7          8          9         10         11         12
     1  H   -0.009345  -0.000108   0.000028   0.005922  -0.000034   0.044127
     2  C   -1.127691   0.040127   0.022462   0.911659  -0.055973   0.735931
     3  C   -1.446645  -0.080541   0.379013  -0.083246   0.021504  -0.363292
     4  C    0.317608  -0.018331   0.005725  -0.428031  -0.058257  -0.395859
     5  C   -1.685925  -0.035736  -0.038984  -0.558882  -0.009009  -0.245493
     6  C    0.253232   0.012586   0.008944  -0.092499   0.003785   0.021618
     7  C   11.459791   0.347768  -0.019694  -0.839639   0.111813  -0.752663
     8  H    0.347768   0.487137  -0.005771   0.056369   0.001478   0.019331
     9  H   -0.019694  -0.005771   0.477656   0.002522   0.000004   0.001356
    10  C   -0.839639   0.056369   0.002522   6.189185   0.395337  -0.339375
    11  H    0.111813   0.001478   0.000004   0.395337   0.477000  -0.082885
    12  C   -0.752663   0.019331   0.001356  -0.339375  -0.082885   9.300226
    13  H   -0.014321  -0.000023   0.000000   0.044403   0.004359   0.343569
    14  C   -0.145660   0.007013   0.000305   0.379186   0.000072  -1.833022
    15  O    0.019723  -0.000055   0.000000   0.131295   0.007571  -0.154658
    16  O   -0.002786   0.000002   0.000000  -0.052799   0.000896   0.194808
    17  H   -0.000422   0.000000   0.000000   0.023295   0.000037  -0.146991
    18  O    0.028913   0.000161  -0.000318   0.012452   0.000040   0.010563
    19  H   -0.008573   0.000001  -0.000015  -0.001932  -0.000005   0.006027
    20  O   -0.112274  -0.000504  -0.004297  -0.003080   0.000001  -0.000068
    21  H    0.005717  -0.000011   0.000375   0.000165   0.000001  -0.000381
              13         14         15         16         17         18
     1  H    0.002724   0.008656   0.000022  -0.000071   0.000002  -0.006252
     2  C    0.031573   0.106838   0.005229   0.008915   0.000909   0.306685
     3  C    0.005072  -0.058518   0.000973   0.000017   0.000041  -0.101319
     4  C   -0.042566  -0.657859   0.047501   0.028718  -0.008136   0.039863
     5  C    0.028357  -0.214481   0.002679   0.002934   0.000187   0.299186
     6  C   -0.003489   0.031191   0.000272  -0.000033  -0.000012  -0.591174
     7  C   -0.014321  -0.145660   0.019723  -0.002786  -0.000422   0.028913
     8  H   -0.000023   0.007013  -0.000055   0.000002   0.000000   0.000161
     9  H    0.000000   0.000305   0.000000   0.000000   0.000000  -0.000318
    10  C    0.044403   0.379186   0.131295  -0.052799   0.023295   0.012452
    11  H    0.004359   0.000072   0.007571   0.000896   0.000037   0.000040
    12  C    0.343569  -1.833022  -0.154658   0.194808  -0.146991   0.010563
    13  H    0.456741  -0.051309   0.005409   0.005109  -0.000037   0.000068
    14  C   -0.051309   7.941250   0.270625  -0.068542   0.153711   0.001282
    15  O    0.005409   0.270625   8.260301  -0.107311  -0.006748   0.000001
    16  O    0.005109  -0.068542  -0.107311   8.028660   0.250807   0.000001
    17  H   -0.000037   0.153711  -0.006748   0.250807   0.399185  -0.000000
    18  O    0.000068   0.001282   0.000001   0.000001  -0.000000   8.081096
    19  H   -0.000055   0.000442   0.000000   0.000001   0.000000   0.269923
    20  O   -0.000004   0.000144   0.000000   0.000000   0.000000   0.010449
    21  H    0.000001  -0.000022   0.000000   0.000000  -0.000000   0.020639
              19         20         21
     1  H    0.002119  -0.000146   0.000049
     2  C   -0.139762  -0.043583  -0.038851
     3  C    0.017304  -0.307003   0.140843
     4  C   -0.033290  -0.002523  -0.002951
     5  C   -0.001573  -0.009691  -0.200970
     6  C    0.170909   0.506005   0.106222
     7  C   -0.008573  -0.112274   0.005717
     8  H    0.000001  -0.000504  -0.000011
     9  H   -0.000015  -0.004297   0.000375
    10  C   -0.001932  -0.003080   0.000165
    11  H   -0.000005   0.000001   0.000001
    12  C    0.006027  -0.000068  -0.000381
    13  H   -0.000055  -0.000004   0.000001
    14  C    0.000442   0.000144  -0.000022
    15  O    0.000000   0.000000   0.000000
    16  O    0.000001   0.000000   0.000000
    17  H    0.000000   0.000000  -0.000000
    18  O    0.269923   0.010449   0.020639
    19  H    0.379499   0.002320  -0.001243
    20  O    0.002320   8.032162   0.277970
    21  H   -0.001243   0.277970   0.368446
 Mulliken charges:
               1
     1  H    0.172502
     2  C   -0.138199
     3  C    0.083450
     4  C    1.017933
     5  C   -0.836586
     6  C   -0.135946
     7  C   -0.378929
     8  H    0.169104
     9  H    0.170687
    10  C    0.247691
    11  H    0.182263
    12  C   -0.362869
    13  H    0.184419
    14  C    0.128697
    15  O   -0.482829
    16  O   -0.289326
    17  H    0.334173
    18  O   -0.382259
    19  H    0.337902
    20  O   -0.345879
    21  H    0.324002
 Sum of Mulliken charges =  -0.00000
 Mulliken charges with hydrogens summed into heavy atoms:
               1
     2  C    0.034303
     3  C    0.254138
     4  C    1.017933
     5  C   -0.836586
     6  C   -0.135946
     7  C   -0.209825
    10  C    0.429954
    12  C   -0.178450
    14  C    0.128697
    15  O   -0.482829
    16  O    0.044846
    18  O   -0.044357
    20  O   -0.021877
 APT charges:
               1
     1  H    0.099556
     2  C   -0.016757
     3  C   -0.267879
     4  C   -0.487961
     5  C    0.469520
     6  C    1.095806
     7  C    0.119079
     8  H    0.082017
     9  H    0.087822
    10  C    0.928369
    11  H    0.081114
    12  C   -1.099183
    13  H    0.091605
    14  C    2.527473
    15  O   -1.361005
    16  O   -1.258177
    17  H    0.426172
    18  O   -1.044715
    19  H    0.417698
    20  O   -1.341759
    21  H    0.451206
 Sum of APT charges =   0.00000
 APT charges with hydrogens summed into heavy atoms:
               1
     2  C    0.082798
     3  C   -0.180057
     4  C   -0.487961
     5  C    0.469520
     6  C    1.095806
     7  C    0.201096
    10  C    1.009482
    12  C   -1.007578
    14  C    2.527473
    15  O   -1.361005
    16  O   -0.832006
    18  O   -0.627017
    20  O   -0.890553
 Electronic spatial extent (au):  <R**2>=           3558.1876
 Charge=             -0.0000 electrons
 Dipole moment (field-independent basis, Debye):
    X=              2.2548    Y=              4.5453    Z=              0.0012  Tot=              5.0739
 Quadrupole moment (field-independent basis, Debye-Ang):
   XX=            -85.1393   YY=            -65.6090   ZZ=            -79.2948
   XY=             -3.5496   XZ=              0.0001   YZ=              0.0008
 Traceless Quadrupole moment (field-independent basis, Debye-Ang):
   XX=             -8.4582   YY=             11.0720   ZZ=             -2.6137
   XY=             -3.5496   XZ=              0.0001   YZ=              0.0008
 Octapole moment (field-independent basis, Debye-Ang**2):
  XXX=            -39.4735  YYY=             26.6043  ZZZ=              0.0022  XYY=             34.8141
  XXY=             79.2697  XXZ=              0.0281  XZZ=             -5.1520  YZZ=              5.5097
  YYZ=              0.0053  XYZ=              0.0089
 Hexadecapole moment (field-independent basis, Debye-Ang**3):
 XXXX=          -3424.9163 YYYY=           -516.2098 ZZZZ=            -85.4381 XXXY=           -154.3561
 XXXZ=             -0.0559 YYYX=             33.2844 YYYZ=              0.0118 ZZZX=              0.0238
 ZZZY=              0.0118 XXYY=           -793.9956 XXZZ=           -655.7409 YYZZ=           -131.2001
 XXYZ=              0.0201 YYXZ=              0.0258 ZZXY=              7.7716
 N-N= 7.193438637678D+02 E-N=-2.957075724844D+03  KE= 6.463423413794D+02
  Exact polarizability:     346.661     -16.314     194.172       0.001      -0.001      94.446
 Approx polarizability:     347.208     -18.136     211.962       0.002      -0.001      98.656
 D2PCM: PCM CHGder 2nd derivatives, FixD1E=F FixD2E=F DoIter=F DoCFld=F I1PDM=0
 Calling FoFJK, ICntrl=    100127 FMM=F ISym2X=0 I1Cent= 0 IOpClX= 0 NMat=1 NMatS=1 NMatT=0.
 Full mass-weighted force constant matrix:
 Low frequencies ---  -14.9584   -0.0010   -0.0003    0.0007    5.5755    6.8879
 Low frequencies ---   38.9473   62.4373   92.9276
 Diagonal vibrational polarizability:
      114.0474764      36.1511047     204.9411936
 Harmonic frequencies (cm**-1), IR intensities (KM/Mole), Raman scattering
 activities (A**4/AMU), depolarization ratios for plane and unpolarized
 incident light, reduced masses (AMU), force constants (mDyne/A),
 and normal coordinates:
                      1                      2                      3
                      A                      A                      A
 Frequencies --     38.4280                62.3324                92.8902
 Red. masses --      7.0304                 8.9395                 6.5546
 Frc consts  --      0.0061                 0.0205                 0.0333
 IR Inten    --      0.9555                 2.4803                 0.5990
  Atom  AN      X      Y      Z        X      Y      Z        X      Y      Z
     1   1     0.00  -0.00  -0.34    -0.00  -0.00  -0.20    -0.15  -0.18   0.00
     2   6     0.00  -0.00  -0.20    -0.00  -0.00  -0.18    -0.09  -0.14   0.00
     3   6    -0.00   0.00   0.14     0.00  -0.00  -0.09     0.10  -0.00  -0.00
     4   6     0.00  -0.00  -0.13     0.00  -0.00  -0.26     0.01  -0.19   0.00
     5   6     0.00  -0.00  -0.10    -0.00  -0.00  -0.02    -0.10  -0.02   0.00
     6   6    -0.00   0.00   0.10    -0.00   0.00   0.06     0.00   0.05  -0.00
     7   6    -0.00  -0.00   0.01     0.00  -0.00  -0.24     0.10  -0.13   0.00
     8   1     0.00  -0.00   0.05     0.00  -0.00  -0.32     0.19  -0.17   0.00
     9   1    -0.00   0.00   0.27     0.00   0.00  -0.04     0.18   0.05  -0.00
    10   6    -0.00  -0.00  -0.16     0.00  -0.00  -0.21     0.01  -0.22   0.00
    11   1    -0.00   0.00  -0.27    -0.00  -0.00  -0.11    -0.01  -0.21   0.00
    12   6     0.00  -0.00  -0.01     0.00  -0.00  -0.18     0.07  -0.16  -0.00
    13   1     0.00  -0.00   0.16     0.00  -0.00  -0.31     0.18  -0.19  -0.00
    14   6    -0.00   0.00   0.02     0.00   0.00   0.09     0.03   0.06  -0.00
    15   8    -0.00   0.00  -0.24    -0.00  -0.00   0.47    -0.16   0.15  -0.00
    16   8     0.00  -0.00   0.40     0.00   0.00  -0.08     0.24   0.20   0.00
    17   1     0.00   0.00   0.42     0.00   0.00   0.16     0.19   0.39   0.00
    18   8    -0.00  -0.00  -0.17    -0.00   0.00   0.11    -0.21   0.05   0.00
    19   1    -0.00  -0.00  -0.24    -0.00  -0.00   0.03    -0.28  -0.00   0.00
    20   8    -0.00   0.00   0.25    -0.00   0.00   0.31    -0.00   0.17  -0.00
    21   1    -0.00   0.00   0.22    -0.00   0.00   0.35    -0.08   0.20  -0.00
                      4                      5                      6
                      A                      A                      A
 Frequencies --    135.8237               188.5026               222.5643
 Red. masses --      3.8135                 3.6292                 8.9922
 Frc consts  --      0.0415                 0.0760                 0.2624
 IR Inten    --      0.2483                12.7274                 1.5193
  Atom  AN      X      Y      Z        X      Y      Z        X      Y      Z
     1   1    -0.00  -0.00  -0.01    -0.00   0.00   0.26    -0.14  -0.11  -0.00
     2   6    -0.00  -0.00  -0.01    -0.00   0.00   0.15    -0.11  -0.09  -0.00
     3   6     0.00  -0.00  -0.08     0.00  -0.00  -0.19    -0.08  -0.06   0.00
     4   6     0.00  -0.00  -0.02    -0.00   0.00   0.13    -0.04  -0.10  -0.00
     5   6    -0.00  -0.00  -0.04    -0.00  -0.00  -0.02    -0.14  -0.04  -0.00
     6   6     0.00   0.00   0.01    -0.00  -0.00  -0.02    -0.13  -0.02  -0.00
     7   6     0.00  -0.00  -0.12    -0.00  -0.00  -0.10    -0.07  -0.11   0.00
     8   1     0.00  -0.00  -0.19    -0.00  -0.00  -0.19    -0.07  -0.11   0.00
     9   1     0.00  -0.00  -0.10     0.00  -0.00  -0.30    -0.03  -0.03   0.00
    10   6     0.00  -0.00   0.04    -0.00   0.00   0.20     0.00   0.08   0.00
    11   1    -0.00   0.00  -0.26    -0.00  -0.00   0.51    -0.17   0.15   0.00
    12   6     0.00  -0.00   0.38    -0.00   0.00  -0.14     0.18   0.23   0.00
    13   1     0.00  -0.00   0.67    -0.00   0.00  -0.46     0.22   0.22   0.00
    14   6     0.00   0.00   0.08     0.00   0.00  -0.04     0.25   0.12   0.00
    15   8    -0.00   0.00  -0.04     0.00  -0.00  -0.04     0.50   0.00  -0.00
    16   8    -0.00   0.00  -0.15    -0.00  -0.00   0.04     0.04  -0.04  -0.00
    17   1    -0.00   0.00  -0.40    -0.00  -0.00   0.10     0.09  -0.23  -0.00
    18   8    -0.00  -0.00  -0.12     0.00  -0.00  -0.17    -0.26   0.02   0.00
    19   1    -0.00  -0.00  -0.04     0.00  -0.00   0.13    -0.33  -0.04   0.00
    20   8    -0.00   0.00   0.14    -0.00   0.00   0.18    -0.14   0.01  -0.00
    21   1    -0.00   0.00   0.19    -0.00   0.00   0.30    -0.15   0.02   0.00
                      7                      8                      9
                      A                      A                      A
 Frequencies --    243.2732               276.9982               284.8963
 Red. masses --      4.4035                 1.0716                 5.1972
 Frc consts  --      0.1535                 0.0484                 0.2485
 IR Inten    --      9.3541               318.2391                 5.8395
  Atom  AN      X      Y      Z        X      Y      Z        X      Y      Z
     1   1    -0.00   0.00   0.38     0.00  -0.00  -0.08    -0.03   0.02   0.00
     2   6    -0.00   0.00   0.31     0.00  -0.00  -0.05    -0.04   0.01   0.00
     3   6    -0.00  -0.00   0.09     0.00  -0.00   0.02     0.01  -0.08   0.00
     4   6    -0.00   0.00   0.04    -0.00  -0.00  -0.01    -0.01  -0.02  -0.00
     5   6    -0.00   0.00   0.15    -0.00  -0.00  -0.01    -0.06  -0.08   0.00
     6   6    -0.00   0.00   0.12     0.00  -0.00  -0.01    -0.06  -0.05   0.00
     7   6    -0.00  -0.00  -0.06     0.00  -0.00   0.03    -0.01  -0.02  -0.00
     8   1    -0.00  -0.00  -0.28    -0.00  -0.00   0.07    -0.04  -0.01  -0.00
     9   1    -0.00  -0.00   0.03     0.00  -0.00   0.06    -0.01  -0.09  -0.00
    10   6     0.00   0.00  -0.27    -0.00   0.00  -0.00    -0.01   0.00  -0.00
    11   1    -0.00   0.00  -0.63    -0.00   0.00  -0.01    -0.03   0.01  -0.00
    12   6     0.00   0.00  -0.06    -0.00   0.00   0.00     0.00   0.02  -0.00
    13   1     0.00  -0.00   0.25    -0.00   0.00   0.01     0.01   0.02   0.00
    14   6     0.00   0.00  -0.02    -0.00   0.00   0.00     0.01   0.02  -0.00
    15   8     0.00  -0.00   0.07    -0.00   0.00   0.00     0.03   0.01  -0.00
    16   8     0.00  -0.00   0.00    -0.00  -0.00  -0.00    -0.02   0.00   0.00
    17   1     0.00  -0.00   0.13    -0.00  -0.00  -0.01    -0.01  -0.03  -0.00
    18   8    -0.00  -0.00  -0.23     0.00  -0.00  -0.03     0.23  -0.26   0.00
    19   1     0.00  -0.00   0.09     0.00  -0.00   0.95     0.45  -0.08  -0.00
    20   8    -0.00  -0.00  -0.07    -0.00   0.00  -0.02    -0.09   0.37  -0.00
    21   1    -0.00   0.00   0.08    -0.00   0.00   0.28    -0.49   0.50  -0.00
                     10                     11                     12
                      A                      A                      A
 Frequencies --    305.1199               381.4738               403.4243
 Red. masses --      7.3466                 2.5109                 1.2968
 Frc consts  --      0.4030                 0.2153                 0.1244
 IR Inten    --     11.7114                30.0943                60.8689
  Atom  AN      X      Y      Z        X      Y      Z        X      Y      Z
     1   1    -0.07   0.19  -0.00     0.00   0.00  -0.10     0.00   0.00   0.01
     2   6    -0.07   0.20  -0.00     0.00   0.00  -0.05     0.00   0.00   0.01
     3   6    -0.18   0.04  -0.00    -0.00   0.00   0.11    -0.00   0.00  -0.05
     4   6    -0.02   0.15   0.00     0.00   0.00  -0.11    -0.00   0.00   0.06
     5   6    -0.07   0.12  -0.00     0.00   0.00   0.10     0.00  -0.00  -0.06
     6   6    -0.19   0.03  -0.00    -0.00   0.00   0.18     0.00  -0.00  -0.06
     7   6    -0.14   0.11   0.00     0.00   0.00  -0.15    -0.00   0.00   0.08
     8   1    -0.23   0.16   0.00     0.00   0.00  -0.27    -0.00   0.00   0.16
     9   1    -0.18   0.05   0.00    -0.00   0.00   0.11    -0.00  -0.00  -0.04
    10   6     0.07  -0.10   0.00     0.00  -0.00   0.12     0.00   0.00  -0.05
    11   1     0.19  -0.13   0.00     0.00  -0.00   0.38     0.00   0.00  -0.17
    12   6     0.07  -0.16   0.00     0.00  -0.00   0.02    -0.00   0.00  -0.01
    13   1     0.05  -0.16   0.00     0.00   0.00  -0.23    -0.00  -0.00   0.11
    14   6     0.13  -0.15  -0.00     0.00  -0.00   0.03     0.00  -0.00  -0.02
    15   8     0.01  -0.10  -0.00    -0.00   0.00  -0.03    -0.00  -0.00   0.01
    16   8     0.37  -0.00  -0.00     0.00  -0.00   0.00     0.00  -0.00  -0.00
    17   1     0.30   0.26  -0.00    -0.00   0.00  -0.13     0.00   0.00   0.07
    18   8     0.12   0.01  -0.00    -0.00  -0.00  -0.03    -0.00   0.00   0.03
    19   1     0.24   0.10   0.00    -0.00   0.00  -0.22    -0.00  -0.00  -0.30
    20   8    -0.21  -0.11   0.00     0.00  -0.00  -0.14     0.00  -0.00  -0.02
    21   1    -0.11  -0.15   0.00     0.00  -0.00   0.72    -0.00  -0.00   0.90
                     13                     14                     15
                      A                      A                      A
 Frequencies --    452.2812               467.0962               520.7938
 Red. masses --      2.8938                 5.4304                 7.1499
 Frc consts  --      0.3488                 0.6981                 1.1426
 IR Inten    --      4.3876                33.5223                35.9690
  Atom  AN      X      Y      Z        X      Y      Z        X      Y      Z
     1   1     0.00   0.00  -0.62    -0.19  -0.13  -0.00    -0.04  -0.18  -0.00
     2   6     0.00   0.00  -0.15    -0.04  -0.04  -0.00     0.13  -0.07   0.00
     3   6    -0.00  -0.00  -0.20     0.03   0.08  -0.00     0.01  -0.16   0.00
     4   6    -0.00   0.00   0.10     0.03  -0.16   0.00     0.21  -0.09   0.00
     5   6    -0.00  -0.00   0.22    -0.02   0.19   0.00     0.06   0.08  -0.00
     6   6     0.00  -0.00   0.18    -0.12   0.14   0.00    -0.14  -0.03   0.00
     7   6    -0.00   0.00   0.11     0.07  -0.14   0.00     0.04  -0.25  -0.00
     8   1    -0.00   0.00   0.09     0.17  -0.19   0.00    -0.05  -0.21  -0.00
     9   1    -0.00  -0.00  -0.61     0.22   0.22  -0.00     0.19  -0.04   0.00
    10   6    -0.00   0.00  -0.02     0.00  -0.19  -0.00     0.19   0.31   0.00
    11   1     0.00   0.00  -0.12    -0.02  -0.18  -0.00     0.08   0.35  -0.00
    12   6    -0.00   0.00  -0.01     0.06  -0.09  -0.00     0.02   0.18   0.00
    13   1    -0.00   0.00   0.12     0.23  -0.13   0.00    -0.30   0.26   0.00
    14   6    -0.00  -0.00  -0.03     0.01   0.12  -0.00     0.00  -0.11  -0.00
    15   8    -0.00  -0.00   0.01     0.06   0.10   0.00    -0.22  -0.02   0.00
    16   8     0.00  -0.00  -0.00    -0.20   0.01   0.00     0.07  -0.08  -0.00
    17   1     0.00   0.00   0.14    -0.13  -0.25  -0.00     0.05  -0.03   0.00
    18   8    -0.00  -0.00  -0.05     0.23   0.10  -0.00     0.01   0.16  -0.00
    19   1    -0.00  -0.00  -0.06     0.40   0.24  -0.00    -0.07   0.10  -0.00
    20   8     0.00   0.00  -0.03    -0.15  -0.11  -0.00    -0.22   0.03  -0.00
    21   1    -0.00   0.00  -0.09     0.06  -0.18   0.00    -0.25   0.04   0.00
                     16                     17                     18
                      A                      A                      A
 Frequencies --    531.8319               554.6323               601.0230
 Red. masses --      1.1746                 5.1117                 5.3440
 Frc consts  --      0.1957                 0.9265                 1.1374
 IR Inten    --    169.7713               106.9274                63.9957
  Atom  AN      X      Y      Z        X      Y      Z        X      Y      Z
     1   1    -0.00  -0.00  -0.00     0.08   0.23  -0.00     0.27  -0.02  -0.00
     2   6    -0.00  -0.00  -0.02     0.01   0.18  -0.00     0.21  -0.06   0.00
     3   6    -0.00   0.00   0.03     0.06  -0.14   0.00    -0.22  -0.12  -0.00
     4   6    -0.00  -0.00   0.02     0.15   0.16   0.00    -0.02   0.03   0.00
     5   6     0.00   0.00  -0.03    -0.04  -0.06  -0.00     0.21   0.01   0.00
     6   6     0.00   0.00   0.01    -0.05  -0.10   0.00     0.02  -0.12   0.00
     7   6    -0.00  -0.00  -0.04     0.08   0.12  -0.00    -0.24  -0.07  -0.00
     8   1     0.00  -0.00  -0.09    -0.10   0.21  -0.00    -0.35  -0.01  -0.00
     9   1     0.00   0.00   0.05     0.01  -0.17   0.00    -0.35  -0.21  -0.00
    10   6    -0.00   0.00   0.04     0.22  -0.08   0.00    -0.01  -0.14  -0.00
    11   1    -0.00   0.00  -0.02     0.39  -0.14  -0.00     0.10  -0.18   0.00
    12   6    -0.00   0.00   0.04     0.14  -0.13   0.00     0.01  -0.13  -0.00
    13   1    -0.00   0.00   0.12     0.23  -0.15   0.00     0.18  -0.18  -0.00
    14   6    -0.00  -0.00  -0.05     0.06   0.07  -0.00    -0.00   0.04   0.00
    15   8     0.00  -0.00  -0.01    -0.07   0.14   0.00     0.06   0.02  -0.00
    16   8     0.00   0.00  -0.06    -0.17  -0.05  -0.00    -0.05   0.03   0.00
    17   1     0.00   0.00   0.98    -0.07  -0.42   0.00    -0.04  -0.04   0.00
    18   8     0.00   0.00   0.01    -0.15  -0.06   0.00     0.03   0.24  -0.00
    19   1     0.00   0.00   0.01    -0.23  -0.13   0.00    -0.21   0.06  -0.00
    20   8     0.00  -0.00  -0.01    -0.10  -0.01  -0.00     0.04   0.14  -0.00
    21   1     0.00  -0.00  -0.02    -0.14  -0.00  -0.00    -0.25   0.23  -0.00
                     19                     20                     21
                      A                      A                      A
 Frequencies --    612.6599               650.4952               715.6255
 Red. masses --      3.4392                 5.2438                 4.3497
 Frc consts  --      0.7606                 1.3073                 1.3124
 IR Inten    --     56.3312                14.9436                 2.5728
  Atom  AN      X      Y      Z        X      Y      Z        X      Y      Z
     1   1     0.00  -0.00  -0.23     0.01   0.06   0.00    -0.00   0.00   0.46
     2   6    -0.00   0.00  -0.09     0.03   0.07   0.00    -0.00   0.00   0.08
     3   6     0.00   0.00   0.10     0.13  -0.14   0.00     0.00  -0.00  -0.10
     4   6    -0.00   0.00   0.32     0.09   0.04  -0.00     0.00  -0.00  -0.10
     5   6    -0.00  -0.00  -0.20     0.01   0.00   0.00     0.00  -0.00  -0.32
     6   6    -0.00   0.00   0.11    -0.05  -0.06  -0.00    -0.00   0.00   0.33
     7   6     0.00   0.00  -0.14     0.13  -0.01   0.00    -0.00   0.00   0.15
     8   1     0.00  -0.00  -0.65     0.05   0.03   0.00     0.00  -0.00  -0.08
     9   1     0.00   0.00  -0.10     0.18  -0.11   0.00     0.00  -0.00  -0.59
    10   6    -0.00  -0.00   0.01     0.03   0.02  -0.00    -0.00   0.00  -0.07
    11   1     0.00  -0.00  -0.29     0.16  -0.04   0.00    -0.00  -0.00   0.14
    12   6    -0.00  -0.00  -0.06    -0.17  -0.10  -0.00     0.00   0.00   0.01
    13   1     0.00  -0.00   0.26    -0.19  -0.09  -0.00     0.00   0.00  -0.28
    14   6    -0.00   0.00  -0.09    -0.20  -0.01   0.00     0.00  -0.00   0.16
    15   8     0.00   0.00   0.04     0.20  -0.19  -0.00    -0.00   0.00  -0.05
    16   8    -0.00   0.00   0.05    -0.05   0.27   0.00     0.00   0.00  -0.05
    17   1    -0.00   0.00  -0.36    -0.17   0.71  -0.00     0.00  -0.00   0.13
    18   8    -0.00  -0.00   0.06    -0.02   0.04  -0.00    -0.00   0.00   0.04
    19   1    -0.00  -0.00   0.06    -0.08  -0.01  -0.00    -0.00  -0.00   0.11
    20   8     0.00  -0.00  -0.03    -0.11  -0.02  -0.00     0.00  -0.00  -0.04
    21   1     0.00  -0.00  -0.08    -0.11  -0.02   0.00     0.00  -0.00  -0.10
                     22                     23                     24
                      A                      A                      A
 Frequencies --    750.3529               765.9843               802.4142
 Red. masses --      4.7190                 6.4368                 5.9517
 Frc consts  --      1.5654                 2.2252                 2.2578
 IR Inten    --      6.6972                50.7845                16.4333
  Atom  AN      X      Y      Z        X      Y      Z        X      Y      Z
     1   1     0.00  -0.00  -0.38     0.22  -0.18   0.00    -0.46  -0.01   0.00
     2   6     0.00  -0.00  -0.03     0.21  -0.18   0.00    -0.22   0.14  -0.00
     3   6    -0.00   0.00   0.07    -0.19   0.37  -0.00    -0.13  -0.05  -0.00
     4   6     0.00   0.00   0.19     0.11  -0.01  -0.00     0.12  -0.03   0.00
     5   6    -0.00   0.00   0.07     0.09  -0.06  -0.00    -0.16   0.11  -0.00
     6   6     0.00   0.00  -0.14    -0.01   0.17   0.00    -0.01   0.02   0.00
     7   6    -0.00  -0.00  -0.04    -0.09  -0.02   0.00    -0.17  -0.23   0.00
     8   1     0.00  -0.00  -0.39     0.06  -0.08   0.00    -0.31  -0.16   0.00
     9   1     0.00   0.00  -0.02    -0.08   0.45   0.00    -0.10  -0.04  -0.00
    10   6     0.00   0.00  -0.16     0.21   0.06   0.00     0.22   0.08   0.00
    11   1     0.00  -0.00   0.19     0.37   0.01  -0.00     0.29   0.05  -0.00
    12   6     0.00  -0.00  -0.05     0.03  -0.09  -0.00     0.05  -0.06  -0.00
    13   1    -0.00   0.00  -0.53    -0.01  -0.08   0.00    -0.10  -0.02  -0.00
    14   6     0.00  -0.00   0.45    -0.04  -0.02  -0.00    -0.02  -0.03  -0.00
    15   8    -0.00   0.00  -0.13     0.02  -0.05   0.00     0.00  -0.04  -0.00
    16   8    -0.00   0.00  -0.11    -0.08   0.11   0.00    -0.07   0.09   0.00
    17   1     0.00   0.00   0.23    -0.09   0.15  -0.00    -0.08   0.11   0.00
    18   8    -0.00  -0.00  -0.00    -0.11  -0.23   0.00     0.01  -0.03   0.00
    19   1     0.00  -0.00  -0.03    -0.09  -0.22   0.00     0.24   0.15   0.00
    20   8    -0.00   0.00   0.02    -0.10   0.01  -0.00     0.32   0.01   0.00
    21   1     0.00  -0.00   0.05     0.06  -0.04  -0.00     0.22   0.05   0.00
                     25                     26                     27
                      A                      A                      A
 Frequencies --    831.4882               873.7814               893.0861
 Red. masses --      1.5053                 1.5894                 1.7275
 Frc consts  --      0.6132                 0.7150                 0.8118
 IR Inten    --     75.4050                85.5639                 0.1468
  Atom  AN      X      Y      Z        X      Y      Z        X      Y      Z
     1   1     0.00  -0.00  -0.14    -0.00   0.00   0.78    -0.00   0.00   0.67
     2   6    -0.00   0.00   0.03     0.00  -0.00  -0.13     0.00  -0.00  -0.13
     3   6     0.00  -0.00  -0.11    -0.00   0.00   0.02     0.00  -0.00  -0.02
     4   6    -0.00   0.00   0.05    -0.00   0.00   0.00    -0.00   0.00   0.10
     5   6    -0.00  -0.00  -0.03     0.00   0.00   0.06     0.00   0.00   0.04
     6   6    -0.00   0.00   0.10     0.00  -0.00  -0.00    -0.00   0.00   0.02
     7   6     0.00  -0.00  -0.10     0.00   0.00  -0.00     0.00   0.00  -0.03
     8   1    -0.00   0.00   0.66    -0.00   0.00   0.08    -0.00   0.00   0.18
     9   1    -0.00   0.00   0.69    -0.00  -0.00  -0.14    -0.00   0.00   0.14
    10   6    -0.00  -0.00   0.01    -0.00  -0.00   0.07    -0.00   0.00  -0.10
    11   1    -0.00   0.00  -0.10     0.00   0.00  -0.16     0.00  -0.00   0.05
    12   6    -0.00   0.00  -0.05    -0.00   0.00  -0.13     0.00  -0.00   0.14
    13   1    -0.00  -0.00   0.11     0.00  -0.00   0.53     0.00   0.00  -0.66
    14   6     0.00  -0.00   0.07     0.00  -0.00   0.09    -0.00   0.00  -0.07
    15   8     0.00   0.00  -0.02     0.00   0.00  -0.02     0.00  -0.00   0.01
    16   8    -0.00   0.00  -0.01     0.00   0.00  -0.02     0.00  -0.00   0.01
    17   1     0.00  -0.00   0.00     0.00  -0.00  -0.01     0.00   0.00   0.01
    18   8     0.00   0.00   0.01    -0.00  -0.00  -0.01     0.00   0.00  -0.01
    19   1    -0.00  -0.00  -0.00     0.00   0.00  -0.01     0.00   0.00  -0.01
    20   8     0.00   0.00  -0.02    -0.00   0.00  -0.00    -0.00   0.00  -0.01
    21   1     0.00  -0.00  -0.07    -0.00   0.00   0.02    -0.00  -0.00  -0.00
                     28                     29                     30
                      A                      A                      A
 Frequencies --    956.4876               958.3800               992.8439
 Red. masses --      5.8767                 1.3111                 3.0846
 Frc consts  --      3.1677                 0.7095                 1.7915
 IR Inten    --     99.5652                 4.7267                22.0664
  Atom  AN      X      Y      Z        X      Y      Z        X      Y      Z
     1   1    -0.13  -0.18  -0.00     0.00   0.00  -0.11     0.37   0.40   0.00
     2   6    -0.09  -0.15   0.00     0.00   0.00   0.03     0.09   0.21  -0.00
     3   6    -0.03  -0.00   0.00    -0.00   0.00   0.11     0.02   0.02   0.00
     4   6    -0.07  -0.06   0.00     0.00   0.00   0.01     0.01   0.02   0.00
     5   6    -0.06  -0.05  -0.00     0.00   0.00  -0.02     0.07   0.04  -0.00
     6   6     0.04  -0.06  -0.00    -0.00   0.00  -0.02    -0.03   0.03  -0.00
     7   6     0.03   0.23  -0.00     0.00  -0.00  -0.11    -0.04  -0.17   0.00
     8   1     0.05   0.23   0.00    -0.00   0.00   0.69    -0.05  -0.18   0.00
     9   1    -0.38  -0.23  -0.00     0.00  -0.00  -0.68     0.34   0.22  -0.00
    10   6     0.08  -0.06   0.00    -0.00   0.00   0.00    -0.12  -0.12   0.00
    11   1    -0.15   0.03  -0.00     0.00   0.00  -0.10    -0.36  -0.04  -0.00
    12   6     0.33   0.17   0.00    -0.00  -0.00   0.01     0.14   0.14   0.00
    13   1     0.37   0.17  -0.00    -0.00  -0.00  -0.10     0.37   0.08  -0.00
    14   6     0.06  -0.18  -0.00    -0.00   0.00   0.00    -0.01  -0.05   0.00
    15   8    -0.11  -0.18  -0.00     0.00   0.00  -0.00    -0.05  -0.08  -0.00
    16   8    -0.14   0.19   0.00     0.00  -0.00  -0.00    -0.03   0.03   0.00
    17   1    -0.15   0.23   0.00     0.00  -0.00   0.00    -0.07   0.18   0.00
    18   8     0.07   0.10  -0.00    -0.00  -0.00   0.00    -0.06  -0.07   0.00
    19   1     0.06   0.09  -0.00    -0.00  -0.00   0.01    -0.09  -0.10   0.00
    20   8    -0.02  -0.01   0.00     0.00   0.00   0.01     0.00   0.01   0.00
    21   1    -0.12   0.03   0.00     0.00  -0.00   0.01     0.06  -0.02  -0.00
                     31                     32                     33
                      A                      A                      A
 Frequencies --   1012.8583              1075.4555              1114.9136
 Red. masses --      1.2040                 2.8230                 2.7705
 Frc consts  --      0.7277                 1.9237                 2.0290
 IR Inten    --     58.2098              1822.4178               149.7350
  Atom  AN      X      Y      Z        X      Y      Z        X      Y      Z
     1   1     0.00   0.00   0.03     0.09   0.12   0.00     0.02  -0.21  -0.00
     2   6     0.00   0.00   0.00    -0.01   0.05  -0.00     0.12  -0.13   0.00
     3   6     0.00  -0.00   0.01     0.02   0.01  -0.00     0.08  -0.14   0.00
     4   6    -0.00   0.00   0.03    -0.09   0.01  -0.00     0.01   0.03  -0.00
     5   6     0.00   0.00  -0.00     0.02  -0.03   0.00    -0.00   0.20  -0.00
     6   6     0.00   0.00   0.00     0.06   0.00   0.00    -0.10   0.08  -0.00
     7   6    -0.00  -0.00  -0.02    -0.01  -0.06   0.00    -0.04   0.09  -0.00
     8   1    -0.00  -0.00   0.11     0.12  -0.13   0.00    -0.54   0.34  -0.00
     9   1     0.00   0.00  -0.04     0.09   0.05   0.00     0.20  -0.07   0.00
    10   6    -0.00   0.00  -0.12    -0.02   0.03   0.00    -0.05  -0.02   0.00
    11   1    -0.00  -0.00   0.87    -0.02   0.03  -0.00    -0.07  -0.01  -0.00
    12   6     0.00   0.00   0.00    -0.09  -0.05   0.00    -0.01   0.00   0.00
    13   1     0.00  -0.00   0.46    -0.47   0.03  -0.00    -0.01  -0.00  -0.00
    14   6     0.00  -0.00  -0.03     0.25  -0.14  -0.00     0.05  -0.03  -0.00
    15   8    -0.00  -0.00   0.01    -0.02  -0.00  -0.00    -0.01  -0.01  -0.00
    16   8    -0.00   0.00   0.00    -0.06   0.17   0.00    -0.01   0.04   0.00
    17   1    -0.00  -0.00  -0.01     0.18  -0.72  -0.00     0.04  -0.16  -0.00
    18   8    -0.00  -0.00  -0.00     0.01   0.01  -0.00    -0.08  -0.10   0.00
    19   1     0.00  -0.00   0.00    -0.07  -0.05   0.00     0.40   0.27  -0.00
    20   8     0.00   0.00   0.00    -0.03   0.00  -0.00     0.05   0.01   0.00
    21   1     0.00  -0.00  -0.00     0.04  -0.02   0.00     0.28  -0.07   0.00
                     34                     35                     36
                      A                      A                      A
 Frequencies --   1161.8417              1182.5216              1200.8435
 Red. masses --      1.6221                 1.3305                 1.5444
 Frc consts  --      1.2901                 1.0961                 1.3121
 IR Inten    --     45.4795               362.2013               562.7898
  Atom  AN      X      Y      Z        X      Y      Z        X      Y      Z
     1   1     0.01  -0.01   0.00    -0.06   0.00  -0.00     0.47   0.26   0.00
     2   6    -0.06  -0.05   0.00    -0.01   0.03  -0.00     0.01  -0.02  -0.00
     3   6     0.06  -0.03   0.00    -0.02  -0.06   0.00     0.05  -0.02   0.00
     4   6    -0.06   0.06  -0.00     0.01  -0.00   0.00    -0.13   0.01  -0.00
     5   6    -0.01  -0.11   0.00     0.03   0.02  -0.00    -0.06   0.00  -0.00
     6   6     0.03   0.06  -0.00     0.06   0.08  -0.00     0.10  -0.00   0.00
     7   6    -0.07  -0.03  -0.00     0.02  -0.03   0.00    -0.04  -0.04   0.00
     8   1    -0.48   0.17  -0.00     0.11  -0.08   0.00     0.16  -0.15   0.00
     9   1     0.51   0.26   0.00    -0.52  -0.39  -0.00    -0.02  -0.07   0.00
    10   6     0.03   0.03   0.00    -0.00  -0.01  -0.00     0.06   0.06   0.00
    11   1     0.16  -0.01  -0.00    -0.02  -0.00  -0.00     0.30  -0.03  -0.00
    12   6     0.03  -0.01  -0.00     0.00   0.01   0.00     0.01  -0.02  -0.00
    13   1     0.14  -0.04   0.00     0.00   0.01  -0.00     0.25  -0.08  -0.00
    14   6    -0.01   0.00   0.00    -0.00   0.01   0.00    -0.01   0.01   0.00
    15   8    -0.00  -0.00   0.00    -0.00  -0.00  -0.00    -0.00  -0.00  -0.00
    16   8    -0.00  -0.01  -0.00     0.00  -0.01  -0.00    -0.00  -0.01  -0.00
    17   1    -0.03   0.07   0.00    -0.01   0.04   0.00    -0.03   0.09   0.00
    18   8     0.07   0.04  -0.00     0.00  -0.03  -0.00    -0.04   0.01   0.00
    19   1    -0.28  -0.22   0.00    -0.11  -0.12   0.00     0.50   0.43  -0.00
    20   8    -0.04   0.03  -0.00    -0.07   0.05  -0.00    -0.04  -0.00  -0.00
    21   1     0.41  -0.12   0.00     0.68  -0.20   0.00     0.02  -0.02   0.00
                     37                     38                     39
                      A                      A                      A
 Frequencies --   1234.3293              1281.9465              1291.9901
 Red. masses --      2.2923                 1.4799                 1.5743
 Frc consts  --      2.0577                 1.4329                 1.5483
 IR Inten    --    249.1629                13.0176               323.7548
  Atom  AN      X      Y      Z        X      Y      Z        X      Y      Z
     1   1    -0.24  -0.08  -0.00     0.06   0.03   0.00     0.63   0.36   0.00
     2   6    -0.01   0.06  -0.00     0.01   0.00  -0.00     0.01  -0.02   0.00
     3   6     0.05   0.07  -0.00     0.01  -0.02   0.00    -0.04   0.02  -0.00
     4   6     0.10  -0.08   0.00    -0.07  -0.00   0.00     0.08  -0.06   0.00
     5   6    -0.01   0.00  -0.00     0.02   0.02  -0.00    -0.09  -0.11   0.00
     6   6     0.24  -0.05   0.00    -0.03  -0.00  -0.00    -0.09   0.03  -0.00
     7   6    -0.08  -0.00  -0.00    -0.01   0.01  -0.00     0.05   0.02   0.00
     8   1    -0.59   0.25  -0.00     0.12  -0.06   0.00    -0.21   0.16  -0.00
     9   1    -0.04   0.00  -0.00     0.09   0.03   0.00    -0.13  -0.03  -0.00
    10   6     0.00  -0.05  -0.00     0.03  -0.03  -0.00     0.02  -0.00  -0.00
    11   1    -0.37   0.08   0.00    -0.02  -0.01  -0.00    -0.44   0.16   0.00
    12   6    -0.00  -0.00   0.00     0.03  -0.01  -0.00    -0.00  -0.04  -0.00
    13   1    -0.32   0.08   0.00    -0.53   0.13  -0.00    -0.22   0.02  -0.00
    14   6    -0.00   0.00   0.00     0.09  -0.07  -0.00    -0.02   0.00   0.00
    15   8     0.01   0.02   0.00     0.02   0.09   0.00     0.01   0.01   0.00
    16   8    -0.00  -0.01  -0.00    -0.05  -0.06  -0.00     0.00   0.00   0.00
    17   1    -0.03   0.10   0.00    -0.25   0.75   0.00     0.02  -0.06  -0.00
    18   8    -0.03  -0.00   0.00    -0.00  -0.01  -0.00     0.02   0.05  -0.00
    19   1     0.27   0.23  -0.00    -0.04  -0.04   0.00     0.09   0.10  -0.00
    20   8    -0.10  -0.01  -0.00     0.01   0.00   0.00     0.03   0.01   0.00
    21   1    -0.13   0.00   0.00     0.04  -0.00  -0.00     0.21  -0.05   0.00
                     40                     41                     42
                      A                      A                      A
 Frequencies --   1336.9542              1357.2130              1361.1816
 Red. masses --      2.1832                 2.0322                 1.3218
 Frc consts  --      2.2992                 2.2055                 1.4429
 IR Inten    --     13.1328                35.6525                27.0939
  Atom  AN      X      Y      Z        X      Y      Z        X      Y      Z
     1   1    -0.04  -0.07  -0.00    -0.15  -0.11  -0.00    -0.26  -0.17  -0.00
     2   6    -0.02  -0.04   0.00    -0.04  -0.03   0.00     0.01   0.00   0.00
     3   6    -0.08   0.00  -0.00    -0.04   0.00  -0.00    -0.05  -0.03  -0.00
     4   6     0.12   0.11  -0.00     0.09   0.10  -0.00     0.01   0.07  -0.00
     5   6    -0.02  -0.12   0.00     0.02  -0.06   0.00     0.02  -0.05  -0.00
     6   6     0.00   0.03  -0.00     0.01   0.05  -0.00    -0.01  -0.06   0.00
     7   6     0.06  -0.05   0.00     0.06  -0.05   0.00    -0.03   0.03  -0.00
     8   1    -0.05   0.01   0.00    -0.07   0.02  -0.00     0.41  -0.19   0.00
     9   1     0.02   0.08  -0.00    -0.09  -0.03   0.00     0.33   0.22   0.00
    10   6    -0.08  -0.13  -0.00    -0.10   0.09   0.00     0.02  -0.00   0.00
    11   1     0.61  -0.39  -0.00    -0.31   0.17   0.00    -0.41   0.16   0.00
    12   6    -0.04   0.15   0.00    -0.05  -0.08  -0.00     0.05  -0.04  -0.00
    13   1    -0.28   0.22   0.00     0.67  -0.28  -0.00    -0.13   0.00   0.00
    14   6     0.03  -0.01  -0.00     0.12  -0.10  -0.00    -0.04   0.03   0.00
    15   8    -0.01  -0.00  -0.00     0.00   0.05   0.00     0.00  -0.01  -0.00
    16   8     0.00  -0.00  -0.00    -0.04  -0.01   0.00     0.01   0.01   0.00
    17   1     0.00   0.02   0.00    -0.13   0.36   0.00     0.04  -0.11  -0.00
    18   8    -0.02   0.03   0.00    -0.01   0.01   0.00    -0.03   0.01   0.00
    19   1     0.34   0.31  -0.00     0.17   0.14  -0.00     0.29   0.25  -0.00
    20   8    -0.00   0.01  -0.00    -0.00  -0.01  -0.00    -0.01   0.03  -0.00
    21   1     0.10  -0.02   0.00    -0.12   0.03  -0.00     0.36  -0.09   0.00
                     43                     44                     45
                      A                      A                      A
 Frequencies --   1398.5764              1464.1103              1539.4006
 Red. masses --      3.0145                 3.7797                 2.7470
 Frc consts  --      3.4741                 4.7737                 3.8354
 IR Inten    --    165.1261               432.2035               353.9108
  Atom  AN      X      Y      Z        X      Y      Z        X      Y      Z
     1   1     0.08   0.06   0.00     0.12   0.26  -0.00     0.45   0.21   0.00
     2   6    -0.12  -0.07   0.00    -0.17   0.05  -0.00    -0.08  -0.11   0.00
     3   6    -0.04  -0.07   0.00    -0.22  -0.04  -0.00    -0.12  -0.13   0.00
     4   6    -0.10   0.17  -0.00    -0.06  -0.20   0.00     0.16   0.03   0.00
     5   6     0.15   0.00   0.00     0.24   0.06  -0.00    -0.10   0.14  -0.00
     6   6     0.05   0.19  -0.00     0.02  -0.10   0.00     0.17   0.04   0.00
     7   6     0.11  -0.10   0.00     0.19   0.07   0.00    -0.07   0.08  -0.00
     8   1    -0.20   0.04  -0.00    -0.29   0.33  -0.00     0.43  -0.16   0.00
     9   1    -0.11  -0.13   0.00     0.35   0.37  -0.00     0.39   0.19   0.00
    10   6     0.06  -0.03  -0.00     0.05   0.03  -0.00     0.00  -0.05  -0.00
    11   1    -0.36   0.13   0.00     0.20  -0.02  -0.00    -0.15  -0.00   0.00
    12   6     0.10  -0.03  -0.00    -0.07   0.02   0.00    -0.07   0.04   0.00
    13   1    -0.43   0.11   0.00     0.22  -0.05  -0.00     0.07   0.01  -0.00
    14   6    -0.08   0.06   0.00     0.02  -0.00  -0.00     0.02  -0.00  -0.00
    15   8     0.00  -0.03  -0.00    -0.00  -0.00   0.00    -0.00  -0.00   0.00
    16   8     0.02   0.00  -0.00    -0.00  -0.00  -0.00     0.00  -0.00  -0.00
    17   1     0.05  -0.15  -0.00    -0.01   0.04   0.00    -0.00   0.02   0.00
    18   8    -0.02  -0.03   0.00    -0.05  -0.03   0.00     0.03  -0.02  -0.00
    19   1     0.07   0.04  -0.00     0.18   0.14  -0.00    -0.28  -0.26   0.00
    20   8     0.00  -0.05  -0.00    -0.02   0.04  -0.00    -0.02  -0.01  -0.00
    21   1    -0.58   0.15  -0.00     0.26  -0.05   0.00    -0.16   0.04  -0.00
                     46                     47                     48
                      A                      A                      A
 Frequencies --   1608.4461              1626.0318              1648.7063
 Red. masses --      5.5327                 5.7486                 6.7259
 Frc consts  --      8.4334                 8.9551                10.7718
 IR Inten    --   1627.2360                55.6653               381.7986
  Atom  AN      X      Y      Z        X      Y      Z        X      Y      Z
     1   1    -0.31  -0.28   0.00    -0.33  -0.07  -0.00     0.23   0.20  -0.00
     2   6     0.22   0.06   0.00     0.06   0.17  -0.00    -0.25  -0.10  -0.00
     3   6    -0.14  -0.04  -0.00    -0.01  -0.20   0.00     0.25   0.10   0.00
     4   6    -0.17   0.04  -0.00     0.02  -0.26   0.00     0.12   0.04   0.00
     5   6    -0.20  -0.03  -0.00     0.09  -0.25   0.00     0.26  -0.03   0.00
     6   6     0.06   0.04   0.00    -0.02   0.39  -0.00    -0.16  -0.06  -0.00
     7   6     0.16  -0.05   0.00    -0.16   0.17  -0.00    -0.23   0.04  -0.00
     8   1    -0.21   0.14  -0.00     0.33  -0.07   0.00     0.19  -0.18   0.00
     9   1     0.08   0.12   0.00     0.19  -0.10   0.00    -0.21  -0.21  -0.00
    10   6     0.21  -0.11  -0.00     0.05  -0.01  -0.00     0.15  -0.11  -0.00
    11   1    -0.42   0.10  -0.00     0.09  -0.03   0.00    -0.31   0.04   0.00
    12   6    -0.20   0.07   0.00    -0.06   0.04   0.00    -0.20   0.08   0.00
    13   1     0.23  -0.03  -0.00     0.16  -0.02  -0.00     0.16  -0.01  -0.00
    14   6     0.19   0.24   0.00    -0.00  -0.03  -0.00     0.20   0.22   0.00
    15   8    -0.08  -0.15  -0.00     0.01   0.02   0.00    -0.08  -0.15  -0.00
    16   8    -0.01  -0.03  -0.00     0.00   0.00  -0.00    -0.02  -0.02  -0.00
    17   1    -0.08   0.28   0.00     0.01  -0.02  -0.00    -0.08   0.25   0.00
    18   8     0.03   0.01  -0.00    -0.02   0.02   0.00    -0.03   0.00   0.00
    19   1    -0.09  -0.08  -0.00     0.21   0.18  -0.00     0.15   0.14  -0.00
    20   8     0.02  -0.01   0.00     0.02  -0.05   0.00     0.01   0.01   0.00
    21   1    -0.04   0.02   0.00    -0.42   0.11  -0.00     0.07  -0.02  -0.00
                     49                     50                     51
                      A                      A                      A
 Frequencies --   1682.6625              3155.5257              3182.9676
 Red. masses --      5.8985                 1.0895                 1.0892
 Frc consts  --      9.8397                 6.3916                 6.5018
 IR Inten    --    345.9777                 3.6177                 5.7510
  Atom  AN      X      Y      Z        X      Y      Z        X      Y      Z
     1   1     0.05   0.06  -0.00    -0.01   0.02  -0.00     0.02  -0.03   0.00
     2   6     0.00   0.02  -0.00     0.00  -0.00   0.00    -0.00   0.00  -0.00
     3   6    -0.04  -0.04   0.00    -0.00  -0.00   0.00    -0.02   0.04  -0.00
     4   6     0.09  -0.08   0.00     0.00  -0.00   0.00    -0.00   0.00  -0.00
     5   6    -0.01  -0.01   0.00    -0.00  -0.00  -0.00     0.00  -0.00   0.00
     6   6     0.03   0.04  -0.00     0.00   0.00   0.00    -0.00  -0.00   0.00
     7   6     0.01   0.04  -0.00     0.00   0.00  -0.00    -0.03  -0.07   0.00
     8   1     0.05   0.02   0.00    -0.02  -0.03   0.00     0.39   0.78  -0.00
     9   1     0.07   0.03   0.00    -0.00   0.00  -0.00     0.26  -0.41   0.00
    10   6    -0.29   0.20   0.00    -0.03  -0.08  -0.00    -0.00  -0.00  -0.00
    11   1     0.46  -0.03   0.00     0.33   0.94   0.00     0.01   0.03   0.00
    12   6     0.21  -0.21  -0.00    -0.00   0.01   0.00     0.00   0.00   0.00
    13   1    -0.50  -0.06  -0.00    -0.02  -0.08  -0.00    -0.00  -0.01  -0.00
    14   6     0.19   0.32   0.00    -0.00  -0.00  -0.00    -0.00  -0.00  -0.00
    15   8    -0.10  -0.20  -0.00     0.00   0.00   0.00     0.00   0.00   0.00
    16   8    -0.03  -0.02  -0.00     0.00  -0.00  -0.00     0.00  -0.00   0.00
    17   1    -0.11   0.27   0.00     0.00  -0.00  -0.00     0.00  -0.00  -0.00
    18   8    -0.00  -0.00  -0.00    -0.00  -0.00  -0.00     0.00   0.00  -0.00
    19   1    -0.00  -0.01  -0.00     0.00   0.00  -0.00    -0.00   0.00   0.00
    20   8    -0.00  -0.00  -0.00    -0.00   0.00  -0.00    -0.00   0.00  -0.00
    21   1    -0.04   0.01  -0.00    -0.00  -0.00  -0.00     0.00  -0.00  -0.00
                     52                     53                     54
                      A                      A                      A
 Frequencies --   3186.8279              3198.6215              3199.0348
 Red. masses --      1.0913                 1.0907                 1.0951
 Frc consts  --      6.5302                 6.5748                 6.6031
 IR Inten    --      3.1598                 4.4003                 8.8297
  Atom  AN      X      Y      Z        X      Y      Z        X      Y      Z
     1   1    -0.52   0.83  -0.00    -0.09   0.14  -0.00     0.05  -0.08   0.00
     2   6     0.05  -0.07   0.00     0.01  -0.01   0.00    -0.00   0.01  -0.00
     3   6     0.00  -0.00   0.00     0.01  -0.01   0.00     0.04  -0.06   0.00
     4   6     0.00   0.00  -0.00    -0.00   0.00  -0.00    -0.00   0.00  -0.00
     5   6    -0.00  -0.00  -0.00    -0.00   0.00  -0.00     0.00   0.00  -0.00
     6   6    -0.00   0.00  -0.00     0.00   0.00  -0.00     0.00   0.00  -0.00
     7   6    -0.00  -0.00   0.00    -0.01  -0.01   0.00    -0.02  -0.04   0.00
     8   1     0.03   0.05  -0.00     0.05   0.10  -0.00     0.21   0.41  -0.00
     9   1    -0.02   0.02  -0.00    -0.10   0.15  -0.00    -0.47   0.71  -0.00
    10   6     0.00   0.00   0.00    -0.01  -0.00  -0.00     0.00  -0.00  -0.00
    11   1    -0.01  -0.03  -0.00     0.02   0.08   0.00     0.00  -0.00  -0.00
    12   6     0.00   0.02   0.00    -0.02  -0.08  -0.00     0.00   0.02   0.00
    13   1    -0.04  -0.17  -0.00     0.24   0.92   0.00    -0.05  -0.20  -0.00
    14   6    -0.00   0.00   0.00     0.00  -0.00  -0.00    -0.00  -0.00   0.00
    15   8    -0.00  -0.00  -0.00     0.00   0.00   0.00     0.00   0.00   0.00
    16   8     0.00  -0.00  -0.00    -0.00   0.00   0.00     0.00  -0.00  -0.00
    17   1    -0.00  -0.00  -0.00    -0.00   0.00   0.00     0.00  -0.00  -0.00
    18   8     0.00   0.00   0.00     0.00  -0.00   0.00    -0.00  -0.00   0.00
    19   1     0.00   0.01   0.00     0.00   0.00   0.00     0.00  -0.00  -0.00
    20   8     0.00  -0.00   0.00    -0.00  -0.00   0.00    -0.00  -0.00   0.00
    21   1     0.00   0.00   0.00    -0.00  -0.00  -0.00    -0.00  -0.00  -0.00
                     55                     56                     57
                      A                      A                      A
 Frequencies --   3731.8868              3752.5310              3785.8796
 Red. masses --      1.0652                 1.0663                 1.0670
 Frc consts  --      8.7403                 8.8464                 9.0105
 IR Inten    --    274.5934               319.6936               214.0205
  Atom  AN      X      Y      Z        X      Y      Z        X      Y      Z
     1   1    -0.00   0.00  -0.00     0.00  -0.00   0.00     0.00  -0.00   0.00
     2   6    -0.00  -0.00  -0.00    -0.00  -0.00  -0.00     0.00   0.00   0.00
     3   6     0.00   0.00  -0.00     0.00   0.00   0.00    -0.00  -0.00   0.00
     4   6     0.00   0.00   0.00     0.00   0.00   0.00     0.00  -0.00   0.00
     5   6     0.00  -0.00   0.00     0.00   0.00   0.00     0.00  -0.00  -0.00
     6   6    -0.00  -0.00  -0.00    -0.00  -0.00  -0.00     0.00   0.00  -0.00
     7   6    -0.00   0.00  -0.00    -0.00  -0.00   0.00     0.00   0.00  -0.00
     8   1    -0.00  -0.00   0.00     0.00   0.00   0.00     0.00  -0.00  -0.00
     9   1     0.00  -0.00   0.00    -0.00   0.00  -0.00    -0.00   0.00  -0.00
    10   6    -0.00   0.00   0.00    -0.00   0.00   0.00    -0.00   0.00  -0.00
    11   1    -0.00  -0.00  -0.00     0.00   0.00  -0.00     0.00   0.00  -0.00
    12   6     0.00  -0.00  -0.00     0.00  -0.00  -0.00     0.00  -0.00  -0.00
    13   1     0.00  -0.00  -0.00    -0.00   0.00  -0.00    -0.00   0.00   0.00
    14   6    -0.00   0.00   0.00    -0.00  -0.00  -0.00    -0.00  -0.00  -0.00
    15   8     0.00  -0.00  -0.00     0.00   0.00   0.00     0.00   0.00  -0.00
    16   8    -0.06  -0.02   0.00     0.00   0.00  -0.00     0.00   0.00  -0.00
    17   1     0.97   0.25  -0.00    -0.01  -0.00   0.00    -0.00  -0.00   0.00
    18   8     0.00  -0.00  -0.00     0.00  -0.00   0.00     0.04  -0.05  -0.00
    19   1    -0.00   0.00   0.00    -0.01   0.01   0.00    -0.61   0.79   0.00
    20   8    -0.00  -0.00  -0.00    -0.02  -0.06  -0.00     0.00   0.00   0.00
    21   1     0.00   0.01   0.00     0.32   0.95   0.00    -0.00  -0.01  -0.00

 -------------------
 - Thermochemistry -
 -------------------
 Temperature   298.150 Kelvin.  Pressure   1.00000 Atm.
 Atom     1 has atomic number  1 and mass   1.00783
 Atom     2 has atomic number  6 and mass  12.00000
 Atom     3 has atomic number  6 and mass  12.00000
 Atom     4 has atomic number  6 and mass  12.00000
 Atom     5 has atomic number  6 and mass  12.00000
 Atom     6 has atomic number  6 and mass  12.00000
 Atom     7 has atomic number  6 and mass  12.00000
 Atom     8 has atomic number  1 and mass   1.00783
 Atom     9 has atomic number  1 and mass   1.00783
 Atom    10 has atomic number  6 and mass  12.00000
 Atom    11 has atomic number  1 and mass   1.00783
 Atom    12 has atomic number  6 and mass  12.00000
 Atom    13 has atomic number  1 and mass   1.00783
 Atom    14 has atomic number  6 and mass  12.00000
 Atom    15 has atomic number  8 and mass  15.99491
 Atom    16 has atomic number  8 and mass  15.99491
 Atom    17 has atomic number  1 and mass   1.00783
 Atom    18 has atomic number  8 and mass  15.99491
 Atom    19 has atomic number  1 and mass   1.00783
 Atom    20 has atomic number  8 and mass  15.99491
 Atom    21 has atomic number  1 and mass   1.00783
 Molecular mass:   180.04226 amu.
 Principal axes and moments of inertia in atomic units:
                           1         2         3
     Eigenvalues --   802.751275616.417046419.16825
           X            1.00000  -0.00278   0.00001
           Y            0.00278   1.00000   0.00003
           Z           -0.00001  -0.00003   1.00000
 This molecule is an asymmetric top.
 Rotational symmetry number  1.
 Warning -- assumption of classical behavior for rotation
           may cause significant error
 Rotational temperatures (Kelvin)      0.10790     0.01542     0.01349
 Rotational constants (GHZ):           2.24819     0.32133     0.28115
 Zero-point vibrational energy     408765.4 (Joules/Mol)
                                   97.69728 (Kcal/Mol)
 Warning -- explicit consideration of  19 degrees of freedom as
           vibrations may cause significant error
 Vibrational temperatures:     55.29    89.68   133.65   195.42   271.21
          (Kelvin)            320.22   350.02   398.54   409.90   439.00
                              548.86   580.44   650.73   672.05   749.31
                              765.19   797.99   864.74   881.48   935.92
                             1029.63  1079.59  1102.08  1154.50  1196.33
                             1257.18  1284.95  1376.17  1378.90  1428.48
                             1457.28  1547.34  1604.11  1671.63  1701.38
                             1727.75  1775.92  1844.44  1858.89  1923.58
                             1952.73  1958.44  2012.24  2106.53  2214.85
                             2314.20  2339.50  2372.12  2420.98  4540.10
                             4579.58  4585.13  4602.10  4602.70  5369.35
                             5399.06  5447.04
 
 Zero-point correction=                           0.155691 (Hartree/Particle)
 Thermal correction to Energy=                    0.167612
 Thermal correction to Enthalpy=                  0.168557
 Thermal correction to Gibbs Free Energy=         0.116937
 Sum of electronic and zero-point Energies=           -648.753667
 Sum of electronic and thermal Energies=              -648.741745
 Sum of electronic and thermal Enthalpies=            -648.740801
 Sum of electronic and thermal Free Energies=         -648.792421
 
                     E (Thermal)             CV                S
                      KCal/Mol        Cal/Mol-Kelvin    Cal/Mol-Kelvin
 Total                  105.178             45.096            108.643
 Electronic               0.000              0.000              0.000
 Translational            0.889              2.981             41.471
 Rotational               0.889              2.981             31.737
 Vibrational            103.401             39.134             35.435
 Vibration     1          0.594              1.982              5.339
 Vibration     2          0.597              1.972              4.382
 Vibration     3          0.602              1.954              3.598
 Vibration     4          0.614              1.918              2.862
 Vibration     5          0.633              1.856              2.243
 Vibration     6          0.648              1.807              1.938
 Vibration     7          0.659              1.774              1.779
 Vibration     8          0.678              1.716              1.552
 Vibration     9          0.683              1.702              1.504
 Vibration    10          0.696              1.664              1.389
 Vibration    11          0.751              1.510              1.033
 Vibration    12          0.769              1.463              0.950
 Vibration    13          0.811              1.356              0.789
 Vibration    14          0.824              1.323              0.746
 Vibration    15          0.876              1.204              0.608
 Vibration    16          0.887              1.180              0.583
 Vibration    17          0.910              1.130              0.535
 Vibration    18          0.959              1.030              0.448
 Vibration    19          0.972              1.005              0.428
                       Q            Log10(Q)             Ln(Q)
 Total Bot       0.163284D-53        -53.787055       -123.849271
 Total V=0       0.669196D+18         17.825553         41.044853
 Vib (Bot)       0.892944D-68        -68.049176       -156.689018
 Vib (Bot)    1  0.538483D+01          0.731172          1.683585
 Vib (Bot)    2  0.331201D+01          0.520091          1.197554
 Vib (Bot)    3  0.221229D+01          0.344841          0.794027
 Vib (Bot)    4  0.149872D+01          0.175719          0.404609
 Vib (Bot)    5  0.106231D+01          0.026252          0.060448
 Vib (Bot)    6  0.887788D+00         -0.051691         -0.119022
 Vib (Bot)    7  0.804801D+00         -0.094312         -0.217161
 Vib (Bot)    8  0.695184D+00         -0.157900         -0.363579
 Vib (Bot)    9  0.673092D+00         -0.171925         -0.395873
 Vib (Bot)   10  0.621477D+00         -0.206575         -0.475657
 Vib (Bot)   11  0.473476D+00         -0.324702         -0.747653
 Vib (Bot)   12  0.440698D+00         -0.355859         -0.819396
 Vib (Bot)   13  0.378457D+00         -0.421983         -0.971652
 Vib (Bot)   14  0.361994D+00         -0.441299         -1.016128
 Vib (Bot)   15  0.309712D+00         -0.509042         -1.172113
 Vib (Bot)   16  0.300199D+00         -0.522590         -1.203308
 Vib (Bot)   17  0.281689D+00         -0.550231         -1.266953
 Vib (Bot)   18  0.248181D+00         -0.605232         -1.393598
 Vib (Bot)   19  0.240545D+00         -0.618804         -1.424849
 Vib (V=0)       0.365959D+04          3.563432          8.205106
 Vib (V=0)    1  0.590799D+01          0.771440          1.776306
 Vib (V=0)    2  0.384954D+01          0.585408          1.347952
 Vib (V=0)    3  0.276809D+01          0.442180          1.018156
 Vib (V=0)    4  0.207992D+01          0.318047          0.732330
 Vib (V=0)    5  0.167410D+01          0.223781          0.515275
 Vib (V=0)    6  0.151890D+01          0.181531          0.417990
 Vib (V=0)    7  0.144747D+01          0.160610          0.369819
 Vib (V=0)    8  0.135632D+01          0.132362          0.304774
 Vib (V=0)    9  0.133848D+01          0.126613          0.291537
 Vib (V=0)   10  0.129764D+01          0.113155          0.260549
 Vib (V=0)   11  0.118861D+01          0.075038          0.172782
 Vib (V=0)   12  0.116649D+01          0.066883          0.154003
 Vib (V=0)   13  0.112708D+01          0.051955          0.119631
 Vib (V=0)   14  0.111728D+01          0.048164          0.110901
 Vib (V=0)   15  0.108815D+01          0.036689          0.084480
 Vib (V=0)   16  0.108320D+01          0.034708          0.079918
 Vib (V=0)   17  0.107389D+01          0.030959          0.071287
 Vib (V=0)   18  0.105821D+01          0.024570          0.056575
 Vib (V=0)   19  0.105485D+01          0.023192          0.053401
 Electronic      0.100000D+01          0.000000          0.000000
 Translational   0.949545D+08          7.977516         18.368908
 Rotational      0.192577D+07          6.284605         14.470838
 ***** Axes restored to original set *****
 -------------------------------------------------------------------
 Center     Atomic                   Forces (Hartrees/Bohr)
 Number     Number              X              Y              Z
 -------------------------------------------------------------------
      1        1          -0.000009466   -0.000005926   -0.000000163
      2        6           0.000016217    0.000027515   -0.000001261
      3        6           0.000019982   -0.000008321    0.000000107
      4        6           0.000002803   -0.000015042   -0.000000624
      5        6           0.000008342    0.000033896    0.000000923
      6        6          -0.000060387   -0.000026789    0.000000747
      7        6           0.000002043   -0.000015281    0.000000760
      8        1           0.000005174    0.000001933   -0.000000503
      9        1          -0.000001623   -0.000008903   -0.000000158
     10        6           0.000011058    0.000003037    0.000000844
     11        1          -0.000008936   -0.000003044   -0.000000767
     12        6          -0.000109795    0.000042096    0.000006024
     13        1           0.000012239    0.000005122    0.000000267
     14        6           0.000144668    0.000004505   -0.000017538
     15        8          -0.000019823    0.000062413    0.000006555
     16        8          -0.000081132   -0.000096731    0.000005253
     17        1           0.000046722    0.000033902    0.000000353
     18        8          -0.000025117   -0.000041159   -0.000002887
     19        1           0.000025144    0.000020393    0.000001879
     20        8           0.000036846   -0.000026266   -0.000000108
     21        1          -0.000014960    0.000012650    0.000000297
 -------------------------------------------------------------------
 Cartesian Forces:  Max     0.000144668 RMS     0.000033982
 FormGI is forming the generalized inverse of G from B-inverse, IUseBI=4.

 GradGradGradGradGradGradGradGradGradGradGradGradGradGradGradGradGradGrad
 Berny optimization.
 Internal  Forces:  Max     0.000095871 RMS     0.000018883
 Search for a local minimum.
 Step number   1 out of a maximum of    2
 All quantities printed in internal units (Hartrees-Bohrs-Radians)
 Second derivative matrix not updated -- analytic derivatives used.
 ITU=  0
     Eigenvalues ---    0.00311   0.00432   0.00538   0.00745   0.01344
     Eigenvalues ---    0.01499   0.01633   0.01788   0.01889   0.01967
     Eigenvalues ---    0.02202   0.02337   0.02552   0.02636   0.02801
     Eigenvalues ---    0.02826   0.03099   0.06970   0.10925   0.11323
     Eigenvalues ---    0.11858   0.12363   0.13263   0.14256   0.14740
     Eigenvalues ---    0.16197   0.17332   0.17863   0.18331   0.18592
     Eigenvalues ---    0.19554   0.19692   0.20923   0.23559   0.24730
     Eigenvalues ---    0.25808   0.31682   0.33811   0.35015   0.35290
     Eigenvalues ---    0.35815   0.35901   0.36063   0.36169   0.37267
     Eigenvalues ---    0.38361   0.39452   0.43389   0.44229   0.45647
     Eigenvalues ---    0.46830   0.50411   0.50750   0.50859   0.51660
     Eigenvalues ---    0.57470   0.74893
 Angle between quadratic step and forces=  55.45 degrees.
 Linear search not attempted -- first point.
 Iteration  1 RMS(Cart)=  0.00025306 RMS(Int)=  0.00000005
 Iteration  2 RMS(Cart)=  0.00000005 RMS(Int)=  0.00000000
 Variable       Old X    -DE/DX   Delta X   Delta X   Delta X     New X
                                 (Linear)    (Quad)   (Total)
    R1        2.04877  -0.00001   0.00000  -0.00002  -0.00002   2.04874
    R2        2.66486   0.00001   0.00000   0.00003   0.00003   2.66488
    R3        2.61271   0.00001   0.00000   0.00002   0.00002   2.61273
    R4        2.62676   0.00002   0.00000   0.00003   0.00003   2.62680
    R5        2.62723   0.00000   0.00000   0.00000   0.00000   2.62724
    R6        2.04729   0.00001   0.00000   0.00002   0.00002   2.04731
    R7        2.65545   0.00001   0.00000   0.00000   0.00000   2.65545
    R8        2.74586  -0.00000   0.00000   0.00002   0.00002   2.74588
    R9        2.66342   0.00004   0.00000   0.00010   0.00010   2.66352
   R10        2.60043  -0.00001   0.00000  -0.00003  -0.00003   2.60040
   R11        2.58618  -0.00002   0.00000  -0.00008  -0.00008   2.58610
   R12        2.04815  -0.00000   0.00000  -0.00001  -0.00001   2.04815
   R13        2.05457   0.00000   0.00000   0.00001   0.00001   2.05458
   R14        2.54941   0.00001   0.00000  -0.00003  -0.00003   2.54938
   R15        2.04587  -0.00000   0.00000  -0.00001  -0.00001   2.04586
   R16        2.75718   0.00010   0.00000   0.00038   0.00038   2.75757
   R17        2.31595  -0.00006   0.00000  -0.00008  -0.00008   2.31587
   R18        2.57108  -0.00008   0.00000  -0.00035  -0.00035   2.57074
   R19        1.83553   0.00004   0.00000   0.00007   0.00007   1.83560
   R20        1.82688   0.00004   0.00000   0.00007   0.00007   1.82696
   R21        1.83037   0.00002   0.00000   0.00004   0.00004   1.83041
    A1        2.11332   0.00001   0.00000   0.00002   0.00002   2.11334
    A2        2.06703   0.00000   0.00000  -0.00000  -0.00000   2.06702
    A3        2.10284  -0.00001   0.00000  -0.00002  -0.00002   2.10282
    A4        2.09390   0.00000   0.00000   0.00003   0.00003   2.09393
    A5        2.07403  -0.00000   0.00000  -0.00004  -0.00004   2.07398
    A6        2.11526   0.00000   0.00000   0.00001   0.00001   2.11527
    A7        2.06935   0.00001   0.00000   0.00003   0.00003   2.06938
    A8        2.14512  -0.00001   0.00000  -0.00003  -0.00003   2.14509
    A9        2.06871  -0.00000   0.00000   0.00001   0.00001   2.06872
   A10        2.09884   0.00000   0.00000   0.00002   0.00002   2.09885
   A11        2.16770  -0.00001   0.00000  -0.00004  -0.00004   2.16766
   A12        2.01665   0.00001   0.00000   0.00002   0.00002   2.01667
   A13        2.08986  -0.00001   0.00000  -0.00005  -0.00005   2.08982
   A14        2.08089   0.00000   0.00000   0.00000   0.00000   2.08089
   A15        2.11243   0.00001   0.00000   0.00005   0.00005   2.11248
   A16        2.11158   0.00000   0.00000  -0.00001  -0.00001   2.11157
   A17        2.08706   0.00000   0.00000   0.00002   0.00002   2.08708
   A18        2.08455  -0.00000   0.00000  -0.00001  -0.00001   2.08454
   A19        2.00923  -0.00002   0.00000  -0.00010  -0.00010   2.00914
   A20        2.22583   0.00000   0.00000   0.00001   0.00001   2.22584
   A21        2.04813   0.00001   0.00000   0.00008   0.00008   2.04821
   A22        2.14274   0.00002   0.00000   0.00018   0.00018   2.14292
   A23        2.10568  -0.00000   0.00000  -0.00005  -0.00005   2.10563
   A24        2.03476  -0.00001   0.00000  -0.00013  -0.00013   2.03463
   A25        2.21304   0.00001   0.00000  -0.00003  -0.00003   2.21301
   A26        1.95281  -0.00002   0.00000  -0.00011  -0.00011   1.95270
   A27        2.11733   0.00000   0.00000   0.00014   0.00014   2.11748
   A28        1.89275   0.00007   0.00000   0.00050   0.00050   1.89324
   A29        1.93047  -0.00002   0.00000  -0.00009  -0.00009   1.93038
   A30        1.91207   0.00001   0.00000   0.00010   0.00010   1.91217
    D1        3.14154   0.00000   0.00000   0.00005   0.00005  -3.14159
    D2       -0.00007   0.00000   0.00000   0.00007   0.00007   0.00000
    D3       -0.00004   0.00000   0.00000   0.00004   0.00004   0.00000
    D4        3.14153   0.00000   0.00000   0.00006   0.00006  -3.14159
    D5        3.14158   0.00000   0.00000   0.00001   0.00001   3.14159
    D6       -0.00005   0.00000   0.00000   0.00005   0.00005   0.00000
    D7       -0.00002   0.00000   0.00000   0.00002   0.00002   0.00000
    D8        3.14154   0.00000   0.00000   0.00006   0.00006  -3.14159
    D9       -0.00004   0.00000   0.00000   0.00004   0.00004  -0.00000
   D10        3.14157   0.00000   0.00000   0.00002   0.00002   3.14159
   D11        3.14156   0.00000   0.00000   0.00003   0.00003  -3.14159
   D12       -0.00001   0.00000   0.00000   0.00001   0.00001   0.00000
   D13       -0.00003   0.00000   0.00000   0.00003   0.00003   0.00000
   D14        3.14159   0.00000   0.00000   0.00000   0.00000  -3.14159
   D15        3.14156   0.00000   0.00000   0.00003   0.00003  -3.14159
   D16       -0.00001   0.00000   0.00000   0.00001   0.00001  -0.00000
   D17        0.00006  -0.00000   0.00000  -0.00006  -0.00006  -0.00000
   D18       -3.14155  -0.00000   0.00000  -0.00004  -0.00004   3.14159
   D19       -3.14151  -0.00000   0.00000  -0.00008  -0.00008   3.14159
   D20        0.00006  -0.00000   0.00000  -0.00006  -0.00006  -0.00000
   D21        3.14132   0.00000   0.00000   0.00027   0.00027  -3.14159
   D22       -0.00031   0.00000   0.00000   0.00032   0.00032   0.00001
   D23       -0.00029   0.00000   0.00000   0.00029   0.00029   0.00001
   D24        3.14127   0.00000   0.00000   0.00034   0.00034  -3.14158
   D25        0.00006  -0.00000   0.00000  -0.00006  -0.00006  -0.00000
   D26       -3.14155  -0.00000   0.00000  -0.00004  -0.00004   3.14159
   D27       -3.14150  -0.00000   0.00000  -0.00009  -0.00009   3.14159
   D28        0.00008  -0.00000   0.00000  -0.00008  -0.00008  -0.00000
   D29        0.00056  -0.00000   0.00000  -0.00055  -0.00055   0.00002
   D30       -3.14106  -0.00000   0.00000  -0.00051  -0.00051  -3.14158
   D31       -3.14146  -0.00000   0.00000  -0.00012  -0.00012  -3.14158
   D32        0.00015  -0.00000   0.00000  -0.00014  -0.00014   0.00001
   D33        0.00001   0.00000   0.00000  -0.00001  -0.00001   0.00000
   D34       -3.14155   0.00000   0.00000  -0.00004  -0.00004   3.14159
   D35        3.14156   0.00000   0.00000   0.00004   0.00004  -3.14159
   D36       -0.00000   0.00000   0.00000   0.00000   0.00000   0.00000
   D37       -0.00001  -0.00000   0.00000   0.00001   0.00001  -0.00000
   D38        3.14144   0.00000   0.00000   0.00015   0.00015   3.14159
   D39       -3.14157  -0.00000   0.00000  -0.00002  -0.00002   3.14159
   D40       -0.00012   0.00000   0.00000   0.00012   0.00012  -0.00000
   D41       -3.14150  -0.00000   0.00000  -0.00009  -0.00009  -3.14159
   D42       -0.00004   0.00000   0.00000   0.00004   0.00004   0.00000
         Item               Value     Threshold  Converged?
 Maximum Force            0.000096     0.000450     YES
 RMS     Force            0.000019     0.000300     YES
 Maximum Displacement     0.000845     0.001800     YES
 RMS     Displacement     0.000253     0.001200     YES
 Predicted change in Energy=-6.867073D-08
 Optimization completed.
    -- Stationary point found.
                           ----------------------------
                           !   Optimized Parameters   !
                           ! (Angstroms and Degrees)  !
 --------------------------                            --------------------------
 ! Name  Definition              Value          Derivative Info.                !
 --------------------------------------------------------------------------------
 ! R1    R(1,2)                  1.0842         -DE/DX =    0.0                 !
 ! R2    R(2,4)                  1.4102         -DE/DX =    0.0                 !
 ! R3    R(2,5)                  1.3826         -DE/DX =    0.0                 !
 ! R4    R(3,6)                  1.39           -DE/DX =    0.0                 !
 ! R5    R(3,7)                  1.3903         -DE/DX =    0.0                 !
 ! R6    R(3,9)                  1.0834         -DE/DX =    0.0                 !
 ! R7    R(4,7)                  1.4052         -DE/DX =    0.0                 !
 ! R8    R(4,10)                 1.453          -DE/DX =    0.0                 !
 ! R9    R(5,6)                  1.4094         -DE/DX =    0.0                 !
 ! R10   R(5,18)                 1.3761         -DE/DX =    0.0                 !
 ! R11   R(6,20)                 1.3685         -DE/DX =    0.0                 !
 ! R12   R(7,8)                  1.0838         -DE/DX =    0.0                 !
 ! R13   R(10,11)                1.0872         -DE/DX =    0.0                 !
 ! R14   R(10,12)                1.3491         -DE/DX =    0.0                 !
 ! R15   R(12,13)                1.0826         -DE/DX =    0.0                 !
 ! R16   R(12,14)                1.459          -DE/DX =    0.0001              !
 ! R17   R(14,15)                1.2255         -DE/DX =   -0.0001              !
 ! R18   R(14,16)                1.3606         -DE/DX =   -0.0001              !
 ! R19   R(16,17)                0.9713         -DE/DX =    0.0                 !
 ! R20   R(18,19)                0.9667         -DE/DX =    0.0                 !
 ! R21   R(20,21)                0.9686         -DE/DX =    0.0                 !
 ! A1    A(1,2,4)              121.0844         -DE/DX =    0.0                 !
 ! A2    A(1,2,5)              118.4318         -DE/DX =    0.0                 !
 ! A3    A(4,2,5)              120.4838         -DE/DX =    0.0                 !
 ! A4    A(6,3,7)              119.9714         -DE/DX =    0.0                 !
 ! A5    A(6,3,9)              118.8332         -DE/DX =    0.0                 !
 ! A6    A(7,3,9)              121.1955         -DE/DX =    0.0                 !
 ! A7    A(2,4,7)              118.5653         -DE/DX =    0.0                 !
 ! A8    A(2,4,10)             122.9065         -DE/DX =    0.0                 !
 ! A9    A(7,4,10)             118.5282         -DE/DX =    0.0                 !
 ! A10   A(2,5,6)              120.2545         -DE/DX =    0.0                 !
 ! A11   A(2,5,18)             124.2003         -DE/DX =    0.0                 !
 ! A12   A(6,5,18)             115.5453         -DE/DX =    0.0                 !
 ! A13   A(3,6,5)              119.7404         -DE/DX =    0.0                 !
 ! A14   A(3,6,20)             119.2263         -DE/DX =    0.0                 !
 ! A15   A(5,6,20)             121.0333         -DE/DX =    0.0                 !
 ! A16   A(3,7,4)              120.9846         -DE/DX =    0.0                 !
 ! A17   A(3,7,8)              119.5796         -DE/DX =    0.0                 !
 ! A18   A(4,7,8)              119.4357         -DE/DX =    0.0                 !
 ! A19   A(4,10,11)            115.1205         -DE/DX =    0.0                 !
 ! A20   A(4,10,12)            127.5304         -DE/DX =    0.0                 !
 ! A21   A(11,10,12)           117.3491         -DE/DX =    0.0                 !
 ! A22   A(10,12,13)           122.7702         -DE/DX =    0.0                 !
 ! A23   A(10,12,14)           120.6466         -DE/DX =    0.0                 !
 ! A24   A(13,12,14)           116.5832         -DE/DX =    0.0                 !
 ! A25   A(12,14,15)           126.7981         -DE/DX =    0.0                 !
 ! A26   A(12,14,16)           111.8876         -DE/DX =    0.0                 !
 ! A27   A(15,14,16)           121.3143         -DE/DX =    0.0                 !
 ! A28   A(14,16,17)           108.4464         -DE/DX =    0.0001              !
 ! A29   A(5,18,19)            110.608          -DE/DX =    0.0                 !
 ! A30   A(6,20,21)            109.5535         -DE/DX =    0.0                 !
 ! D1    D(1,2,4,7)           -180.0029         -DE/DX =    0.0                 !
 ! D2    D(1,2,4,10)            -0.004          -DE/DX =    0.0                 !
 ! D3    D(5,2,4,7)             -0.0023         -DE/DX =    0.0                 !
 ! D4    D(5,2,4,10)          -180.0033         -DE/DX =    0.0                 !
 ! D5    D(1,2,5,6)            179.9994         -DE/DX =    0.0                 !
 ! D6    D(1,2,5,18)            -0.0027         -DE/DX =    0.0                 !
 ! D7    D(4,2,5,6)             -0.0013         -DE/DX =    0.0                 !
 ! D8    D(4,2,5,18)          -180.0033         -DE/DX =    0.0                 !
 ! D9    D(7,3,6,5)             -0.0021         -DE/DX =    0.0                 !
 ! D10   D(7,3,6,20)           179.9988         -DE/DX =    0.0                 !
 ! D11   D(9,3,6,5)           -180.0017         -DE/DX =    0.0                 !
 ! D12   D(9,3,6,20)            -0.0008         -DE/DX =    0.0                 !
 ! D13   D(6,3,7,4)             -0.0015         -DE/DX =    0.0                 !
 ! D14   D(6,3,7,8)           -180.0002         -DE/DX =    0.0                 !
 ! D15   D(9,3,7,4)           -180.0019         -DE/DX =    0.0                 !
 ! D16   D(9,3,7,8)             -0.0006         -DE/DX =    0.0                 !
 ! D17   D(2,4,7,3)              0.0036         -DE/DX =    0.0                 !
 ! D18   D(2,4,7,8)            180.0024         -DE/DX =    0.0                 !
 ! D19   D(10,4,7,3)           180.0047         -DE/DX =    0.0                 !
 ! D20   D(10,4,7,8)             0.0034         -DE/DX =    0.0                 !
 ! D21   D(2,4,10,11)         -180.0154         -DE/DX =    0.0                 !
 ! D22   D(2,4,10,12)           -0.0177         -DE/DX =    0.0                 !
 ! D23   D(7,4,10,11)           -0.0164         -DE/DX =    0.0                 !
 ! D24   D(7,4,10,12)         -180.0187         -DE/DX =    0.0                 !
 ! D25   D(2,5,6,3)              0.0035         -DE/DX =    0.0                 !
 ! D26   D(2,5,6,20)           180.0026         -DE/DX =    0.0                 !
 ! D27   D(18,5,6,3)           180.0053         -DE/DX =    0.0                 !
 ! D28   D(18,5,6,20)            0.0044         -DE/DX =    0.0                 !
 ! D29   D(2,5,18,19)            0.0322         -DE/DX =    0.0                 !
 ! D30   D(6,5,18,19)         -179.9697         -DE/DX =    0.0                 !
 ! D31   D(3,6,20,21)         -179.9925         -DE/DX =    0.0                 !
 ! D32   D(5,6,20,21)            0.0085         -DE/DX =    0.0                 !
 ! D33   D(4,10,12,13)           0.0004         -DE/DX =    0.0                 !
 ! D34   D(4,10,12,14)         180.0023         -DE/DX =    0.0                 !
 ! D35   D(11,10,12,13)       -180.002          -DE/DX =    0.0                 !
 ! D36   D(11,10,12,14)         -0.0001         -DE/DX =    0.0                 !
 ! D37   D(10,12,14,15)         -0.0008         -DE/DX =    0.0                 !
 ! D38   D(10,12,14,16)        179.9912         -DE/DX =    0.0                 !
 ! D39   D(13,12,14,15)        180.001          -DE/DX =    0.0                 !
 ! D40   D(13,12,14,16)         -0.007          -DE/DX =    0.0                 !
 ! D41   D(12,14,16,17)       -179.9949         -DE/DX =    0.0                 !
 ! D42   D(15,14,16,17)         -0.0024         -DE/DX =    0.0                 !
 --------------------------------------------------------------------------------
 GradGradGradGradGradGradGradGradGradGradGradGradGradGradGradGradGradGrad


 ----------------------------------------------------------------------

 Electric dipole moment (input orientation):
 (Debye = 10**-18 statcoulomb cm , SI units = C m)
                  (au)            (Debye)         (10**-30 SI)
   Tot        0.199621D+01      0.507387D+01      0.169246D+02
   x         -0.887745D+00     -0.225642D+01     -0.752661D+01
   y          0.178795D+01      0.454452D+01      0.151589D+02
   z         -0.480546D-03     -0.122143D-02     -0.407424D-02

 Dipole polarizability, Alpha (input orientation).
 (esu units = cm**3 , SI units = C**2 m**2 J**-1)
 Alpha(0;0):
               (au)            (10**-24 esu)      (10**-40 SI)
   iso        0.211760D+03      0.313795D+02      0.349144D+02
   aniso      0.221819D+03      0.328702D+02      0.365730D+02
   xx         0.346649D+03      0.513680D+02      0.571546D+02
   yx         0.163695D+02      0.242571D+01      0.269897D+01
   yy         0.194184D+03      0.287751D+02      0.320167D+02
   zx         0.111009D-02      0.164498D-03      0.183028D-03
   zy         0.600706D-03      0.890155D-04      0.990431D-04
   zz         0.944457D+02      0.139954D+02      0.155720D+02

 ----------------------------------------------------------------------

 Dipole orientation:
     1          0.97605385          0.48296685          3.03682577
     6         -0.57373861         -0.28584987          1.93932513
     6         -4.63762581         -2.30201418         -0.76793085
     6         -0.51971734         -0.25804704         -0.72483737
     6         -2.61688280         -1.30044579          3.21306904
     6         -4.67126008         -2.31958525          1.85855972
     6         -2.58242749         -1.28149336         -2.04740110
     1         -2.56874110         -1.27402436         -4.09549482
     1         -6.23130070         -3.09268025         -1.78105699
     6          1.57487237          0.78229456         -2.16363939
     1          1.36711457          0.67935660         -4.20508754
     6          3.70843665          1.84181195         -1.25543833
     1          4.08636402          2.02933495          0.74645515
     6          5.64136108          2.80199334         -2.97122263
     8          5.58023842          2.77188328         -5.28616884
     8          7.64290430          3.79630927         -1.70014965
     1          8.86590884          4.40400929         -2.92657566
     8         -2.82037497         -1.40254888          5.80351131
     1         -1.34527442         -0.66969173          6.59376463
     8         -6.70886939         -3.33130653          3.08855984
     1         -6.45662371         -3.20646213          4.89716363

 Electric dipole moment (dipole orientation):
 (Debye = 10**-18 statcoulomb cm , SI units = C m)
                  (au)            (Debye)         (10**-30 SI)
   Tot        0.199621D+01      0.507387D+01      0.169246D+02
   x          0.000000D+00      0.000000D+00      0.000000D+00
   y          0.000000D+00      0.000000D+00      0.000000D+00
   z          0.199621D+01      0.507387D+01      0.169246D+02

 Dipole polarizability, Alpha (dipole orientation).
 (esu units = cm**3 , SI units = C**2 m**2 J**-1)
 Alpha(0;0):
               (au)            (10**-24 esu)      (10**-40 SI)
   iso        0.211760D+03      0.313795D+02      0.349144D+02
   aniso      0.221819D+03      0.328702D+02      0.365730D+02
   xx         0.283033D+03      0.419412D+02      0.466659D+02
   yx         0.936475D+02      0.138771D+02      0.154404D+02
   yy         0.140948D+03      0.208864D+02      0.232393D+02
   zx        -0.455187D+02     -0.674517D+01     -0.750501D+01
   zy        -0.226321D+02     -0.335374D+01     -0.373153D+01
   zz         0.211297D+03      0.313109D+02      0.348381D+02

 ----------------------------------------------------------------------
 Unable to Open any file for archive entry.
 1\1\GINC-GPC8\Freq\RB3LYP\6-311+G(d,p)\C9H8O4\GAURAV\17-Jun-2025\0\\#N
  Geom=AllCheck Guess=TCheck SCRF=Check GenChk RB3LYP/6-311+G(d,p) Freq
 \\caffeic acid\\0,1\H,-0.198508456,1.6956416979,0.0003989835\C,-0.7602
 02669,0.7683318965,0.0002176112\C,-2.2732729845,-1.582418447,-0.000202
 7077\C,-0.1044446257,-0.4801034338,0.000092272\C,-2.1411722161,0.83520
 82481,0.0001242142\C,-2.9093542055,-0.3464704636,-0.0001243838\C,-0.88
 45897538,-1.6488480437,-0.000080075\H,-0.3952218439,-2.6159154458,-0.0
 001383934\H,-2.8780577362,-2.4812735446,-0.0003658766\C,1.3426349217,-
 0.6116741299,0.0001108423\H,1.713159403,-1.6338226536,0.0002681451\C,2
 .257975369,0.3793848964,-0.0000863198\H,1.9868289411,1.4275065284,-0.0
 00282846\C,3.6847112824,0.0740678443,-0.0000841002\O,4.1971992866,-1.0
 391806353,0.0000978873\O,4.4448671264,1.2024657895,-0.0004928548\H,5.3
 807684868,0.9425627638,-0.0005549291\O,-2.8586961664,2.0094208707,0.00
 02996132\H,-2.2639844644,2.7715976997,-0.0000135873\O,-4.2770738066,-0
 .29885985,-0.000272162\H,-4.5692988892,0.6245974118,-0.0003133333\\Ver
 sion=ES64L-G16RevC.02\State=1-A\HF=-648.9093577\RMSD=3.987e-09\RMSF=3.
 398e-05\ZeroPoint=0.1556905\Thermal=0.1676124\ETot=-648.7417453\HTot=-
 648.7408011\GTot=-648.7924211\Dipole=-0.8877446,1.7879532,-0.0004805\D
 ipoleDeriv=0.1083099,-0.0688744,-0.0000264,-0.0380171,-0.019065,-0.000
 0351,-0.0000223,-0.0000627,0.2094229,0.3262228,0.3126212,0.0000883,-0.
 4262574,-0.1993674,0.0000155,0.0000673,-0.0000367,-0.1771278,-0.558393
 5,-0.0358037,-0.0000079,0.6244976,-0.0098393,0.0000615,0.0000565,0.000
 041,-0.235403,-1.4543288,-0.1534248,-0.0000377,0.27037,0.0491608,0.000
 0404,-0.0001794,0.000028,-0.0587157,-0.2455476,-0.7420887,-0.0001037,-
 1.7970527,1.5560858,0.0001966,-0.0002979,0.0002773,0.0980231,3.069878,
 -0.2107467,0.0002017,0.1558661,0.0825925,-0.0000094,0.0003409,0.000037
 3,0.1349467,0.5345543,0.1008476,0.0000531,0.3021444,0.0067266,-0.00000
 61,-0.0000244,0.0000083,-0.1840432,0.0792232,0.0874202,-0.0000036,0.06
 93894,-0.034838,-0.0000177,-0.000005,-0.0000187,0.2016655,0.0375969,-0
 .0884501,-0.0000238,-0.1161464,0.0146852,-0.000032,-0.0000271,-0.00003
 35,0.2111838,2.5395377,0.3011177,-0.0000328,0.7600622,0.2946715,-0.000
 0672,-0.0000427,-0.0000458,-0.0491034,0.0905012,0.0325273,-0.0000054,0
 .0711069,-0.0285902,0.0000299,0.0000824,0.0000274,0.1814307,-2.8206765
 ,-0.3420733,0.0000807,-0.8685759,-0.1477781,-0.0000464,0.000198,-0.000
 0512,-0.3290956,0.0644144,0.0589267,-0.0000129,0.0517541,-0.021843,0.0
 000476,0.0000136,0.0000794,0.2322445,4.5595284,0.5721125,-0.0002514,-0
 .6261831,2.5683128,-0.0005859,-0.0003238,-0.0005947,0.4545788,-1.91685
 22,0.3856473,-0.0000716,1.2301265,-1.6279949,0.0002794,-0.0000719,0.00
 01906,-0.5381682,-1.7846224,-0.95008,0.0002882,-0.9225379,-1.4857893,0
 .0002966,0.0003983,0.0004018,-0.5041208,0.4951649,0.090812,-0.0000218,
 0.0535834,0.3353278,0.0000228,-0.0000441,0.0000169,0.4480222,-0.798392
 2,0.5932019,-0.0000221,1.0475649,-1.8340224,-0.0001844,0.0000483,-0.00
 03684,-0.5017302,0.2644311,-0.024257,0.000063,-0.0435103,0.5324817,-0.
 0000091,0.0000179,0.0001274,0.4561816,-3.1098649,0.1481951,-0.0001713,
 0.3942177,-0.4145297,0.0000101,-0.0001758,-0.0000341,-0.5008821,0.5193
 15,-0.067631,0.0000174,-0.1924023,0.3836125,-0.000007,-0.0000086,0.000
 0105,0.4506903\Polar=346.6485737,16.3695272,194.1842375,0.0011101,0.00
 06007,94.445715\Quadrupole=-6.2904296,8.2336869,-1.9432573,2.6337191,0
 .0000561,-0.000617\PG=C01 [X(C9H8O4)]\NImag=0\\0.14507024,0.13368248,0
 .27404013,0.00003127,0.00004693,0.02285707,-0.13436613,-0.12522131,-0.
 00002405,0.69911576,-0.12385563,-0.26112511,-0.00004374,0.03381558,0.7
 0289294,-0.00002622,-0.00004279,-0.03426349,0.00004823,0.00008840,0.11
 991146,-0.00064449,0.00033033,0.00000055,-0.03620348,0.02632753,-0.000
 00077,0.71048961,0.00055588,0.00029339,-0.00000004,0.01823963,-0.01633
 921,0.00000028,0.03661490,0.71083960,0.00000011,0.00000029,-0.00148721
 ,-0.00000112,0.00000031,0.00172742,0.00006380,0.00007100,0.12090166,0.
 01333739,-0.01536246,-0.00000342,-0.14169420,0.08554972,0.00000853,-0.
 04073418,-0.01715966,-0.00000532,0.64706896,0.01180926,-0.01694578,-0.
 00000046,0.04551171,-0.26537812,-0.00002822,-0.05787275,0.02980604,-0.
 00000058,0.00030308,0.65530500,0.00000247,-0.00000375,0.00201984,0.000
 00309,-0.00002030,-0.05840622,-0.00001139,0.00000151,0.00603545,0.0000
 1737,0.00005114,0.14471098,-0.01339124,0.00340747,-0.00000261,-0.34283
 317,-0.03938487,-0.00002265,0.05896885,-0.01850412,0.00000251,-0.03349
 799,0.07315071,0.00000494,0.71492763,-0.02757127,0.00259649,-0.0000024
 7,0.03334570,-0.13032569,-0.00000497,0.02134594,-0.04890002,-0.0000052
 1,0.02258027,0.03287361,0.00000400,0.01779726,0.62220867,-0.00000490,-
 0.00000014,0.00573952,-0.00001574,-0.00001317,-0.05479984,0.00000763,-
 0.00000874,0.00139774,0.00000189,0.00001219,-0.00080419,0.00003541,0.0
 0006772,0.13690565,-0.00408379,0.00142215,-0.00000018,-0.03909086,-0.0
 1821289,-0.00000755,-0.15081418,0.10105159,0.00000246,0.01837969,-0.01
 025984,0.00000092,-0.15045497,-0.11499579,-0.00002726,0.61253206,0.002
 32588,0.00061490,-0.00000006,-0.06380467,0.04152714,-0.00000183,0.0351
 1897,-0.30255740,-0.00002346,-0.00549460,-0.06189319,-0.00000783,-0.03
 683728,-0.22428390,-0.00002909,-0.03260006,0.71333973,-0.00000016,-0.0
 0000081,0.00684127,-0.00001267,0.00000320,-0.00015762,-0.00000484,-0.0
 0001959,-0.05965054,0.00000257,-0.00000818,-0.00068842,-0.00001592,-0.
 00003485,-0.06767416,0.00005150,0.00007033,0.14256574,-0.00113901,0.00
 401993,-0.00000008,0.04670682,-0.02075187,0.00000134,-0.34166373,-0.02
 195596,-0.00003023,-0.16153625,-0.06064077,-0.00001257,-0.04359174,-0.
 03037949,-0.00000887,-0.02481572,0.08135079,0.00000577,0.68636478,0.00
 310444,-0.00282262,-0.00000103,0.01153340,-0.05530030,-0.00000586,0.03
 664025,-0.12626730,-0.00000580,-0.10451810,-0.25710486,-0.00002521,-0.
 02894370,-0.01130111,-0.00000370,0.03393910,0.02787451,0.00000699,-0.0
 4086240,0.70452303,-0.00000004,-0.00000095,0.00544023,0.00000599,-0.00
 001063,0.00534032,-0.00002265,-0.00000971,-0.05602166,-0.00002171,-0.0
 0002216,-0.06287879,-0.00000777,-0.00000563,0.00055704,0.00000308,0.00
 001127,-0.00030464,0.00004210,0.00005453,0.13117233,0.00041635,-0.0008
 0599,-0.00000013,-0.00159427,-0.00282752,-0.00000096,-0.01000781,0.028
 23791,0.00000221,0.00998422,-0.01532233,-0.00000094,-0.00070349,-0.000
 65140,-0.00000009,-0.00376858,-0.00170633,-0.00000118,-0.11433458,0.11
 344222,0.00000496,0.12032613,0.00075140,-0.00089104,-0.00000021,-0.003
 89802,-0.00246998,-0.00000091,-0.00200512,0.00321223,-0.00000039,0.013
 23364,-0.01800832,-0.00000116,-0.00067417,0.00044746,0.00000014,-0.001
 17206,0.00158520,-0.00000068,0.11272562,-0.28195446,-0.00001582,-0.120
 31187,0.29658998,0.00000005,-0.00000019,0.00068553,-0.00000064,-0.0000
 0136,0.00548926,-0.00000161,0.00000261,0.00335260,0.00000199,-0.000003
 96,0.00234558,0.00000004,0.00000023,-0.00106412,-0.00000131,-0.0000008
 8,0.00707947,0.00000468,-0.00001600,-0.03444571,-0.00000472,0.00001767
 ,0.02464720,0.00005854,-0.00013719,0.,-0.00036689,0.00064181,0.0000001
 9,-0.14305330,-0.13061805,-0.00002634,-0.00454121,0.00205711,-0.000000
 94,-0.00158475,0.00216418,-0.00000046,0.00961834,0.01334251,0.00000221
 ,-0.01136941,-0.02657175,-0.00000442,0.00110172,0.00030992,0.00000055,
 0.14826356,-0.00008685,-0.00001848,0.00000001,0.00101697,-0.00023419,0
 .00000029,-0.12931219,-0.25526020,-0.00003836,0.00105863,0.00169735,-0
 .00000056,0.00325308,-0.00178584,-0.00000052,-0.01715979,-0.01876195,-
 0.00000462,0.00321164,0.00654441,0.00000079,-0.00036397,0.00061326,0.0
 0000055,0.13975946,0.26695037,0.,0.00000002,-0.00027496,-0.00000020,0.
 00000063,-0.00126553,-0.00002710,-0.00003760,-0.03443356,-0.00000095,-
 0.00000089,0.00679380,-0.00000010,-0.00000028,0.00609226,-0.00000133,-
 0.00000240,0.00470130,0.00000022,-0.00000221,0.00242640,0.00000043,0.0
 0000056,-0.00427136,0.00002858,0.00004212,0.02424723,-0.00068680,-0.00
 150757,0.00000111,-0.03318441,0.02083620,-0.00000185,0.00905447,-0.009
 12105,-0.00000166,-0.23655288,0.01178679,-0.00000133,0.01434145,0.0143
 5316,0.00000305,-0.01636175,-0.00248541,-0.00000242,-0.04345276,-0.015
 46163,0.00000078,0.00003681,0.00188760,0.00000074,-0.00004897,0.000528
 89,-0.00000003,0.66249969,-0.00070340,0.00011757,0.00000114,0.02907229
 ,0.00545646,0.00000136,-0.00251276,-0.00509552,-0.00000151,0.03696604,
 -0.10784809,0.00000235,0.00391441,-0.00078581,-0.00000108,-0.00349450,
 -0.00411967,-0.00000087,-0.03393158,0.00094303,-0.00000037,-0.00220451
 ,0.00035557,0.00000046,-0.00132608,0.00026808,-0.00000026,0.08218462,0
 .74111905,0.00000045,0.00000065,-0.00316640,0.00000218,-0.00000023,0.0
 0148134,-0.00000135,-0.00000106,0.00695950,-0.00000349,0.00000076,-0.0
 6158681,-0.00000015,-0.00000036,0.00565419,-0.00000034,-0.00000044,-0.
 00104324,-0.00000336,0.00000047,0.00085470,0.00000047,0.00000048,-0.00
 391954,-0.00000020,-0.00000003,0.00056804,-0.00002139,-0.00009229,0.14
 681619,0.00017899,0.00004262,-0.00000012,-0.00521000,-0.00132582,-0.00
 000107,0.00002677,-0.00012980,-0.00000004,-0.00930038,0.02837348,-0.00
 000316,0.00055450,0.00133777,0.00000058,0.00016489,-0.00016846,-0.0000
 0010,0.00026277,0.00162977,0.00000011,-0.00042696,-0.00094654,0.000000
 13,0.00000948,-0.00001038,0.,-0.08812445,0.08610834,-0.00001404,0.0957
 3439,-0.00008484,0.00002141,-0.00000007,-0.00040360,0.00104056,0.00000
 082,0.00015428,0.00018352,-0.00000020,-0.00014512,-0.00128671,0.000000
 44,-0.00007773,0.00011883,-0.00000002,-0.00037655,-0.00000546,-0.00000
 007,-0.00211892,0.00079204,-0.00000053,0.00015739,0.00025564,0.0000006
 9,0.00004209,-0.00000981,0.00000004,0.08609881,-0.29830854,0.00003851,
 -0.09077818,0.31936304,-0.00000003,0.00000008,-0.00004038,-0.00000115,
 0.00000007,0.00313231,0.00000025,-0.00000040,0.00019725,0.00000359,-0.
 00000012,0.00479408,0.00000124,0.00000078,0.00002958,-0.00000078,-0.00
 000040,0.00019226,-0.00000058,0.00000041,-0.00135066,0.00000004,0.0000
 0037,-0.00004037,0.,0.00000002,0.00001285,-0.00001768,0.00003598,-0.04
 495642,0.00001340,-0.00004495,0.02717793,-0.00122312,0.00057111,0.0000
 0063,0.00610256,-0.00914839,0.00000200,-0.00790163,0.00473214,-0.00000
 002,-0.05203600,-0.02587766,0.00000294,-0.00560790,-0.00957561,-0.0000
 0310,0.01222086,-0.00094682,0.00000112,0.00619156,0.01178084,0.0000005
 5,0.00046743,-0.00046140,0.,-0.00079140,-0.00025581,-0.00000010,-0.239
 09287,-0.17144711,0.00003394,0.01173756,0.00792137,0.00000207,0.635501
 32,0.00153842,0.00004854,-0.00000027,0.00615197,-0.00410898,0.00000040
 ,-0.00147117,0.00246173,0.00000042,-0.01643047,0.01145479,-0.00000024,
 -0.00391902,-0.00425401,-0.00000058,0.00411386,0.00145334,0.00000057,0
 .00598791,0.00319323,-0.00000016,0.00010598,0.00025922,0.00000010,0.00
 013787,-0.00012026,0.,-0.16623309,-0.32353828,0.00005050,-0.02119413,-
 0.02172652,0.00000701,0.07948489,0.78045061,-0.00000002,0.00000008,0.0
 0033423,-0.00000014,-0.00000006,0.00105589,0.00000066,-0.00000055,-0.0
 0090426,0.00000073,0.00000055,0.00803380,-0.00000052,0.00000045,-0.000
 85033,-0.00000019,0.00000046,0.00005029,-0.00000103,-0.00000096,0.0031
 7636,-0.00000010,-0.00000005,0.00034736,0.00000002,0.,-0.00021804,0.00
 003520,0.00005256,-0.05521739,0.00000359,0.00000481,0.00828631,-0.0000
 3592,-0.00012898,0.10833461,-0.00331152,0.00032989,-0.00000197,-0.0016
 0062,-0.00099407,-0.00000107,-0.00007633,0.00016758,0.00000001,-0.0002
 4153,0.00074293,-0.00000017,0.00013563,0.00027216,-0.00000010,-0.00002
 123,-0.00010639,-0.00000002,0.00022321,0.00012476,-0.00000002,0.000025
 12,0.00008159,0.00000001,0.00001659,0.00000207,0.,0.01144367,-0.022218
 77,0.00000430,-0.00281330,-0.00277693,0.00000073,-0.07381597,0.0674244
 5,-0.00001140,0.08025500,0.00013359,0.00031523,-0.00000030,0.00009770,
 0.00010067,-0.00000058,-0.00001303,0.00001298,-0.00000006,0.00134037,0
 .00005146,-0.00000115,-0.00010825,0.00044655,-0.00000010,0.00006072,-0
 .00006355,-0.00000002,-0.00008980,-0.00000068,-0.00000003,-0.00002462,
 0.00007313,0.00000004,-0.00001550,0.00000373,0.00000003,0.00642481,-0.
 01753770,0.00000383,-0.00249466,-0.00091397,0.00000196,0.07155741,-0.3
 2165860,0.00005433,-0.07370725,0.34100589,-0.00000171,-0.00000072,0.00
 035580,0.00000006,0.00000037,-0.00008310,0.00000064,-0.00000040,0.0000
 0492,0.00000119,-0.00000100,-0.00549883,-0.00000058,-0.00000014,-0.000
 32173,-0.00000008,0.00000066,-0.00033826,-0.00000096,-0.00000039,-0.00
 004756,-0.00000004,-0.00000005,0.00008904,0.,0.,0.00004157,-0.00000300
 ,0.00000419,0.00485859,0.00000091,0.00000164,0.00951484,-0.00001230,0.
 00005466,-0.03380547,0.00001511,-0.00005885,0.02294747,-0.00036701,-0.
 00007803,-0.00000053,-0.00435454,0.00652912,-0.00000148,0.00618643,-0.
 00541279,-0.00000065,0.02291346,-0.00025920,0.00000215,0.00533627,0.00
 962453,0.00000271,-0.01202812,0.00000340,-0.00000106,-0.00669334,-0.00
 731873,-0.00000010,-0.00025931,0.00024733,0.00000022,0.00049359,0.0003
 4506,0.,-0.06770144,-0.02709104,0.00000516,-0.00172601,0.00169478,-0.0
 0000240,-0.19186436,0.06080303,-0.00000636,-0.00179400,-0.00300986,0.0
 0000017,0.61781051,-0.00002906,0.00035559,0.,0.00238699,-0.00244471,0.
 00000008,-0.00200495,0.00122251,-0.00000032,-0.00881596,-0.00494268,0.
 00000234,-0.00184493,-0.00268831,-0.00000079,0.00371153,0.00002713,0.0
 0000052,0.00123796,0.00285486,0.00000046,0.00009885,-0.00013563,0.0000
 0001,-0.00024373,-0.00008712,-0.00000005,-0.01111947,0.01686300,-0.000
 00286,-0.00073603,-0.00175246,-0.00000040,0.01078078,-0.10479106,0.000
 00455,0.02742841,-0.00420884,0.00000068,-0.15570754,0.71362821,-0.0000
 0015,0.00000013,-0.00026326,-0.00000071,-0.00000045,-0.00080604,-0.000
 00088,0.00000125,-0.00089888,-0.00000175,0.00000261,0.01150075,0.00000
 035,-0.00000014,0.00026368,0.00000062,-0.00000085,0.00040965,0.0000022
 0,0.00000023,0.00096984,0.,-0.00000003,0.00023298,0.00000008,0.,-0.000
 15494,0.00000672,-0.00000056,-0.00053123,-0.00000004,-0.00000086,-0.00
 774180,0.00000621,0.00000012,-0.07409182,-0.00000545,0.00000089,-0.000
 46495,-0.00001124,-0.00009344,0.20698711,0.00022786,-0.00013958,0.0000
 0018,0.00076481,-0.00190100,0.00000051,-0.00198801,0.00159230,0.000000
 14,-0.00556715,0.00043875,-0.00000028,-0.00152324,-0.00311734,-0.00000
 083,0.00388810,-0.00001301,0.00000035,0.00178778,0.00224561,0.00000015
 ,0.00010874,-0.00008061,-0.00000004,-0.00019587,-0.00011106,-0.0000000
 3,0.01008550,0.01077312,-0.00000199,-0.00090720,0.00059115,0.00000006,
 -0.03563078,0.03960060,-0.00000527,-0.00813701,0.00074783,0.00000023,-
 0.19337247,0.18591293,-0.00002688,0.20087027,-0.00019630,-0.00000472,-
 0.00000013,-0.00219869,0.00253319,-0.00000051,0.00237502,-0.00194547,-
 0.00000017,0.00876840,0.00134519,-0.00000014,0.00204070,0.00353910,0.0
 0000093,-0.00440045,0.00004604,-0.00000039,-0.00256809,-0.00290659,-0.
 00000012,-0.00008339,0.00011953,0.00000006,0.00018163,0.00011662,0.000
 00002,-0.01925231,-0.01242630,0.00000268,-0.00055002,0.00198187,-0.000
 00080,0.04735818,-0.01150688,0.00000474,0.00322733,0.00089159,0.000000
 19,0.18809940,-0.47993356,0.00006797,-0.22107936,0.61286455,0.00000004
 ,-0.00000007,0.00014708,0.00000034,-0.00000014,-0.00003297,-0.00000006
 ,0.00000001,0.00010091,-0.00000061,-0.00000029,-0.00123685,-0.00000033
 ,-0.00000037,-0.00011758,0.00000035,0.00000021,-0.00009897,0.,0.000000
 22,-0.00018297,0.,0.,-0.00001705,-0.00000002,-0.00000001,0.00001857,0.
 00000257,0.00000151,0.00047648,0.00000002,-0.00000030,0.00077645,-0.00
 000738,0.00000425,0.01861512,0.00000014,0.00000042,0.00326107,-0.00002
 904,0.00006936,-0.07634601,0.00003560,-0.00010996,0.03232192,0.0001664
 9,0.00005472,0.00000011,0.00131202,-0.00191384,0.00000037,-0.00184055,
 0.00127105,0.00000014,-0.00602594,-0.00220496,-0.00000063,-0.00153270,
 -0.00289615,-0.00000078,0.00369728,0.00007398,0.00000036,0.00112895,0.
 00237810,0.00000001,0.00010263,-0.00008759,-0.00000005,-0.00023090,-0.
 00009538,-0.00000002,0.00366126,0.01073663,-0.00000086,0.00074616,-0.0
 0020424,0.00000059,-0.05256905,-0.04900443,0.00001821,-0.00088443,-0.0
 0108887,0.00000028,-0.15120591,-0.04526100,0.00002481,0.03069800,-0.01
 398296,0.00000275,0.62099533,0.00006851,0.00003743,0.00000007,0.000801
 01,-0.00123270,0.00000014,-0.00112697,0.00093342,0.00000019,-0.0038025
 3,-0.00002092,-0.00000047,-0.00095454,-0.00162679,-0.00000043,0.002120
 85,-0.00003203,0.00000015,0.00127566,0.00134770,-0.00000011,0.00005016
 ,-0.00004343,-0.00000004,-0.00008489,-0.00005391,0.,0.00775221,0.00588
 508,-0.00000041,0.00065559,0.00032073,0.00000037,-0.01876043,-0.004368
 36,0.00000568,0.00005066,0.00124529,-0.00000063,-0.01865803,-0.1459699
 4,0.00002062,-0.02053395,-0.11404392,0.00003754,-0.05113135,0.34170160
 ,-0.00000003,-0.00000003,0.00000382,-0.00000038,0.00000061,-0.00003191
 ,0.00000059,-0.00000049,0.00013200,0.00000194,0.00000018,-0.00081651,0
 .00000045,0.00000079,0.00002262,-0.00000110,0.00000006,-0.00002547,-0.
 00000064,-0.00000065,-0.00032922,-0.00000002,0.00000003,-0.00003539,0.
 00000005,0.00000002,0.00003447,-0.00000235,-0.00000262,0.00217507,-0.0
 0000026,-0.00000003,0.00033356,0.00000979,0.00000950,0.01207606,-0.000
 00003,-0.00000032,-0.00054217,0.00001730,0.00002613,-0.06093053,0.0000
 0424,0.00003684,0.02638540,-0.00006330,-0.00006937,0.03399141,-0.00000
 517,-0.00000231,-0.00000001,-0.00012391,0.00018284,-0.00000003,0.00015
 992,-0.00017672,-0.00000002,0.00062206,-0.00028271,-0.00000009,0.00015
 809,0.00025910,0.00000007,-0.00032823,-0.00000388,-0.00000003,-0.00026
 874,-0.00016238,0.,-0.00000502,0.00000700,0.,0.00000525,0.00001019,0.,
 -0.00158007,-0.00009450,0.00000020,-0.00005025,-0.00006335,0.,0.001922
 19,-0.00327851,0.00000172,0.00056412,0.00015489,-0.00000014,-0.0357907
 6,-0.00169582,0.00000714,0.00373649,0.00719348,-0.00000402,-0.44373361
 ,0.10474732,0.00003248,0.47433816,0.00000982,0.00000608,0.,0.00003921,
 -0.00006355,0.00000008,-0.00005548,0.00000572,0.00000004,-0.00022146,-
 0.00030652,-0.00000023,-0.00003698,-0.00008086,-0.00000003,0.00010868,
 0.00000253,0.,-0.00003749,0.00009792,-0.00000007,0.00000469,-0.0000065
 3,0.,-0.00001492,-0.00000221,0.,-0.00098585,0.00078357,0.00000018,0.00
 005187,-0.00000145,0.00000008,-0.00223614,-0.00468627,0.00000250,-0.00
 001097,0.00022725,-0.00000012,-0.04508895,0.01058496,0.00000228,0.0034
 7259,0.00101178,-0.00000249,0.15181281,-0.08492577,-0.00000022,-0.1066
 7340,0.07730225,0.,0.,-0.00002849,0.00000005,-0.00000007,0.00009078,-0
 .00000005,0.,0.00009577,-0.00000012,-0.00000002,-0.00067653,-0.0000000
 5,-0.00000006,0.00003484,0.00000010,0.,-0.00001950,0.,0.00000006,-0.00
 009743,0.,0.,-0.00002938,0.,0.,0.00001271,0.00000077,0.00000004,0.0007
 7043,0.,0.00000006,0.00015613,-0.00000016,0.00000282,0.00456411,-0.000
 00011,-0.00000015,-0.00029882,0.00002485,-0.00000614,0.00212584,-0.000
 00603,-0.00000134,-0.00415401,0.00001810,0.00000673,-0.01244669,-0.000
 03727,-0.00000199,0.00990818,0.00303035,0.00021087,0.00000045,-0.02538
 842,0.05002548,0.00000621,-0.00380662,-0.00436422,-0.00000259,-0.00364
 103,-0.00700758,-0.00000057,-0.15067204,0.04069802,0.00002530,0.007495
 20,-0.01257178,-0.00000266,-0.00154343,0.00394420,0.00000032,0.0001307
 0,0.00026588,0.00000010,0.00067193,-0.00078577,0.00000010,0.00100231,0
 .00299778,-0.00000013,-0.00074437,0.00008574,-0.00000003,-0.00118721,-
 0.00026775,0.00000030,0.00003333,0.00000701,0.00000009,0.00155221,-0.0
 0042900,-0.00000014,-0.00062538,0.00051093,-0.00000004,-0.00058273,-0.
 00028472,0.00000015,0.00003470,-0.00002532,-0.00000001,0.39698850,-0.0
 0139147,0.00237422,-0.00000016,0.01360847,-0.01060311,-0.00000414,-0.0
 1152814,0.00318759,-0.00000085,0.00112364,-0.00154793,0.,0.08600729,-0
 .20344113,-0.00002188,0.02607205,-0.06461900,-0.00001023,0.00838462,-0
 .00310967,0.00000122,0.00039868,-0.00016684,-0.00000024,0.00093963,-0.
 00166617,-0.00000037,-0.00549795,-0.00298877,-0.00000046,0.00031231,-0
 .00012458,-0.00000012,0.00418495,0.00148079,-0.00000024,-0.00008008,-0
 .00005023,-0.00000004,-0.00456287,0.00132341,0.00000018,0.00158189,-0.
 00160678,0.00000014,0.00151264,0.00081508,-0.00000041,-0.00011611,0.00
 005056,0.00000003,0.13334867,0.59079344,0.00000003,0.00000065,-0.00412
 548,0.00000044,0.00000214,0.00640583,-0.00000304,0.00000344,0.00395866
 ,-0.00000195,-0.00000333,0.00838589,0.00001984,0.00000083,-0.03866911,
 0.00000153,-0.00001586,0.00765028,0.00000401,-0.00000033,-0.00135657,0
 .00000009,0.00000006,-0.00047233,-0.00000010,0.00000013,-0.00006538,-0
 .00000089,-0.00000042,0.00041664,0.,-0.00000004,-0.00046733,0.00000061
 ,0.00000033,0.00006895,0.00000002,0.,0.00007129,-0.00000060,0.00000016
 ,-0.00006917,0.00000019,-0.00000021,0.00001782,0.00000020,0.00000012,0
 .00000301,0.,0.00000001,0.00000383,-0.00013528,-0.00010385,0.02230420,
 -0.00199051,-0.00089235,-0.00000105,0.00048746,0.00384726,-0.00000324,
 0.00128095,-0.00000937,0.00000089,-0.00055436,0.00013483,-0.00000011,0
 .01419530,0.02517434,-0.00000379,-0.00397335,0.00502136,0.00000060,-0.
 00045349,-0.00001070,-0.00000032,-0.00007904,-0.00007640,0.00000005,-0
 .00009068,0.00026768,0.00000003,0.00017755,0.00010832,0.00000014,0.000
 03761,-0.00000903,0.,-0.00004441,-0.00003366,-0.00000005,-0.00001350,-
 0.00002787,-0.00000003,0.00002642,-0.00002454,0.00000001,0.00000906,0.
 00000864,0.,-0.00000661,-0.00001248,0.,0.00000148,0.00000009,0.,-0.233
 79036,-0.25473282,0.00011375,0.22293810,0.00155603,0.00057188,0.000000
 83,-0.00207424,0.00470996,0.00000005,-0.00101087,-0.00092585,-0.000000
 87,-0.00058171,-0.00058531,-0.00000170,-0.02000519,-0.03678987,0.00000
 538,0.00358871,-0.00164478,0.00000041,-0.00039282,0.00085052,0.0000002
 0,0.00002937,0.00008440,0.00000018,0.00025237,-0.00016364,0.00000006,0
 .00041005,0.00050499,0.,-0.00013730,0.00003149,0.00000006,-0.00045429,
 -0.00012263,0.00000010,0.00001438,0.00001848,0.00000001,0.00053551,-0.
 00013307,-0.00000004,-0.00020174,0.00017814,-0.00000002,-0.00018497,-0
 .00009482,0.00000005,0.00001273,-0.00000639,0.,-0.20316879,-0.31360622
 ,0.00011799,0.22143428,0.34686422,-0.00000074,0.00000044,-0.00009775,-
 0.00000472,-0.00000277,0.00001620,0.00000016,-0.00000265,0.00093747,0.
 00000069,0.00000092,-0.00073330,0.00000264,-0.00001690,-0.00314485,0.0
 0000039,-0.00000061,0.00178626,-0.00000178,0.00000033,0.00017511,0.,-0
 .00000004,-0.00002202,0.00000024,-0.00000029,-0.00025543,0.00000022,0.
 00000012,-0.00003264,0.00000005,0.,0.00005055,-0.00000006,-0.00000008,
 0.00000084,0.,-0.00000001,0.00001646,0.00000004,-0.00000002,-0.0000110
 2,0.,0.00000003,0.00000305,-0.00000001,-0.00000002,-0.00000133,0.,0.,-
 0.00000105,0.00010752,0.00014422,-0.00118351,-0.00010772,-0.00012234,0
 .00316000,-0.00158420,0.00013782,-0.00000013,0.01160341,-0.00859191,-0
 .00000080,-0.04136684,0.01735993,-0.00000322,-0.01702213,0.00584071,-0
 .00000175,-0.06058989,-0.00231724,-0.00000725,-0.23843761,-0.02579081,
 -0.00002173,0.00791207,0.00154683,-0.00000117,-0.00113959,0.00027229,-
 0.00000016,0.00186099,-0.00112643,0.00000053,0.01514212,0.00242868,0.0
 0000049,-0.00018840,0.00031632,0.00000071,-0.01289329,-0.00369471,0.00
 000055,0.00002360,0.00006896,0.00000016,0.01338985,-0.00379797,-0.0000
 0090,-0.00441767,0.00474592,-0.00000034,-0.00406760,-0.00226760,0.0000
 0117,0.00035869,-0.00011767,-0.00000009,0.00778347,-0.00131347,-0.0000
 0016,0.00049630,0.00140332,0.00000097,0.39842181,-0.00137983,0.0003678
 0,0.,0.00061424,-0.00725122,-0.00000193,0.05252317,0.00293308,0.000004
 89,0.00333846,0.00286463,0.00000116,-0.03135648,0.00235735,-0.00000363
 ,0.02248564,-0.10909176,-0.00000277,-0.00520121,-0.00841679,-0.0000019
 8,0.00187522,-0.00001894,0.00000014,-0.00078878,0.00174579,0.00000053,
 -0.00219618,0.00014130,0.00000002,-0.00003924,-0.00001449,-0.00000009,
 0.00210563,0.00046843,-0.00000008,0.00002850,0.00003515,-0.00000010,-0
 .00203486,0.00061057,0.00000022,0.00065647,-0.00073252,0.00000003,0.00
 062038,0.00035727,-0.00000019,-0.00005425,0.00001850,0.00000002,-0.005
 07572,0.00136023,0.00000365,-0.00141380,0.00125814,-0.00000224,-0.1264
 7751,0.57365188,-0.00000051,0.00000022,-0.00082451,0.00000048,-0.00000
 300,0.00577093,0.00000004,0.00000120,0.00573727,-0.00000073,0.00000071
 ,-0.00105689,-0.00001211,-0.00000253,0.00931864,-0.00002372,-0.0000048
 2,-0.03671634,-0.00000049,-0.00000078,0.00513627,-0.00000005,0.0000000
 2,0.00020067,0.00000049,0.00000037,-0.00340287,0.00000109,0.00000024,-
 0.00046816,0.,0.00000006,-0.00004734,-0.00000055,-0.00000032,0.0000394
 1,0.00000004,0.00000008,0.00025065,0.00000056,-0.00000018,-0.00019944,
 -0.00000020,0.00000022,0.00007833,-0.00000019,-0.00000010,0.00001002,0
 .00000002,0.,-0.00001026,0.00000074,0.00000099,-0.00324857,-0.00000043
 ,0.00000081,0.00027833,0.00004401,-0.00001176,0.02314219,0.00030676,-0
 .00006262,-0.00000003,-0.00008194,0.00115226,0.00000031,-0.00606583,-0
 .00237120,-0.00000107,0.00063944,-0.00042158,0.00000005,-0.00263460,0.
 00255185,-0.00000344,-0.02381804,0.04529261,-0.00000169,0.00028425,0.0
 0153986,0.00000016,-0.00038118,-0.00006847,-0.00000001,0.00017338,-0.0
 0014603,-0.00000002,-0.00065844,-0.00026599,-0.00000002,0.00003819,-0.
 00002345,-0.00000003,0.00051452,0.00017797,0.,-0.00001083,-0.00001356,
 0.,-0.00055148,0.00015255,0.,0.00018817,-0.00019806,0.00000002,0.00017
 193,0.00009550,-0.00000005,-0.00001538,0.00000488,0.,0.00325890,0.0017
 4804,0.00000132,0.00134608,-0.00102482,0.00000210,-0.07528510,0.091770
 17,-0.00000847,0.10258119,-0.00023706,0.00004708,-0.00000004,0.0013656
 9,-0.00138405,-0.00000016,-0.00251697,0.00219913,0.00000061,-0.0017301
 7,0.00047035,-0.00000018,-0.00692366,0.00167529,-0.00000245,0.00399704
 ,0.00060218,0.00000092,0.00073624,0.00016313,-0.00000018,-0.00009854,0
 .00009957,-0.00000007,-0.00002770,0.00022418,0.00000005,0.00159737,0.0
 0021099,0.00000005,-0.00000118,0.00003484,0.00000008,-0.00131365,-0.00
 038879,0.00000012,-0.00000026,0.00000617,0.00000002,0.00133973,-0.0003
 8288,-0.00000013,-0.00043560,0.00047915,-0.00000004,-0.00040458,-0.000
 23100,0.00000011,0.00003639,-0.00001157,0.,0.00188607,0.00214513,-0.00
 000545,0.00124623,-0.00099964,0.00000193,0.14137453,-0.46264438,0.0000
 1858,-0.13988991,0.45768515,0.00000007,-0.00000004,0.00014753,0.000000
 67,0.00000020,-0.00057503,-0.00000059,-0.00000009,0.00185750,-0.000000
 46,0.00000012,-0.00023684,-0.00000464,-0.00000087,0.00143012,0.0000029
 1,0.00000555,-0.00455937,0.00000028,-0.00000031,0.00176658,0.00000002,
 0.00000002,-0.00015241,0.00000008,0.00000007,-0.00060713,0.00000034,0.
 00000003,-0.00010933,0.00000003,0.00000002,-0.00000980,-0.00000026,-0.
 00000005,0.00010397,-0.00000001,0.,-0.00001085,0.00000030,-0.00000010,
 0.00001924,-0.00000008,0.00000010,-0.00001578,-0.00000008,-0.00000004,
 -0.00000823,0.,0.,-0.00000045,0.00000019,-0.00000382,0.00037103,0.0000
 0127,-0.00000114,-0.00094136,-0.00001089,0.00001413,-0.00398834,0.0000
 1085,-0.00001376,0.00551895\\0.00000947,0.00000593,0.00000016,-0.00001
 622,-0.00002751,0.00000126,-0.00001998,0.00000832,-0.00000011,-0.00000
 280,0.00001504,0.00000062,-0.00000834,-0.00003390,-0.00000092,0.000060
 39,0.00002679,-0.00000075,-0.00000204,0.00001528,-0.00000076,-0.000005
 17,-0.00000193,0.00000050,0.00000162,0.00000890,0.00000016,-0.00001106
 ,-0.00000304,-0.00000084,0.00000894,0.00000304,0.00000077,0.00010980,-
 0.00004210,-0.00000602,-0.00001224,-0.00000512,-0.00000027,-0.00014467
 ,-0.00000451,0.00001754,0.00001982,-0.00006241,-0.00000656,0.00008113,
 0.00009673,-0.00000525,-0.00004672,-0.00003390,-0.00000035,0.00002512,
 0.00004116,0.00000289,-0.00002514,-0.00002039,-0.00000188,-0.00003685,
 0.00002627,0.00000011,0.00001496,-0.00001265,-0.00000030\\\@
 The archive entry for this job was punched.


 WE TEND TO MEET ANY NEW SITUATION BY REORGANIZING. IT CAN BE A
 WONDERFUL METHOD FOR CREATING THE ILLUSION OF PROGRESS WHILE PRODUCING
 CONFUSION, INEFFICIENCY, AND DEMORALIZATION.
     -- PETRONIUS ARBITER, 210 B.C.
 Job cpu time:       0 days  0 hours 50 minutes 31.9 seconds.
 Elapsed time:       0 days  0 hours  2 minutes 14.3 seconds.
 File lengths (MBytes):  RWF=    329 Int=      0 D2E=      0 Chk=     17 Scr=      2
 Normal termination of Gaussian 16 at Tue Jun 17 18:01:40 2025.
