# Supplementary material for: Evaluation and DFT Analysis of In Vitro Anticancer Activity of Consolida orientalis, Smyrnium rotundifolium, and Euphorbia virgata Plant Extracts in Colorectal Cancer
Source: Pharmaceuticals (Basel). 2025 Jun 22;18(7):943. doi: 10.3390/ph18070943 (PMC12300055; doi:10.3390/ph18070943)
Supplement: Supplementary file 1 [file pharmaceuticals-18-00943-s001.zip › chlorogenic-acid.log]

 Entering Gaussian System, Link 0=g16
 Initial command:
 /apps/codes/g16/l1.exe "/persistent/data1/gaurav/gaussian/Gau-33410.inp" -scrdir="/persistent/data1/gaurav/gaussian/"
 Entering Link 1 = /apps/codes/g16/l1.exe PID=     33411.
  
 Copyright (c) 1988-2021, Gaussian, Inc.  All Rights Reserved.
  
 This is part of the Gaussian(R) 16 program.  It is based on
 the Gaussian(R) 09 system (copyright 2009, Gaussian, Inc.),
 the Gaussian(R) 03 system (copyright 2003, Gaussian, Inc.),
 the Gaussian(R) 98 system (copyright 1998, Gaussian, Inc.),
 the Gaussian(R) 94 system (copyright 1995, Gaussian, Inc.),
 the Gaussian 92(TM) system (copyright 1992, Gaussian, Inc.),
 the Gaussian 90(TM) system (copyright 1990, Gaussian, Inc.),
 the Gaussian 88(TM) system (copyright 1988, Gaussian, Inc.),
 the Gaussian 86(TM) system (copyright 1986, Carnegie Mellon
 University), and the Gaussian 82(TM) system (copyright 1983,
 Carnegie Mellon University). Gaussian is a federally registered
 trademark of Gaussian, Inc.
  
 This software contains proprietary and confidential information,
 including trade secrets, belonging to Gaussian, Inc.
  
 This software is provided under written license and may be
 used, copied, transmitted, or stored only in accord with that
 written license.
  
 The following legend is applicable only to US Government
 contracts under FAR:
  
                    RESTRICTED RIGHTS LEGEND
  
 Use, reproduction and disclosure by the US Government is
 subject to restrictions as set forth in subparagraphs (a)
 and (c) of the Commercial Computer Software - Restricted
 Rights clause in FAR 52.227-19.
  
 Gaussian, Inc.
 340 Quinnipiac St., Bldg. 40, Wallingford CT 06492
  
  
 ---------------------------------------------------------------
 Warning -- This program may not be used in any manner that
 competes with the business of Gaussian, Inc. or will provide
 assistance to any competitor of Gaussian, Inc.  The licensee
 of this program is prohibited from giving any competitor of
 Gaussian, Inc. access to this program.  By using this program,
 the user acknowledges that Gaussian, Inc. is engaged in the
 business of creating and licensing software in the field of
 computational chemistry and represents and warrants to the
 licensee that it is not a competitor of Gaussian, Inc. and that
 it will not use this program in any manner prohibited above.
 ---------------------------------------------------------------
  

 Cite this work as:
 Gaussian 16, Revision C.02,
 M. J. Frisch, G. W. Trucks, H. B. Schlegel, G. E. Scuseria, 
 M. A. Robb, J. R. Cheeseman, G. Scalmani, V. Barone, 
 G. A. Petersson, H. Nakatsuji, X. Li, M. Caricato, A. V. Marenich, 
 J. Bloino, B. G. Janesko, R. Gomperts, B. Mennucci, H. P. Hratchian, 
 J. V. Ortiz, A. F. Izmaylov, J. L. Sonnenberg, D. Williams-Young, 
 F. Ding, F. Lipparini, F. Egidi, J. Goings, B. Peng, A. Petrone, 
 T. Henderson, D. Ranasinghe, V. G. Zakrzewski, J. Gao, N. Rega, 
 G. Zheng, W. Liang, M. Hada, M. Ehara, K. Toyota, R. Fukuda, 
 J. Hasegawa, M. Ishida, T. Nakajima, Y. Honda, O. Kitao, H. Nakai, 
 T. Vreven, K. Throssell, J. A. Montgomery, Jr., J. E. Peralta, 
 F. Ogliaro, M. J. Bearpark, J. J. Heyd, E. N. Brothers, K. N. Kudin, 
 V. N. Staroverov, T. A. Keith, R. Kobayashi, J. Normand, 
 K. Raghavachari, A. P. Rendell, J. C. Burant, S. S. Iyengar, 
 J. Tomasi, M. Cossi, J. M. Millam, M. Klene, C. Adamo, R. Cammi, 
 J. W. Ochterski, R. L. Martin, K. Morokuma, O. Farkas, 
 J. B. Foresman, and D. J. Fox, Gaussian, Inc., Wallingford CT, 2019.
 
 ******************************************
 Gaussian 16:  ES64L-G16RevC.02  7-Dec-2021
                17-Jun-2025 
 ******************************************
 %chk=chlorogenic acid.chk
 %mem=8GB
 %nprocs=24
 Will use up to   24 processors via shared memory.
 ----------------------------------------------------------------------
 # fopt B3LYP/6-311+G(d,p) EmpiricalDispersion=GD3 freq scf=(tight,xqc)
  Integral=UltraFine scrf=(smd, solvent=water)
 ----------------------------------------------------------------------
 1/18=20,19=15,26=6,38=1/1,3;
 2/9=110,12=2,14=103,17=6,18=5,40=1/2;
 3/5=4,6=6,7=111,11=2,25=1,30=1,70=32201,71=1,72=1,74=-5,75=-5,124=31/1,2,3;
 4//1;
 5/5=2,8=3,13=1,32=2,38=5,53=1/2,8;
 6/7=2,8=2,9=2,10=2,28=1/1;
 7//1,2,3,16;
 1/18=20,19=15,26=6/3(2);
 2/9=110/2;
 99//99;
 2/9=110/2;
 3/5=4,6=6,7=111,11=2,25=1,30=1,70=32205,71=1,72=1,74=-5,75=-5,124=31/1,2,3;
 4/5=5,16=3,69=1/1;
 5/5=2,8=3,13=1,32=2,38=5,53=1/2,8;
 7//1,2,3,16;
 1/18=20,19=15,26=6/3(-5);
 2/9=110/2;
 6/7=2,8=2,9=2,10=2,19=2,28=1/1;
 99/9=1/99;
 ----------------
 chlorogenic acid
 ----------------
 Symbolic Z-matrix:
 Charge =  0 Multiplicity = 1
 H                     3.41648   2.51447  -0.131 
 C                     3.7333    1.47947  -0.143 
 C                     4.5872   -1.16974  -0.14429 
 C                     5.06931   1.18378   0.08392 
 C                     2.79704   0.45829  -0.3769 
 C                     3.25266  -0.8742   -0.36807 
 C                     5.51079  -0.13834   0.08401 
 H                     5.79525   1.96654   0.26655 
 H                     2.55048  -1.68389  -0.5473 
 O                     5.11379  -2.44043  -0.12149 
 H                     4.44295  -3.09637  -0.33503 
 O                     6.82209  -0.4069    0.30677 
 H                     6.95838  -1.36276   0.26604 
 C                     1.38053   0.70208  -0.61911 
 H                     0.7643   -0.18734  -0.71087 
 C                     0.75761   1.88939  -0.73342 
 H                     1.27835   2.8365   -0.67069 
 C                    -0.69103   2.02911  -0.92975 
 O                    -1.27247   3.08467  -1.04117 
 O                    -1.33122   0.82309  -0.9613 
 C                    -2.95199  -0.09428   1.37498 
 C                    -2.73082  -1.68375  -0.63237 
 C                    -3.27955  -1.46911   0.78611 
 C                    -3.15124  -0.55224  -1.57828 
 C                    -3.35085   1.02591   0.39303 
 H                    -1.642    -1.70538  -0.60232 
 H                    -4.3702   -1.54077   0.75854 
 H                    -4.44062   1.01067   0.32418 
 H                    -2.9091   -2.25917   1.4394 
 H                    -2.65003  -0.69764  -2.54108 
 H                    -3.04158   1.99745   0.78244 
 C                    -2.77692   0.8208   -1.00585 
 H                    -3.1144    1.61907  -1.67091 
 O                    -4.57391  -0.64635  -1.73189 
 H                    -4.83835  -0.20753  -2.54547 
 O                    -3.12844  -2.94536  -1.15313 
 H                    -4.07177  -2.88688  -1.35027 
 O                    -3.72045   0.02129   2.5775 
 H                    -3.45522   0.83721   3.02184 
 C                    -1.48337   0.10252   1.80629 
 O                    -1.11599   1.10043   2.37759 
 O                    -0.6593   -0.93154   1.54528 
 H                     0.21832  -0.6835    1.87679 
 

 GradGradGradGradGradGradGradGradGradGradGradGradGradGradGradGradGradGrad
 Berny optimization.
 Initialization pass.
                           ----------------------------
                           !    Initial Parameters    !
                           ! (Angstroms and Degrees)  !
 --------------------------                            --------------------------
 ! Name  Definition              Value          Derivative Info.                !
 --------------------------------------------------------------------------------
 ! R1    R(1,2)                  1.0825         estimate D2E/DX2                !
 ! R2    R(2,4)                  1.387          estimate D2E/DX2                !
 ! R3    R(2,5)                  1.405          estimate D2E/DX2                !
 ! R4    R(3,6)                  1.3851         estimate D2E/DX2                !
 ! R5    R(3,7)                  1.4032         estimate D2E/DX2                !
 ! R6    R(3,10)                 1.3757         estimate D2E/DX2                !
 ! R7    R(4,7)                  1.3939         estimate D2E/DX2                !
 ! R8    R(4,8)                  1.0831         estimate D2E/DX2                !
 ! R9    R(5,6)                  1.4083         estimate D2E/DX2                !
 ! R10   R(5,14)                 1.4576         estimate D2E/DX2                !
 ! R11   R(6,9)                  1.0866         estimate D2E/DX2                !
 ! R12   R(7,12)                 1.3569         estimate D2E/DX2                !
 ! R13   R(10,11)                0.9622         estimate D2E/DX2                !
 ! R14   R(12,13)                0.9664         estimate D2E/DX2                !
 ! R15   R(14,15)                1.0859         estimate D2E/DX2                !
 ! R16   R(14,16)                1.3457         estimate D2E/DX2                !
 ! R17   R(16,17)                1.0826         estimate D2E/DX2                !
 ! R18   R(16,18)                1.4685         estimate D2E/DX2                !
 ! R19   R(18,19)                1.2102         estimate D2E/DX2                !
 ! R20   R(18,20)                1.3658         estimate D2E/DX2                !
 ! R21   R(20,32)                1.4464         estimate D2E/DX2                !
 ! R22   R(21,23)                1.5311         estimate D2E/DX2                !
 ! R23   R(21,25)                1.5421         estimate D2E/DX2                !
 ! R24   R(21,38)                1.4318         estimate D2E/DX2                !
 ! R25   R(21,40)                1.5432         estimate D2E/DX2                !
 ! R26   R(22,23)                1.536          estimate D2E/DX2                !
 ! R27   R(22,24)                1.5336         estimate D2E/DX2                !
 ! R28   R(22,26)                1.0894         estimate D2E/DX2                !
 ! R29   R(22,36)                1.4216         estimate D2E/DX2                !
 ! R30   R(23,27)                1.0933         estimate D2E/DX2                !
 ! R31   R(23,29)                1.0901         estimate D2E/DX2                !
 ! R32   R(24,30)                1.0951         estimate D2E/DX2                !
 ! R33   R(24,32)                1.534          estimate D2E/DX2                !
 ! R34   R(24,34)                1.434          estimate D2E/DX2                !
 ! R35   R(25,28)                1.0921         estimate D2E/DX2                !
 ! R36   R(25,31)                1.0914         estimate D2E/DX2                !
 ! R37   R(25,32)                1.5259         estimate D2E/DX2                !
 ! R38   R(32,33)                1.0924         estimate D2E/DX2                !
 ! R39   R(34,35)                0.9615         estimate D2E/DX2                !
 ! R40   R(36,37)                0.9655         estimate D2E/DX2                !
 ! R41   R(38,39)                0.9662         estimate D2E/DX2                !
 ! R42   R(40,41)                1.2071         estimate D2E/DX2                !
 ! R43   R(40,42)                1.3478         estimate D2E/DX2                !
 ! R44   R(42,43)                0.9704         estimate D2E/DX2                !
 ! A1    A(1,2,4)              118.9433         estimate D2E/DX2                !
 ! A2    A(1,2,5)              120.1148         estimate D2E/DX2                !
 ! A3    A(4,2,5)              120.9405         estimate D2E/DX2                !
 ! A4    A(6,3,7)              120.2415         estimate D2E/DX2                !
 ! A5    A(6,3,10)             124.6522         estimate D2E/DX2                !
 ! A6    A(7,3,10)             115.1061         estimate D2E/DX2                !
 ! A7    A(2,4,7)              120.4841         estimate D2E/DX2                !
 ! A8    A(2,4,8)              121.2731         estimate D2E/DX2                !
 ! A9    A(7,4,8)              118.2428         estimate D2E/DX2                !
 ! A10   A(2,5,6)              118.1033         estimate D2E/DX2                !
 ! A11   A(2,5,14)             123.6201         estimate D2E/DX2                !
 ! A12   A(6,5,14)             118.2753         estimate D2E/DX2                !
 ! A13   A(3,6,5)              120.9732         estimate D2E/DX2                !
 ! A14   A(3,6,9)              119.3587         estimate D2E/DX2                !
 ! A15   A(5,6,9)              119.6661         estimate D2E/DX2                !
 ! A16   A(3,7,4)              119.256          estimate D2E/DX2                !
 ! A17   A(3,7,12)             121.1518         estimate D2E/DX2                !
 ! A18   A(4,7,12)             119.5921         estimate D2E/DX2                !
 ! A19   A(3,10,11)            111.0462         estimate D2E/DX2                !
 ! A20   A(7,12,13)            108.9742         estimate D2E/DX2                !
 ! A21   A(5,14,15)            115.3745         estimate D2E/DX2                !
 ! A22   A(5,14,16)            127.7017         estimate D2E/DX2                !
 ! A23   A(15,14,16)           116.9228         estimate D2E/DX2                !
 ! A24   A(14,16,17)           122.976          estimate D2E/DX2                !
 ! A25   A(14,16,18)           123.5001         estimate D2E/DX2                !
 ! A26   A(17,16,18)           113.515          estimate D2E/DX2                !
 ! A27   A(16,18,19)           124.6948         estimate D2E/DX2                !
 ! A28   A(16,18,20)           112.4246         estimate D2E/DX2                !
 ! A29   A(19,18,20)           122.8776         estimate D2E/DX2                !
 ! A30   A(18,20,32)           118.075          estimate D2E/DX2                !
 ! A31   A(23,21,25)           110.6116         estimate D2E/DX2                !
 ! A32   A(23,21,38)           106.3008         estimate D2E/DX2                !
 ! A33   A(23,21,40)           115.1885         estimate D2E/DX2                !
 ! A34   A(25,21,38)           109.7154         estimate D2E/DX2                !
 ! A35   A(25,21,40)           109.3575         estimate D2E/DX2                !
 ! A36   A(38,21,40)           105.4111         estimate D2E/DX2                !
 ! A37   A(23,22,24)           111.6276         estimate D2E/DX2                !
 ! A38   A(23,22,26)           109.5328         estimate D2E/DX2                !
 ! A39   A(23,22,36)           111.2467         estimate D2E/DX2                !
 ! A40   A(24,22,26)           107.7976         estimate D2E/DX2                !
 ! A41   A(24,22,36)           110.6201         estimate D2E/DX2                !
 ! A42   A(26,22,36)           105.7841         estimate D2E/DX2                !
 ! A43   A(21,23,22)           113.843          estimate D2E/DX2                !
 ! A44   A(21,23,27)           106.3777         estimate D2E/DX2                !
 ! A45   A(21,23,29)           110.3413         estimate D2E/DX2                !
 ! A46   A(22,23,27)           108.9005         estimate D2E/DX2                !
 ! A47   A(22,23,29)           109.3159         estimate D2E/DX2                !
 ! A48   A(27,23,29)           107.8551         estimate D2E/DX2                !
 ! A49   A(22,24,30)           108.593          estimate D2E/DX2                !
 ! A50   A(22,24,32)           111.3068         estimate D2E/DX2                !
 ! A51   A(22,24,34)           106.8356         estimate D2E/DX2                !
 ! A52   A(30,24,32)           109.5864         estimate D2E/DX2                !
 ! A53   A(30,24,34)           110.5578         estimate D2E/DX2                !
 ! A54   A(32,24,34)           109.9259         estimate D2E/DX2                !
 ! A55   A(21,25,28)           106.7447         estimate D2E/DX2                !
 ! A56   A(21,25,31)           110.2512         estimate D2E/DX2                !
 ! A57   A(21,25,32)           112.8816         estimate D2E/DX2                !
 ! A58   A(28,25,31)           108.5235         estimate D2E/DX2                !
 ! A59   A(28,25,32)           108.401          estimate D2E/DX2                !
 ! A60   A(31,25,32)           109.8875         estimate D2E/DX2                !
 ! A61   A(20,32,24)           104.8813         estimate D2E/DX2                !
 ! A62   A(20,32,25)           110.3343         estimate D2E/DX2                !
 ! A63   A(20,32,33)           109.0491         estimate D2E/DX2                !
 ! A64   A(24,32,25)           111.7551         estimate D2E/DX2                !
 ! A65   A(24,32,33)           110.5792         estimate D2E/DX2                !
 ! A66   A(25,32,33)           110.1019         estimate D2E/DX2                !
 ! A67   A(24,34,35)           109.4847         estimate D2E/DX2                !
 ! A68   A(22,36,37)           107.1171         estimate D2E/DX2                !
 ! A69   A(21,38,39)           107.8834         estimate D2E/DX2                !
 ! A70   A(21,40,41)           121.8239         estimate D2E/DX2                !
 ! A71   A(21,40,42)           115.4609         estimate D2E/DX2                !
 ! A72   A(41,40,42)           122.6722         estimate D2E/DX2                !
 ! A73   A(40,42,43)           106.9004         estimate D2E/DX2                !
 ! D1    D(1,2,4,7)            179.5967         estimate D2E/DX2                !
 ! D2    D(1,2,4,8)             -0.3046         estimate D2E/DX2                !
 ! D3    D(5,2,4,7)              0.0115         estimate D2E/DX2                !
 ! D4    D(5,2,4,8)           -179.8897         estimate D2E/DX2                !
 ! D5    D(1,2,5,6)           -179.2842         estimate D2E/DX2                !
 ! D6    D(1,2,5,14)             0.2977         estimate D2E/DX2                !
 ! D7    D(4,2,5,6)              0.2961         estimate D2E/DX2                !
 ! D8    D(4,2,5,14)           179.878          estimate D2E/DX2                !
 ! D9    D(7,3,6,5)              0.2616         estimate D2E/DX2                !
 ! D10   D(7,3,6,9)            179.7535         estimate D2E/DX2                !
 ! D11   D(10,3,6,5)          -179.891          estimate D2E/DX2                !
 ! D12   D(10,3,6,9)            -0.3991         estimate D2E/DX2                !
 ! D13   D(6,3,7,4)              0.0552         estimate D2E/DX2                !
 ! D14   D(6,3,7,12)           179.9234         estimate D2E/DX2                !
 ! D15   D(10,3,7,4)          -179.8062         estimate D2E/DX2                !
 ! D16   D(10,3,7,12)            0.0621         estimate D2E/DX2                !
 ! D17   D(6,3,10,11)            3.4751         estimate D2E/DX2                !
 ! D18   D(7,3,10,11)         -176.6706         estimate D2E/DX2                !
 ! D19   D(2,4,7,3)             -0.1909         estimate D2E/DX2                !
 ! D20   D(2,4,7,12)           179.9387         estimate D2E/DX2                !
 ! D21   D(8,4,7,3)            179.7132         estimate D2E/DX2                !
 ! D22   D(8,4,7,12)            -0.1571         estimate D2E/DX2                !
 ! D23   D(2,5,6,3)             -0.4326         estimate D2E/DX2                !
 ! D24   D(2,5,6,9)           -179.9229         estimate D2E/DX2                !
 ! D25   D(14,5,6,3)           179.9628         estimate D2E/DX2                !
 ! D26   D(14,5,6,9)             0.4724         estimate D2E/DX2                !
 ! D27   D(2,5,14,15)         -175.651          estimate D2E/DX2                !
 ! D28   D(2,5,14,16)            3.9791         estimate D2E/DX2                !
 ! D29   D(6,5,14,15)            3.9302         estimate D2E/DX2                !
 ! D30   D(6,5,14,16)         -176.4397         estimate D2E/DX2                !
 ! D31   D(3,7,12,13)            0.5911         estimate D2E/DX2                !
 ! D32   D(4,7,12,13)         -179.541          estimate D2E/DX2                !
 ! D33   D(5,14,16,17)           1.1712         estimate D2E/DX2                !
 ! D34   D(5,14,16,18)        -177.6663         estimate D2E/DX2                !
 ! D35   D(15,14,16,17)       -179.2037         estimate D2E/DX2                !
 ! D36   D(15,14,16,18)          1.9589         estimate D2E/DX2                !
 ! D37   D(14,16,18,19)       -179.6505         estimate D2E/DX2                !
 ! D38   D(14,16,18,20)          0.9712         estimate D2E/DX2                !
 ! D39   D(17,16,18,19)          1.4131         estimate D2E/DX2                !
 ! D40   D(17,16,18,20)       -177.9651         estimate D2E/DX2                !
 ! D41   D(16,18,20,32)        173.5286         estimate D2E/DX2                !
 ! D42   D(19,18,20,32)         -5.8626         estimate D2E/DX2                !
 ! D43   D(18,20,32,24)        158.3425         estimate D2E/DX2                !
 ! D44   D(18,20,32,25)        -81.1622         estimate D2E/DX2                !
 ! D45   D(18,20,32,33)         39.8839         estimate D2E/DX2                !
 ! D46   D(25,21,23,22)         51.2008         estimate D2E/DX2                !
 ! D47   D(25,21,23,27)        -68.7339         estimate D2E/DX2                !
 ! D48   D(25,21,23,29)        174.536          estimate D2E/DX2                !
 ! D49   D(38,21,23,22)        170.2461         estimate D2E/DX2                !
 ! D50   D(38,21,23,27)         50.3113         estimate D2E/DX2                !
 ! D51   D(38,21,23,29)        -66.4188         estimate D2E/DX2                !
 ! D52   D(40,21,23,22)        -73.4263         estimate D2E/DX2                !
 ! D53   D(40,21,23,27)        166.639          estimate D2E/DX2                !
 ! D54   D(40,21,23,29)         49.9089         estimate D2E/DX2                !
 ! D55   D(23,21,25,28)         66.8964         estimate D2E/DX2                !
 ! D56   D(23,21,25,31)       -175.4178         estimate D2E/DX2                !
 ! D57   D(23,21,25,32)        -52.1012         estimate D2E/DX2                !
 ! D58   D(38,21,25,28)        -50.0609         estimate D2E/DX2                !
 ! D59   D(38,21,25,31)         67.6248         estimate D2E/DX2                !
 ! D60   D(38,21,25,32)       -169.0586         estimate D2E/DX2                !
 ! D61   D(40,21,25,28)       -165.2181         estimate D2E/DX2                !
 ! D62   D(40,21,25,31)        -47.5324         estimate D2E/DX2                !
 ! D63   D(40,21,25,32)         75.7843         estimate D2E/DX2                !
 ! D64   D(23,21,38,39)        173.5864         estimate D2E/DX2                !
 ! D65   D(25,21,38,39)        -66.7828         estimate D2E/DX2                !
 ! D66   D(40,21,38,39)         50.8638         estimate D2E/DX2                !
 ! D67   D(23,21,40,41)       -174.2585         estimate D2E/DX2                !
 ! D68   D(23,21,40,42)          3.4183         estimate D2E/DX2                !
 ! D69   D(25,21,40,41)         60.462          estimate D2E/DX2                !
 ! D70   D(25,21,40,42)       -121.8612         estimate D2E/DX2                !
 ! D71   D(38,21,40,41)        -57.4258         estimate D2E/DX2                !
 ! D72   D(38,21,40,42)        120.2511         estimate D2E/DX2                !
 ! D73   D(24,22,23,21)        -52.6669         estimate D2E/DX2                !
 ! D74   D(24,22,23,27)         65.8334         estimate D2E/DX2                !
 ! D75   D(24,22,23,29)       -176.5583         estimate D2E/DX2                !
 ! D76   D(26,22,23,21)         66.6435         estimate D2E/DX2                !
 ! D77   D(26,22,23,27)       -174.8562         estimate D2E/DX2                !
 ! D78   D(26,22,23,29)        -57.2479         estimate D2E/DX2                !
 ! D79   D(36,22,23,21)       -176.7661         estimate D2E/DX2                !
 ! D80   D(36,22,23,27)        -58.2658         estimate D2E/DX2                !
 ! D81   D(36,22,23,29)         59.3425         estimate D2E/DX2                !
 ! D82   D(23,22,24,30)        174.1131         estimate D2E/DX2                !
 ! D83   D(23,22,24,32)         53.3933         estimate D2E/DX2                !
 ! D84   D(23,22,24,34)        -66.6204         estimate D2E/DX2                !
 ! D85   D(26,22,24,30)         53.7801         estimate D2E/DX2                !
 ! D86   D(26,22,24,32)        -66.9397         estimate D2E/DX2                !
 ! D87   D(26,22,24,34)        173.0466         estimate D2E/DX2                !
 ! D88   D(36,22,24,30)        -61.4359         estimate D2E/DX2                !
 ! D89   D(36,22,24,32)        177.8442         estimate D2E/DX2                !
 ! D90   D(36,22,24,34)         57.8305         estimate D2E/DX2                !
 ! D91   D(23,22,36,37)         71.9762         estimate D2E/DX2                !
 ! D92   D(24,22,36,37)        -52.6918         estimate D2E/DX2                !
 ! D93   D(26,22,36,37)       -169.1624         estimate D2E/DX2                !
 ! D94   D(22,24,32,20)         64.6738         estimate D2E/DX2                !
 ! D95   D(22,24,32,25)        -54.8755         estimate D2E/DX2                !
 ! D96   D(22,24,32,33)       -177.9072         estimate D2E/DX2                !
 ! D97   D(30,24,32,20)        -55.4607         estimate D2E/DX2                !
 ! D98   D(30,24,32,25)       -175.01           estimate D2E/DX2                !
 ! D99   D(30,24,32,33)         61.9584         estimate D2E/DX2                !
 ! D100  D(34,24,32,20)       -177.1584         estimate D2E/DX2                !
 ! D101  D(34,24,32,25)         63.2923         estimate D2E/DX2                !
 ! D102  D(34,24,32,33)        -59.7393         estimate D2E/DX2                !
 ! D103  D(22,24,34,35)       -158.147          estimate D2E/DX2                !
 ! D104  D(30,24,34,35)        -40.1606         estimate D2E/DX2                !
 ! D105  D(32,24,34,35)         80.9558         estimate D2E/DX2                !
 ! D106  D(21,25,32,20)        -61.5088         estimate D2E/DX2                !
 ! D107  D(21,25,32,24)         54.7725         estimate D2E/DX2                !
 ! D108  D(21,25,32,33)        178.0749         estimate D2E/DX2                !
 ! D109  D(28,25,32,20)       -179.5409         estimate D2E/DX2                !
 ! D110  D(28,25,32,24)        -63.2596         estimate D2E/DX2                !
 ! D111  D(28,25,32,33)         60.0428         estimate D2E/DX2                !
 ! D112  D(31,25,32,20)         62.0092         estimate D2E/DX2                !
 ! D113  D(31,25,32,24)        178.2905         estimate D2E/DX2                !
 ! D114  D(31,25,32,33)        -58.4071         estimate D2E/DX2                !
 ! D115  D(21,40,42,43)       -179.092          estimate D2E/DX2                !
 ! D116  D(41,40,42,43)         -1.437          estimate D2E/DX2                !
 --------------------------------------------------------------------------------
 Trust Radius=3.00D-01 FncErr=5.00D-06 GrdErr=5.00D-06 EigMax=2.50D+02 EigMin=1.00D-04
 Number of steps in this run=    243 maximum allowed number of steps=    258.
 GradGradGradGradGradGradGradGradGradGradGradGradGradGradGradGradGradGrad

                          Input orientation:                          
 ---------------------------------------------------------------------
 Center     Atomic      Atomic             Coordinates (Angstroms)
 Number     Number       Type             X           Y           Z
 ---------------------------------------------------------------------
      1          1           0        3.416475    2.514471   -0.130999
      2          6           0        3.733304    1.479468   -0.142995
      3          6           0        4.587196   -1.169737   -0.144288
      4          6           0        5.069306    1.183778    0.083919
      5          6           0        2.797042    0.458290   -0.376903
      6          6           0        3.252658   -0.874198   -0.368066
      7          6           0        5.510789   -0.138338    0.084013
      8          1           0        5.795245    1.966537    0.266546
      9          1           0        2.550482   -1.683886   -0.547301
     10          8           0        5.113789   -2.440431   -0.121487
     11          1           0        4.442950   -3.096373   -0.335031
     12          8           0        6.822085   -0.406902    0.306770
     13          1           0        6.958383   -1.362761    0.266038
     14          6           0        1.380534    0.702078   -0.619109
     15          1           0        0.764298   -0.187338   -0.710867
     16          6           0        0.757606    1.889393   -0.733419
     17          1           0        1.278345    2.836498   -0.670692
     18          6           0       -0.691031    2.029107   -0.929747
     19          8           0       -1.272467    3.084665   -1.041171
     20          8           0       -1.331223    0.823091   -0.961301
     21          6           0       -2.951989   -0.094281    1.374975
     22          6           0       -2.730820   -1.683746   -0.632370
     23          6           0       -3.279553   -1.469106    0.786109
     24          6           0       -3.151239   -0.552240   -1.578275
     25          6           0       -3.350845    1.025911    0.393030
     26          1           0       -1.642000   -1.705384   -0.602319
     27          1           0       -4.370200   -1.540769    0.758542
     28          1           0       -4.440620    1.010666    0.324178
     29          1           0       -2.909103   -2.259167    1.439399
     30          1           0       -2.650031   -0.697636   -2.541077
     31          1           0       -3.041581    1.997446    0.782441
     32          6           0       -2.776917    0.820803   -1.005853
     33          1           0       -3.114404    1.619070   -1.670910
     34          8           0       -4.573907   -0.646348   -1.731887
     35          1           0       -4.838350   -0.207525   -2.545470
     36          8           0       -3.128438   -2.945358   -1.153127
     37          1           0       -4.071765   -2.886880   -1.350270
     38          8           0       -3.720453    0.021287    2.577503
     39          1           0       -3.455216    0.837206    3.021845
     40          6           0       -1.483366    0.102520    1.806285
     41          8           0       -1.115993    1.100429    2.377589
     42          8           0       -0.659302   -0.931542    1.545277
     43          1           0        0.218322   -0.683504    1.876787
 ---------------------------------------------------------------------
                    Distance matrix (angstroms):
                    1          2          3          4          5
     1  H    0.000000
     2  C    1.082477   0.000000
     3  C    3.865767   2.783419   0.000000
     4  C    2.132788   1.387020   2.413201   0.000000
     5  C    2.161492   1.405028   2.430891   2.429377   0.000000
     6  C    3.400899   2.412762   1.385067   2.782043   1.408257
     7  C    3.386706   2.414183   1.403185   1.393879   2.816528
     8  H    2.473221   2.157907   3.385909   1.083075   3.417317
     9  H    4.306908   3.401373   2.138919   3.868644   2.163041
    10  O    5.237559   4.155937   1.375676   3.630298   3.719561
    11  H    5.707613   4.634522   1.941421   4.345979   3.917448
    12  O    4.508241   3.647088   2.404184   2.377427   4.173360
    13  H    5.266467   4.318183   2.414157   3.175947   4.587631
    14  C    2.769129   2.523202   3.743238   3.785937   1.457598
    15  H    3.830152   3.451915   3.987564   4.587454   2.158800
    16  C    2.797001   3.061277   4.936711   4.444850   2.516835
    17  H    2.228580   2.854263   5.222597   4.203844   2.837010
    18  C    4.212503   4.527231   6.221674   5.909618   3.865198
    19  O    4.810375   5.333022   7.296574   6.715451   4.888763
    20  O    5.107916   5.172030   6.298139   6.495333   4.185352
    21  C    7.044919   7.033780   7.765570   8.224441   6.035376
    22  C    7.460941   7.213204   7.352264   8.341327   5.933872
    23  C    7.845175   7.664039   7.927232   8.788305   6.480159
    24  C    7.391495   7.320164   7.894365   8.564695   6.151952
    25  C    6.948887   7.118863   8.253610   8.427302   6.221857
    26  H    6.604354   6.264835   6.268939   7.338924   4.943419
    27  H    8.824317   8.694905   9.010422   9.847972   7.526940
    28  H    8.012650   8.200674   9.299198   9.514535   7.292488
    29  H    8.078781   7.784789   7.738826   8.794669   6.575988
    30  H    7.275205   7.158041   7.638385   8.367705   5.974146
    31  H    6.542796   6.857390   8.311926   8.181472   6.148382
    32  C    6.480122   6.600102   7.676894   7.929853   5.621033
    33  H    6.769450   7.017487   8.332026   8.381051   6.161741
    34  O    8.740699   8.720862   9.312369   9.981887   7.575427
    35  H    9.021146   9.060413   9.774070  10.344615   7.965250
    36  O    8.584309   8.226965   7.981328   9.261914   6.877402
    37  H    9.313160   9.024501   8.909578  10.108726   7.701825
    38  O    8.030423   8.067583   8.822909   9.210277   7.169186
    39  H    7.744274   7.880579   8.873140   9.023248   7.126415
    40  C    5.794741   5.736665   6.501930   6.860989   4.818171
    41  O    5.369897   5.478384   6.636255   6.597408   4.828189
    42  O    5.594360   5.287553   5.516984   6.279100   4.191983
    43  H    4.948377   4.594896   4.838205   5.498469   3.610070
                    6          7          8          9         10
     6  C    0.000000
     7  C    2.417648   0.000000
     8  H    3.864875   2.131838   0.000000
     9  H    1.086633   3.398631   4.951406   0.000000
    10  O    2.444933   2.345095   4.476195   2.706330   0.000000
    11  H    2.521101   3.172672   5.274813   2.370994   0.962230
    12  O    3.662592   1.356925   2.586355   4.539462   2.690152
    13  H    3.791198   1.904698   3.526629   4.493799   2.171192
    14  C    2.460186   4.273135   4.676849   2.658338   4.905118
    15  H    2.604078   4.812838   5.559221   2.335993   4.933748
    16  C    3.741150   5.231887   5.136505   4.002170   6.172371
    17  H    4.214114   5.228079   4.694426   4.697598   6.546620
    18  C    4.929234   6.647413   6.595969   4.943682   7.370617
    19  O    6.049994   7.593836   7.274124   6.131715   8.494514
    20  O    4.923889   6.987858   7.321313   4.639393   7.272829
    21  C    6.491849   8.560791   9.054816   6.041455   8.532326
    22  C    6.043776   8.415795   9.318068   5.281987   7.897561
    23  C    6.660016   8.918183   9.717281   5.984432   8.497964
    24  C    6.525194   8.829793   9.475610   5.903656   8.602220
    25  C    6.913460   8.943127   9.195202   6.561470   9.161347
    26  H    4.970254   7.354528   8.339697   4.192898   6.812648
    27  H    7.734438  10.002787  10.764735   7.044256   9.567125
    28  H    7.951002  10.020401  10.280561   7.542917  10.168354
    29  H    6.569046   8.788036   9.746683   5.838235   8.175330
    30  H    6.292447   8.590861   9.289954   5.656250   8.316769
    31  H    7.013377   8.842647   8.851926   6.825803   9.328553
    32  C    6.295679   8.413907   8.741491   5.904652   8.583763
    33  H    6.960838   8.975644   9.124490   6.653041   9.305021
    34  O    7.947770  10.259467  10.878429   7.296345   9.983165
    35  H    8.405353  10.678186  11.211928   7.795329  10.483636
    36  O    6.754584   9.167667  10.284663   5.848801   8.321871
    37  H    7.659164  10.071593  11.114299   6.778356   9.278126
    38  O    7.622503   9.563410   9.983638   7.210870   9.559730
    39  H    7.708176   9.485346   9.717926   7.427188   9.698004
    40  C    5.302047   7.207110   7.669650   5.000254   7.328394
    41  O    5.524752   7.121044   7.278177   5.454396   7.589022
    42  O    4.355181   6.390187   7.189937   3.904820   6.195436
    43  H    3.779276   5.614397   6.381039   3.509407   5.571848
                   11         12         13         14         15
    11  H    0.000000
    12  O    3.647663   0.000000
    13  H    3.113535   0.966386   0.000000
    14  C    4.887466   5.630059   6.013272   0.000000
    15  H    4.704914   6.146591   6.379863   1.085922   0.000000
    16  C    6.212756   6.567562   7.072839   1.345668   2.076864
    17  H    6.732485   6.496778   7.125593   2.137487   3.067481
    18  C    7.278873   7.994375   8.452704   2.479694   2.660549
    19  O    8.448068   8.917946   9.446443   3.590720   3.868270
    20  O    7.006817   8.342501   8.660362   2.735940   2.339849
    21  C    8.162218   9.837241  10.052575   4.835423   4.262650
    22  C    7.317575   9.683507   9.736058   4.753479   3.802795
    23  C    7.971324  10.168635  10.251688   5.329642   4.498511
    24  C    8.104935  10.150946  10.308389   4.798987   4.027031
    25  C    8.846838  10.273699  10.583103   4.849252   4.430007
    26  H    6.247632   8.611227   8.650897   3.864177   2.847194
    27  H    9.015954  11.258641  11.340681   6.324494   5.509447
    28  H    9.809187  11.351578  11.643617   5.905155   5.440377
    29  H    7.609349   9.970444   9.977354   5.604232   4.733920
    30  H    7.805828   9.895238  10.032144   4.679596   3.907392
    31  H    9.122168  10.163614  10.562052   4.816370   4.635511
    32  C    8.241405   9.765812  10.057918   4.177088   3.693720
    33  H    9.007418  10.331970  10.681953   4.706552   4.385102
    34  O    9.447621  11.579382  11.725982   6.205795   5.454320
    35  H    9.968652  12.005864  12.182038   6.573641   5.895408
    36  O    7.616955  10.372462  10.308375   5.824070   4.791207
    37  H    8.577585  11.294779  11.251647   6.568316   5.575291
    38  O    9.211070  10.792807  11.013446   6.058207   5.565060
    39  H    9.440481  10.702446  10.994425   6.054691   5.726005
    40  C    7.066779   8.455092   8.705317   3.800517   3.387044
    41  O    7.474845   8.341068   8.701810   3.920654   3.838281
    42  O    5.852779   7.601335   7.736377   3.393260   2.769596
    43  H    5.344301   6.793464   6.963069   3.082219   2.690766
                   16         17         18         19         20
    16  C    0.000000
    17  H    1.082641   0.000000
    18  C    1.468541   2.144162   0.000000
    19  O    2.375833   2.589495   1.210242   0.000000
    20  O    2.356297   3.308792   1.365766   2.263747   0.000000
    21  C    4.705463   5.538045   3.864253   4.331773   2.987748
    22  C    4.994662   6.042142   4.246699   5.003165   2.889861
    23  C    5.466913   6.436997   4.677831   5.301337   3.479023
    24  C    4.685555   5.650528   3.624440   4.128601   2.363187
    25  C    4.346707   5.083220   3.135403   3.258075   2.440127
    26  H    4.324086   5.400165   3.867554   4.824284   2.572671
    27  H    6.347153   7.287608   5.397279   5.850603   4.216761
    28  H    5.377009   6.085227   4.082765   4.025276   3.369865
    29  H    5.947810   6.924811   5.377917   6.114601   4.213476
    30  H    4.644603   5.605406   3.724137   4.295719   2.558820
    31  H    4.091861   4.634368   2.908208   2.763579   2.710179
    32  C    3.702561   4.540981   2.411786   2.718398   1.446382
    33  H    3.993047   4.666777   2.567136   2.436652   2.077706
    34  O    5.987650   6.892402   4.783118   5.029618   3.642534
    35  H    6.244623   7.084831   4.981299   5.081038   3.983930
    36  O    6.217098   7.285763   5.544020   6.310177   4.179472
    37  H    6.820272   7.864004   5.981064   6.602345   4.628796
    38  O    5.874099   6.592736   5.050697   5.335890   4.344473
    39  H    5.740817   6.327606   4.967537   5.130649   4.514089
    40  C    3.829487   4.608373   3.438808   4.128641   2.863896
    41  O    3.716343   4.247212   3.461431   3.955957   3.357295
    42  O    3.893297   4.781539   3.859040   4.816181   3.132594
    43  H    3.704565   4.472551   4.007719   4.993599   3.567305
                   21         22         23         24         25
    21  C    0.000000
    22  C    2.569971   0.000000
    23  C    1.531080   1.535989   0.000000
    24  C    2.995182   1.533556   2.539177   0.000000
    25  C    1.542119   2.962789   2.526797   2.533071   0.000000
    26  H    2.867301   1.089450   2.159893   2.135424   3.372068
    27  H    2.117461   2.154680   1.093346   2.814919   2.785773
    28  H    2.130987   3.331405   2.776819   2.779300   1.092054
    29  H    2.166269   2.157573   1.090054   3.475426   3.475883
    30  H    3.973749   2.149907   3.472986   1.095143   3.474297
    31  H    2.175878   3.955937   3.474712   3.476479   1.091405
    32  C    2.556633   2.532663   2.950840   1.533959   1.525889
    33  H    3.498480   3.483432   3.949816   2.173597   2.160461
    34  O    3.547955   2.383716   2.948319   1.434028   2.967761
    35  H    4.352134   3.206378   3.888554   1.975003   3.516933
    36  O    3.814587   1.421602   2.441883   2.430696   4.267440
    37  H    4.059491   1.939341   2.683617   2.519900   4.343818
    38  O    1.431770   3.766935   2.371657   4.233607   2.432653
    39  H    1.957827   4.498137   3.216900   4.814984   2.637645
    40  C    1.543247   3.270157   2.595584   3.829590   2.517423
    41  O    2.409035   4.406716   3.717030   4.745777   2.989748
    42  O    2.446717   3.098249   2.780472   4.013751   3.521889
    43  H    3.263414   3.999224   3.747249   4.827901   4.226415
                   26         27         28         29         30
    26  H    0.000000
    27  H    3.053214   0.000000
    28  H    4.008441   2.589102   0.000000
    29  H    2.465936   1.764785   3.779030   0.000000
    30  H    2.406339   3.815408   3.786052   4.283653   0.000000
    31  H    4.193726   3.779519   1.772301   4.309048   4.296807
    32  C    2.798660   3.350920   2.138443   3.934837   2.163023
    33  H    3.789704   4.178976   2.471716   4.975630   2.517928
    34  O    3.315654   2.654001   2.644024   3.928080   2.087754
    35  H    4.029401   3.593494   3.142779   4.879591   2.242536
    36  O    2.012566   2.677559   4.422033   2.690754   2.684685
    37  H    2.803412   2.519557   4.258015   3.086756   2.869170
    38  O    4.172844   2.484111   2.564173   2.674704   5.278496
    39  H    4.784044   3.408005   2.877241   3.519929   5.826677
    40  C    3.015801   3.483098   3.430266   2.782965   4.571752
    41  O    4.126636   4.493006   3.908670   3.922031   5.457067
    42  O    2.485296   3.841988   4.422852   2.614460   4.551484
    43  H    3.263587   4.799991   5.194858   3.529137   5.267369
                   31         32         33         34         35
    31  H    0.000000
    32  C    2.156973   0.000000
    33  H    2.483426   1.092442   0.000000
    34  O    3.957211   2.430809   2.695549   0.000000
    35  H    4.377815   2.770809   2.659567   0.961464   0.000000
    36  O    5.308981   3.785396   4.593724   2.776651   3.515416
    37  H    5.428294   3.942356   4.617676   2.327609   3.032342
    38  O    2.754690   3.790769   4.579216   4.443530   5.248514
    39  H    2.555813   4.084447   4.769635   5.103956   5.830911
    40  C    2.658390   3.177629   4.129297   4.757195   5.503619
    41  O    2.656506   3.779489   4.544555   5.647671   6.308977
    42  O    3.851771   3.750103   4.782991   5.113245   5.892610
    43  H    4.360281   4.420861   5.384706   5.999114   6.734452
                   36         37         38         39         40
    36  O    0.000000
    37  H    0.965480   0.000000
    38  O    4.803027   4.899822   0.000000
    39  H    5.643134   5.776187   0.966185   0.000000
    40  C    4.555649   5.059660   2.367685   2.430132   0.000000
    41  O    5.734482   6.207427   2.826256   2.440557   1.207134
    42  O    4.175341   4.883896   3.368088   3.622963   1.347773
    43  H    5.049472   5.802897   4.062226   4.137463   1.875779
                   41         42         43
    41  O    0.000000
    42  O    2.242814   0.000000
    43  H    2.283334   0.970384   0.000000
 Stoichiometry    C16H18O9
 Framework group  C1[X(C16H18O9)]
 Deg. of freedom   123
 Full point group                 C1      NOp   1
 Largest Abelian subgroup         C1      NOp   1
 Largest concise Abelian subgroup C1      NOp   1
                         Standard orientation:                         
 ---------------------------------------------------------------------
 Center     Atomic      Atomic             Coordinates (Angstroms)
 Number     Number       Type             X           Y           Z
 ---------------------------------------------------------------------
      1          1           0       -3.416475   -2.514471   -0.130999
      2          6           0       -3.733304   -1.479468   -0.142995
      3          6           0       -4.587196    1.169737   -0.144288
      4          6           0       -5.069306   -1.183778    0.083919
      5          6           0       -2.797042   -0.458290   -0.376903
      6          6           0       -3.252658    0.874198   -0.368066
      7          6           0       -5.510789    0.138338    0.084013
      8          1           0       -5.795245   -1.966537    0.266546
      9          1           0       -2.550482    1.683886   -0.547301
     10          8           0       -5.113789    2.440431   -0.121487
     11          1           0       -4.442950    3.096373   -0.335031
     12          8           0       -6.822085    0.406902    0.306770
     13          1           0       -6.958383    1.362761    0.266038
     14          6           0       -1.380534   -0.702078   -0.619109
     15          1           0       -0.764298    0.187338   -0.710867
     16          6           0       -0.757606   -1.889393   -0.733419
     17          1           0       -1.278345   -2.836498   -0.670692
     18          6           0        0.691031   -2.029107   -0.929747
     19          8           0        1.272467   -3.084665   -1.041171
     20          8           0        1.331223   -0.823091   -0.961301
     21          6           0        2.951989    0.094281    1.374975
     22          6           0        2.730820    1.683746   -0.632370
     23          6           0        3.279553    1.469106    0.786109
     24          6           0        3.151239    0.552240   -1.578275
     25          6           0        3.350845   -1.025911    0.393030
     26          1           0        1.642000    1.705384   -0.602319
     27          1           0        4.370200    1.540769    0.758542
     28          1           0        4.440620   -1.010666    0.324178
     29          1           0        2.909103    2.259167    1.439399
     30          1           0        2.650031    0.697636   -2.541077
     31          1           0        3.041581   -1.997446    0.782441
     32          6           0        2.776917   -0.820803   -1.005853
     33          1           0        3.114404   -1.619070   -1.670910
     34          8           0        4.573907    0.646348   -1.731887
     35          1           0        4.838350    0.207525   -2.545470
     36          8           0        3.128438    2.945358   -1.153127
     37          1           0        4.071765    2.886880   -1.350270
     38          8           0        3.720453   -0.021287    2.577503
     39          1           0        3.455216   -0.837206    3.021845
     40          6           0        1.483366   -0.102520    1.806285
     41          8           0        1.115993   -1.100429    2.377589
     42          8           0        0.659302    0.931542    1.545277
     43          1           0       -0.218322    0.683504    1.876787
 ---------------------------------------------------------------------
 Rotational constants (GHZ):           0.3973695           0.1059482           0.1009170
 Standard basis: 6-311+G(d,p) (5D, 7F)
 There are   683 symmetry adapted cartesian basis functions of A   symmetry.
 There are   658 symmetry adapted basis functions of A   symmetry.
   658 basis functions,  1044 primitive gaussians,   683 cartesian basis functions
    93 alpha electrons       93 beta electrons
       nuclear repulsion energy      2311.0462534636 Hartrees.
 NAtoms=   43 NActive=   43 NUniq=   43 SFac= 1.00D+00 NAtFMM=   60 NAOKFM=F Big=F
 Integral buffers will be    131072 words long.
 Raffenetti 2 integral format.
 Two-electron integral symmetry is turned on.
 Nuclear repulsion after empirical dispersion term =     2310.9921410047 Hartrees.
 ------------------------------------------------------------------------------
 Polarizable Continuum Model (PCM)
 =================================
 Model                : PCM.
 Atomic radii         : SMD-Coulomb.
 Polarization charges : Total charges.
 Charge compensation  : None.
 Solution method      : On-the-fly selection.
 Cavity type          : VdW (van der Waals Surface) (Alpha=1.000).
 Cavity algorithm     : GePol (No added spheres)
                        Default sphere list used, NSphG=   43.
                        Lebedev-Laikov grids with approx.  5.0 points / Ang**2.
                        Smoothing algorithm: York/Karplus (Gamma=1.0000).
                        Polarization charges: spherical gaussians, with
                                              point-specific exponents (IZeta= 3).
                        Self-potential: point-specific (ISelfS= 7).
                        Self-field    : sphere-specific E.n sum rule (ISelfD= 2).
 1st derivatives      : Analytical E(r).r(x)/FMM algorithm (CHGder, D1EAlg=3).
                        Cavity 1st derivative terms included.
 Solvent              : Water, Eps=  78.355300 Eps(inf)=   1.777849
 ------------------------------------------------------------------------------
 ------------------------------------------------------------------------------
 Atomic radii for non-electrostatic terms: SMD-CDS.
 ------------------------------------------------------------------------------
 Nuclear repulsion after PCM non-electrostatic terms =     2311.0073404034 Hartrees.
 One-electron integrals computed using PRISM.
 NBasis=   658 RedAO= T EigKep=  1.04D-06  NBF=   658
 NBsUse=   656 1.00D-06 EigRej=  9.04D-07 NBFU=   656
 ExpMin= 4.38D-02 ExpMax= 8.59D+03 ExpMxC= 1.30D+03 IAcc=3 IRadAn=         5 AccDes= 0.00D+00
 Harris functional with IExCor=  402 and IRadAn=       5 diagonalized for initial guess.
 HarFok:  IExCor=  402 AccDes= 0.00D+00 IRadAn=         5 IDoV= 1 UseB2=F ITyADJ=14
 ICtDFT=  3500011 ScaDFX=  1.000000  1.000000  1.000000  1.000000
 FoFCou: FMM=F IPFlag=           0 FMFlag=      100000 FMFlg1=           0
         NFxFlg=           0 DoJE=T BraDBF=F KetDBF=T FulRan=T
         wScrn=  0.000000 ICntrl=       500 IOpCl=  0 I1Cent=   200000004 NGrid=           0
         NMat0=    1 NMatS0=      1 NMatT0=    0 NMatD0=    1 NMtDS0=    0 NMtDT0=    0
 Petite list used in FoFCou.
 Requested convergence on RMS density matrix=1.00D-08 within  32 cycles.
 Requested convergence on MAX density matrix=1.00D-06.
 Requested convergence on             energy=1.00D-06.
 No special actions if energy rises.
 Inv3:  Mode=1 IEnd=    25913163.
 Iteration    1 A*A^-1 deviation from unit magnitude is 4.00D-15 for   1325.
 Iteration    1 A*A^-1 deviation from orthogonality  is 1.98D-15 for   1861   1073.
 Iteration    1 A^-1*A deviation from unit magnitude is 3.77D-15 for   1325.
 Iteration    1 A^-1*A deviation from orthogonality  is 2.40D-15 for   2582   1861.
 Error on total polarization charges =  0.08061
 SCF Done:  E(RB3LYP) =  -1298.05595088     A.U. after   14 cycles
            NFock= 14  Conv=0.69D-08     -V/T= 2.0038
 SMD-CDS (non-electrostatic) energy       (kcal/mol) =       9.54
 (included in total energy above)
 QCSCF skips out because SCF is already converged.

 **********************************************************************

            Population analysis using the SCF Density.

 **********************************************************************

 Orbital symmetries:
       Occupied  (A) (A) (A) (A) (A) (A) (A) (A) (A) (A) (A) (A)
                 (A) (A) (A) (A) (A) (A) (A) (A) (A) (A) (A) (A)
                 (A) (A) (A) (A) (A) (A) (A) (A) (A) (A) (A) (A)
                 (A) (A) (A) (A) (A) (A) (A) (A) (A) (A) (A) (A)
                 (A) (A) (A) (A) (A) (A) (A) (A) (A) (A) (A) (A)
                 (A) (A) (A) (A) (A) (A) (A) (A) (A) (A) (A) (A)
                 (A) (A) (A) (A) (A) (A) (A) (A) (A) (A) (A) (A)
                 (A) (A) (A) (A) (A) (A) (A) (A) (A)
       Virtual   (A) (A) (A) (A) (A) (A) (A) (A) (A) (A) (A) (A)
                 (A) (A) (A) (A) (A) (A) (A) (A) (A) (A) (A) (A)
                 (A) (A) (A) (A) (A) (A) (A) (A) (A) (A) (A) (A)
                 (A) (A) (A) (A) (A) (A) (A) (A) (A) (A) (A) (A)
                 (A) (A) (A) (A) (A) (A) (A) (A) (A) (A) (A) (A)
                 (A) (A) (A) (A) (A) (A) (A) (A) (A) (A) (A) (A)
                 (A) (A) (A) (A) (A) (A) (A) (A) (A) (A) (A) (A)
                 (A) (A) (A) (A) (A) (A) (A) (A) (A) (A) (A) (A)
                 (A) (A) (A) (A) (A) (A) (A) (A) (A) (A) (A) (A)
                 (A) (A) (A) (A) (A) (A) (A) (A) (A) (A) (A) (A)
                 (A) (A) (A) (A) (A) (A) (A) (A) (A) (A) (A) (A)
                 (A) (A) (A) (A) (A) (A) (A) (A) (A) (A) (A) (A)
                 (A) (A) (A) (A) (A) (A) (A) (A) (A) (A) (A) (A)
                 (A) (A) (A) (A) (A) (A) (A) (A) (A) (A) (A) (A)
                 (A) (A) (A) (A) (A) (A) (A) (A) (A) (A) (A) (A)
                 (A) (A) (A) (A) (A) (A) (A) (A) (A) (A) (A) (A)
                 (A) (A) (A) (A) (A) (A) (A) (A) (A) (A) (A) (A)
                 (A) (A) (A) (A) (A) (A) (A) (A) (A) (A) (A) (A)
                 (A) (A) (A) (A) (A) (A) (A) (A) (A) (A) (A) (A)
                 (A) (A) (A) (A) (A) (A) (A) (A) (A) (A) (A) (A)
                 (A) (A) (A) (A) (A) (A) (A) (A) (A) (A) (A) (A)
                 (A) (A) (A) (A) (A) (A) (A) (A) (A) (A) (A) (A)
                 (A) (A) (A) (A) (A) (A) (A) (A) (A) (A) (A) (A)
                 (A) (A) (A) (A) (A) (A) (A) (A) (A) (A) (A) (A)
                 (A) (A) (A) (A) (A) (A) (A) (A) (A) (A) (A) (A)
                 (A) (A) (A) (A) (A) (A) (A) (A) (A) (A) (A) (A)
                 (A) (A) (A) (A) (A) (A) (A) (A) (A) (A) (A) (A)
                 (A) (A) (A) (A) (A) (A) (A) (A) (A) (A) (A) (A)
                 (A) (A) (A) (A) (A) (A) (A) (A) (A) (A) (A) (A)
                 (A) (A) (A) (A) (A) (A) (A) (A) (A) (A) (A) (A)
                 (A) (A) (A) (A) (A) (A) (A) (A) (A) (A) (A) (A)
                 (A) (A) (A) (A) (A) (A) (A) (A) (A) (A) (A) (A)
                 (A) (A) (A) (A) (A) (A) (A) (A) (A) (A) (A) (A)
                 (A) (A) (A) (A) (A) (A) (A) (A) (A) (A) (A) (A)
                 (A) (A) (A) (A) (A) (A) (A) (A) (A) (A) (A) (A)
                 (A) (A) (A) (A) (A) (A) (A) (A) (A) (A) (A) (A)
                 (A) (A) (A) (A) (A) (A) (A) (A) (A) (A) (A) (A)
                 (A) (A) (A) (A) (A) (A) (A) (A) (A) (A) (A) (A)
                 (A) (A) (A) (A) (A) (A) (A) (A) (A) (A) (A) (A)
                 (A) (A) (A) (A) (A) (A) (A) (A) (A) (A) (A) (A)
                 (A) (A) (A) (A) (A) (A) (A) (A) (A) (A) (A) (A)
                 (A) (A) (A) (A) (A) (A) (A) (A) (A) (A) (A) (A)
                 (A) (A) (A) (A) (A) (A) (A) (A) (A) (A) (A) (A)
                 (A) (A) (A) (A) (A) (A) (A) (A) (A) (A) (A) (A)
                 (A) (A) (A) (A) (A) (A) (A) (A) (A) (A) (A) (A)
                 (A) (A) (A) (A) (A) (A) (A) (A) (A) (A) (A) (A)
                 (A) (A) (A) (A) (A) (A) (A) (A) (A) (A) (A)
 The electronic state is 1-A.
 Alpha  occ. eigenvalues --  -19.18233 -19.17202 -19.16575 -19.16414 -19.14141
 Alpha  occ. eigenvalues --  -19.13691 -19.13486 -19.13191 -19.12447 -10.32304
 Alpha  occ. eigenvalues --  -10.31407 -10.25681 -10.24719 -10.24483 -10.23890
 Alpha  occ. eigenvalues --  -10.23028 -10.22606 -10.19952 -10.19291 -10.18569
 Alpha  occ. eigenvalues --  -10.18205 -10.18153 -10.18065 -10.17615 -10.17158
 Alpha  occ. eigenvalues --   -1.12917  -1.11563  -1.08895  -1.06144  -1.05152
 Alpha  occ. eigenvalues --   -1.04931  -1.03581  -1.03458  -1.02445  -0.87173
 Alpha  occ. eigenvalues --   -0.83894  -0.81142  -0.77029  -0.75817  -0.74901
 Alpha  occ. eigenvalues --   -0.74258  -0.67662  -0.67016  -0.65187  -0.64021
 Alpha  occ. eigenvalues --   -0.62169  -0.60285  -0.59114  -0.56550  -0.56455
 Alpha  occ. eigenvalues --   -0.55187  -0.54640  -0.52840  -0.51296  -0.51156
 Alpha  occ. eigenvalues --   -0.50320  -0.49811  -0.48698  -0.48502  -0.48020
 Alpha  occ. eigenvalues --   -0.47272  -0.46032  -0.45244  -0.44657  -0.44435
 Alpha  occ. eigenvalues --   -0.44126  -0.43679  -0.42518  -0.41847  -0.41737
 Alpha  occ. eigenvalues --   -0.41178  -0.40395  -0.38873  -0.38631  -0.38439
 Alpha  occ. eigenvalues --   -0.37779  -0.37658  -0.36725  -0.36418  -0.36377
 Alpha  occ. eigenvalues --   -0.35462  -0.35406  -0.34353  -0.33199  -0.32573
 Alpha  occ. eigenvalues --   -0.31039  -0.30376  -0.29608  -0.29184  -0.29052
 Alpha  occ. eigenvalues --   -0.28436  -0.25392  -0.22174
 Alpha virt. eigenvalues --   -0.07552  -0.02349  -0.01743  -0.00080   0.00470
 Alpha virt. eigenvalues --    0.01007   0.01429   0.01799   0.02233   0.02727
 Alpha virt. eigenvalues --    0.03486   0.03955   0.04232   0.04448   0.04586
 Alpha virt. eigenvalues --    0.05173   0.06195   0.06488   0.06575   0.07287
 Alpha virt. eigenvalues --    0.07791   0.08015   0.08468   0.08769   0.08962
 Alpha virt. eigenvalues --    0.09112   0.09452   0.09960   0.10200   0.11028
 Alpha virt. eigenvalues --    0.11328   0.11526   0.11818   0.12428   0.12778
 Alpha virt. eigenvalues --    0.13277   0.13386   0.13584   0.13708   0.14086
 Alpha virt. eigenvalues --    0.14293   0.14479   0.14892   0.14929   0.15326
 Alpha virt. eigenvalues --    0.15613   0.15929   0.16076   0.16398   0.16537
 Alpha virt. eigenvalues --    0.16671   0.17163   0.17532   0.17787   0.18048
 Alpha virt. eigenvalues --    0.18475   0.18633   0.18720   0.19119   0.19489
 Alpha virt. eigenvalues --    0.19657   0.19843   0.20302   0.20516   0.20664
 Alpha virt. eigenvalues --    0.21274   0.21324   0.21638   0.22152   0.22311
 Alpha virt. eigenvalues --    0.22364   0.22674   0.22856   0.23139   0.23420
 Alpha virt. eigenvalues --    0.23860   0.24061   0.24386   0.24678   0.24956
 Alpha virt. eigenvalues --    0.25340   0.25762   0.25984   0.26274   0.26424
 Alpha virt. eigenvalues --    0.26506   0.27088   0.27459   0.27758   0.28009
 Alpha virt. eigenvalues --    0.28413   0.28614   0.29153   0.29415   0.29684
 Alpha virt. eigenvalues --    0.29930   0.30277   0.30377   0.30631   0.30758
 Alpha virt. eigenvalues --    0.31125   0.31551   0.31612   0.31983   0.32154
 Alpha virt. eigenvalues --    0.32619   0.32851   0.33394   0.33631   0.33825
 Alpha virt. eigenvalues --    0.34456   0.34504   0.34907   0.35305   0.35695
 Alpha virt. eigenvalues --    0.35969   0.36077   0.36195   0.36411   0.36600
 Alpha virt. eigenvalues --    0.36911   0.37272   0.37748   0.38398   0.38844
 Alpha virt. eigenvalues --    0.39316   0.39842   0.40043   0.40551   0.41164
 Alpha virt. eigenvalues --    0.41423   0.41785   0.41975   0.42647   0.43243
 Alpha virt. eigenvalues --    0.44293   0.44779   0.45383   0.45459   0.46426
 Alpha virt. eigenvalues --    0.47729   0.48192   0.48433   0.49375   0.50103
 Alpha virt. eigenvalues --    0.50141   0.52677   0.52869   0.53298   0.53964
 Alpha virt. eigenvalues --    0.54851   0.55668   0.55993   0.56393   0.57223
 Alpha virt. eigenvalues --    0.57655   0.58231   0.58553   0.59067   0.59412
 Alpha virt. eigenvalues --    0.59797   0.60577   0.60803   0.61490   0.61816
 Alpha virt. eigenvalues --    0.62334   0.63297   0.63740   0.64551   0.65044
 Alpha virt. eigenvalues --    0.65588   0.65936   0.66014   0.66473   0.67146
 Alpha virt. eigenvalues --    0.67323   0.68174   0.68463   0.69236   0.69652
 Alpha virt. eigenvalues --    0.70011   0.70303   0.70840   0.71541   0.71845
 Alpha virt. eigenvalues --    0.72398   0.73386   0.73999   0.74341   0.74771
 Alpha virt. eigenvalues --    0.75198   0.76061   0.76698   0.76933   0.77444
 Alpha virt. eigenvalues --    0.77856   0.78570   0.79638   0.79937   0.81390
 Alpha virt. eigenvalues --    0.82074   0.82971   0.84451   0.85330   0.85406
 Alpha virt. eigenvalues --    0.86485   0.88685   0.89042   0.90381   0.90687
 Alpha virt. eigenvalues --    0.91331   0.91680   0.92216   0.93150   0.93692
 Alpha virt. eigenvalues --    0.95262   0.96438   0.97148   0.98196   0.98492
 Alpha virt. eigenvalues --    1.01305   1.01688   1.02176   1.03383   1.04324
 Alpha virt. eigenvalues --    1.04624   1.05401   1.05720   1.06906   1.07238
 Alpha virt. eigenvalues --    1.08200   1.08911   1.09087   1.09505   1.10379
 Alpha virt. eigenvalues --    1.11312   1.13173   1.13713   1.15053   1.15533
 Alpha virt. eigenvalues --    1.16489   1.16695   1.17413   1.17673   1.18495
 Alpha virt. eigenvalues --    1.19200   1.19356   1.19586   1.20742   1.21214
 Alpha virt. eigenvalues --    1.21728   1.22142   1.22743   1.22846   1.23438
 Alpha virt. eigenvalues --    1.24020   1.25096   1.25735   1.26149   1.27149
 Alpha virt. eigenvalues --    1.28538   1.28764   1.30169   1.30837   1.32461
 Alpha virt. eigenvalues --    1.33256   1.33618   1.34601   1.35422   1.38023
 Alpha virt. eigenvalues --    1.39344   1.40373   1.41428   1.42143   1.42813
 Alpha virt. eigenvalues --    1.44982   1.45916   1.46940   1.49034   1.49427
 Alpha virt. eigenvalues --    1.50112   1.50966   1.51457   1.52213   1.53011
 Alpha virt. eigenvalues --    1.53484   1.54610   1.55431   1.56058   1.56735
 Alpha virt. eigenvalues --    1.57294   1.57546   1.58567   1.58639   1.59622
 Alpha virt. eigenvalues --    1.60022   1.60996   1.61656   1.61732   1.62364
 Alpha virt. eigenvalues --    1.62599   1.64550   1.65116   1.66078   1.66747
 Alpha virt. eigenvalues --    1.67081   1.67868   1.68024   1.68721   1.70008
 Alpha virt. eigenvalues --    1.71815   1.72657   1.73422   1.73812   1.74442
 Alpha virt. eigenvalues --    1.75304   1.75918   1.76468   1.76889   1.77996
 Alpha virt. eigenvalues --    1.78956   1.79617   1.80837   1.82474   1.83150
 Alpha virt. eigenvalues --    1.83406   1.84148   1.85654   1.86093   1.86597
 Alpha virt. eigenvalues --    1.87565   1.88210   1.88373   1.89002   1.90755
 Alpha virt. eigenvalues --    1.91649   1.91703   1.92016   1.92250   1.94893
 Alpha virt. eigenvalues --    1.95846   1.97487   1.98786   1.99255   1.99542
 Alpha virt. eigenvalues --    1.99962   2.00140   2.00834   2.01201   2.05062
 Alpha virt. eigenvalues --    2.06073   2.06701   2.07743   2.08533   2.09031
 Alpha virt. eigenvalues --    2.09420   2.11130   2.11666   2.12257   2.13035
 Alpha virt. eigenvalues --    2.15216   2.15742   2.16326   2.17269   2.18638
 Alpha virt. eigenvalues --    2.20193   2.21003   2.22593   2.24757   2.25368
 Alpha virt. eigenvalues --    2.27711   2.28656   2.29799   2.30743   2.31400
 Alpha virt. eigenvalues --    2.33246   2.34774   2.35078   2.36806   2.38219
 Alpha virt. eigenvalues --    2.40483   2.41699   2.43106   2.44187   2.45800
 Alpha virt. eigenvalues --    2.51905   2.53500   2.56630   2.57506   2.59288
 Alpha virt. eigenvalues --    2.60203   2.60479   2.60590   2.61071   2.62729
 Alpha virt. eigenvalues --    2.64254   2.65243   2.66859   2.67855   2.68830
 Alpha virt. eigenvalues --    2.70300   2.71723   2.71953   2.72235   2.74178
 Alpha virt. eigenvalues --    2.74575   2.75591   2.76563   2.77497   2.77868
 Alpha virt. eigenvalues --    2.78726   2.79557   2.81292   2.81901   2.82825
 Alpha virt. eigenvalues --    2.84674   2.84873   2.85440   2.85840   2.87142
 Alpha virt. eigenvalues --    2.88487   2.89535   2.90906   2.91881   2.93607
 Alpha virt. eigenvalues --    2.94563   2.95550   2.97404   2.98548   2.99720
 Alpha virt. eigenvalues --    3.00771   3.02171   3.03104   3.04161   3.04862
 Alpha virt. eigenvalues --    3.06184   3.06589   3.07471   3.07594   3.08362
 Alpha virt. eigenvalues --    3.08568   3.09685   3.12295   3.12838   3.13417
 Alpha virt. eigenvalues --    3.14760   3.15311   3.16461   3.17119   3.18217
 Alpha virt. eigenvalues --    3.20167   3.20237   3.20565   3.20812   3.21787
 Alpha virt. eigenvalues --    3.23282   3.24316   3.25087   3.27140   3.27766
 Alpha virt. eigenvalues --    3.30170   3.31488   3.33217   3.33952   3.34588
 Alpha virt. eigenvalues --    3.36644   3.37473   3.39369   3.40253   3.44753
 Alpha virt. eigenvalues --    3.45649   3.46430   3.48549   3.52970   3.53380
 Alpha virt. eigenvalues --    3.55282   3.58847   3.62757   3.63655   3.69284
 Alpha virt. eigenvalues --    3.70346   3.73016   3.74416   3.81552   3.82765
 Alpha virt. eigenvalues --    3.85144   3.87237   3.87431   3.90728   3.91216
 Alpha virt. eigenvalues --    3.92655   3.96019   3.98320   4.02759   4.04688
 Alpha virt. eigenvalues --    4.05561   4.09004   4.10619   4.11808   4.14785
 Alpha virt. eigenvalues --    4.15475   4.16988   4.18021   4.20254   4.22043
 Alpha virt. eigenvalues --    4.27475   4.29193   4.33938   4.38554   4.56250
 Alpha virt. eigenvalues --    4.84421   4.96093   5.03290   5.05927   5.09208
 Alpha virt. eigenvalues --    5.10576   5.11873   5.12325   5.13917   5.19171
 Alpha virt. eigenvalues --    5.20572   5.23876   5.39706   5.40915   5.41218
 Alpha virt. eigenvalues --    5.42925   5.43561   5.46757   5.47226   5.62303
 Alpha virt. eigenvalues --    5.65560   5.66011   5.67498   5.70632   5.72774
 Alpha virt. eigenvalues --    5.80708   5.86825   5.91469  23.56396  23.72599
 Alpha virt. eigenvalues --   23.79790  23.82270  23.83627  23.85722  23.89379
 Alpha virt. eigenvalues --   23.90321  23.90917  23.93546  23.96799  23.99355
 Alpha virt. eigenvalues --   24.02276  24.09548  24.17431  24.21931  49.89560
 Alpha virt. eigenvalues --   49.90315  49.92628  49.95811  49.95994  49.96869
 Alpha virt. eigenvalues --   49.98038  50.02455  50.03853
          Condensed to atoms (all electrons):
               1          2          3          4          5          6
     1  H    0.488409   0.395017  -0.011211  -0.066809  -0.016076  -0.008064
     2  C    0.395017  14.559466  -0.734923   0.029597  -2.079857  -5.323749
     3  C   -0.011211  -0.734923  14.155666  -0.446072   0.481960  -4.286369
     4  C   -0.066809   0.029597  -0.446072   9.311969  -0.574063  -1.927964
     5  C   -0.016076  -2.079857   0.481960  -0.574063  11.709985  -0.748870
     6  C   -0.008064  -5.323749  -4.286369  -1.927964  -0.748870  19.082177
     7  C    0.004799   0.070576  -1.798914   0.334521  -1.668715   0.055589
     8  H   -0.006169  -0.008685  -0.008440   0.396638  -0.003654  -0.017926
     9  H   -0.000123   0.012308  -0.070331  -0.013107   0.034803   0.324729
    10  O    0.000165   0.006339   0.360236  -0.094708   0.024500   0.294385
    11  H    0.000001  -0.012419   0.034235   0.020219  -0.051765  -0.148887
    12  O   -0.000487  -0.081084   0.016793  -0.291356  -0.002855  -0.077641
    13  H   -0.000010   0.013130  -0.198387   0.128835  -0.001355  -0.042741
    14  C    0.000791   0.652358  -0.399882   0.075180  -0.672309  -0.087978
    15  H    0.000022  -0.083736   0.037298  -0.007409  -0.085202   0.125999
    16  C    0.039284  -0.374336  -1.015334  -0.882977  -1.185708  -0.109576
    17  H    0.001922   0.001523  -0.003908  -0.009861   0.000166  -0.001160
    18  C    0.005579  -0.476201   0.075566   0.212227  -0.573570  -0.455050
    19  O   -0.000048   0.033490  -0.000182   0.002949  -0.008477  -0.003611
    20  O   -0.000312   0.013134  -0.013148  -0.008772  -0.049309  -0.037862
    21  C   -0.000106  -0.026383  -0.002386   0.005595   0.042343   0.045617
    22  C    0.000004   0.018154   0.004780   0.000990   0.063564   0.029439
    23  C   -0.000014   0.005192  -0.000064   0.000221  -0.019680  -0.025145
    24  C   -0.000028  -0.010075  -0.003852   0.001721  -0.058565  -0.046898
    25  C   -0.000053   0.038145  -0.001416   0.003229  -0.042468  -0.054989
    26  H    0.000000  -0.002174   0.001556   0.000050  -0.007718   0.005498
    27  H   -0.000000   0.000013   0.000011   0.000000   0.000051   0.000050
    28  H    0.000000  -0.000069   0.000002  -0.000004  -0.000169  -0.000038
    29  H   -0.000000   0.000034  -0.000232  -0.000009  -0.000287  -0.000955
    30  H    0.000000  -0.000337   0.000011  -0.000050  -0.000133   0.000469
    31  H    0.000000  -0.000336   0.000025  -0.000064   0.000106   0.000004
    32  C    0.000003  -0.009348  -0.000719   0.007335  -0.003589   0.012647
    33  H   -0.000000  -0.000089  -0.000006   0.000005  -0.000835  -0.000014
    34  O    0.000000  -0.000009   0.000031   0.000004  -0.000050   0.000216
    35  H    0.000000  -0.000007  -0.000003  -0.000001   0.000078  -0.000016
    36  O    0.000000  -0.000100  -0.000602  -0.000012  -0.000019  -0.002439
    37  H   -0.000000  -0.000006   0.000026   0.000001  -0.000131   0.000181
    38  O   -0.000000   0.000558   0.000026  -0.000025  -0.000347  -0.000913
    39  H    0.000000  -0.000036  -0.000001  -0.000001  -0.000051   0.000061
    40  C    0.000339   0.029754  -0.009528  -0.008285  -0.034662  -0.014643
    41  O   -0.000001  -0.007561   0.002057  -0.000950  -0.001994  -0.008944
    42  O   -0.000008   0.024123   0.006766   0.001921   0.034887  -0.039622
    43  H    0.000003  -0.001224   0.007123   0.000275   0.006973   0.006753
               7          8          9         10         11         12
     1  H    0.004799  -0.006169  -0.000123   0.000165   0.000001  -0.000487
     2  C    0.070576  -0.008685   0.012308   0.006339  -0.012419  -0.081084
     3  C   -1.798914  -0.008440  -0.070331   0.360236   0.034235   0.016793
     4  C    0.334521   0.396638  -0.013107  -0.094708   0.020219  -0.291356
     5  C   -1.668715  -0.003654   0.034803   0.024500  -0.051765  -0.002855
     6  C    0.055589  -0.017926   0.324729   0.294385  -0.148887  -0.077641
     7  C    9.842319  -0.004686  -0.019468  -0.589693   0.169194   0.455141
     8  H   -0.004686   0.479298   0.000036  -0.000460  -0.000019  -0.003572
     9  H   -0.019468   0.000036   0.478879  -0.005190   0.001064  -0.000190
    10  O   -0.589693  -0.000460  -0.005190   8.085609   0.269092   0.008539
    11  H    0.169194  -0.000019   0.001064   0.269092   0.380449   0.002402
    12  O    0.455141  -0.003572  -0.000190   0.008539   0.002402   8.028221
    13  H    0.108201   0.000501   0.000078   0.022146  -0.001384   0.279388
    14  C   -0.388361   0.003947   0.055545   0.011635  -0.000311   0.002341
    15  H    0.001286   0.000007   0.002585  -0.000096   0.000023  -0.000004
    16  C   -0.104485   0.004935   0.022115   0.002251  -0.000690   0.000669
    17  H    0.000294   0.000017  -0.000001  -0.000001  -0.000000  -0.000003
    18  C   -0.117523  -0.000208   0.004050  -0.000768  -0.000178   0.000583
    19  O    0.000554   0.000001  -0.000009   0.000001   0.000000  -0.000000
    20  O    0.000144   0.000001  -0.000125  -0.000009  -0.000002  -0.000000
    21  C    0.000049  -0.000000   0.000145   0.000036   0.000004   0.000005
    22  C    0.001720   0.000000  -0.000369   0.000030   0.000013  -0.000003
    23  C   -0.000419   0.000000  -0.000130   0.000002  -0.000004   0.000001
    24  C   -0.002535  -0.000000   0.000188  -0.000022  -0.000018   0.000002
    25  C   -0.001391   0.000001  -0.000028   0.000012  -0.000003   0.000000
    26  H   -0.000074   0.000000  -0.000023  -0.000001   0.000000   0.000000
    27  H   -0.000000   0.000000  -0.000000  -0.000000   0.000000  -0.000000
    28  H   -0.000001  -0.000000   0.000000  -0.000000  -0.000000   0.000000
    29  H    0.000004   0.000000   0.000002  -0.000000  -0.000000  -0.000000
    30  H    0.000020   0.000000   0.000001  -0.000000   0.000000  -0.000000
    31  H   -0.000002  -0.000000  -0.000000  -0.000000   0.000000  -0.000000
    32  C   -0.000051  -0.000000   0.000269   0.000000   0.000007   0.000004
    33  H   -0.000001  -0.000000  -0.000000  -0.000000   0.000000   0.000000
    34  O   -0.000000  -0.000000  -0.000000   0.000000   0.000000  -0.000000
    35  H    0.000000   0.000000   0.000000  -0.000000   0.000000  -0.000000
    36  O   -0.000002  -0.000000   0.000011  -0.000000  -0.000000   0.000000
    37  H   -0.000001  -0.000000  -0.000000   0.000000  -0.000000   0.000000
    38  O    0.000002  -0.000000  -0.000001   0.000000  -0.000000  -0.000000
    39  H    0.000001   0.000000   0.000000  -0.000000   0.000000  -0.000000
    40  C    0.002196  -0.000001   0.000904  -0.000123  -0.000019  -0.000020
    41  O   -0.001067  -0.000000   0.000010  -0.000000  -0.000000   0.000000
    42  O   -0.000019  -0.000000  -0.000337  -0.000076  -0.000000  -0.000003
    43  H   -0.000070   0.000000  -0.000065   0.000057   0.000004   0.000003
              13         14         15         16         17         18
     1  H   -0.000010   0.000791   0.000022   0.039284   0.001922   0.005579
     2  C    0.013130   0.652358  -0.083736  -0.374336   0.001523  -0.476201
     3  C   -0.198387  -0.399882   0.037298  -1.015334  -0.003908   0.075566
     4  C    0.128835   0.075180  -0.007409  -0.882977  -0.009861   0.212227
     5  C   -0.001355  -0.672309  -0.085202  -1.185708   0.000166  -0.573570
     6  C   -0.042741  -0.087978   0.125999  -0.109576  -0.001160  -0.455050
     7  C    0.108201  -0.388361   0.001286  -0.104485   0.000294  -0.117523
     8  H    0.000501   0.003947   0.000007   0.004935   0.000017  -0.000208
     9  H    0.000078   0.055545   0.002585   0.022115  -0.000001   0.004050
    10  O    0.022146   0.011635  -0.000096   0.002251  -0.000001  -0.000768
    11  H   -0.001384  -0.000311   0.000023  -0.000690  -0.000000  -0.000178
    12  O    0.279388   0.002341  -0.000004   0.000669  -0.000003   0.000583
    13  H    0.367687  -0.001005   0.000000  -0.000107   0.000000  -0.000004
    14  C   -0.001005   9.387121   0.418377  -2.112252  -0.088314  -0.643025
    15  H    0.000000   0.418377   0.463061  -0.054110   0.003673  -0.024939
    16  C   -0.000107  -2.112252  -0.054110  12.483484   0.511291  -0.445438
    17  H    0.000000  -0.088314   0.003673   0.511291   0.471268  -0.072692
    18  C   -0.000004  -0.643025  -0.024939  -0.445438  -0.072692   8.237597
    19  O    0.000000   0.147050   0.000843  -0.186642  -0.005812   0.424037
    20  O   -0.000000  -0.249315   0.019778   0.135749   0.018961  -0.151191
    21  C   -0.000000   0.015280  -0.004377  -0.093925  -0.001952   0.195944
    22  C    0.000000   0.120352   0.002321  -0.148714  -0.000241   0.073678
    23  C    0.000000  -0.058678  -0.002609   0.058852   0.000112   0.001852
    24  C   -0.000000  -0.183258   0.008381   0.078604   0.000852   0.007111
    25  C    0.000000  -0.055733  -0.000486  -0.049309   0.002931  -0.296996
    26  H   -0.000000   0.000585   0.002406  -0.002312   0.000009   0.003019
    27  H    0.000000   0.000328   0.000010  -0.000505   0.000000   0.000093
    28  H   -0.000000  -0.002242  -0.000002   0.000427  -0.000000   0.005504
    29  H   -0.000000  -0.001747  -0.000042   0.002623   0.000000  -0.001723
    30  H   -0.000000  -0.003452  -0.000168   0.008502   0.000005   0.011975
    31  H    0.000000  -0.002583  -0.000036   0.010779   0.000038   0.013721
    32  C   -0.000000  -0.013166  -0.006517  -0.302560  -0.004079   0.104836
    33  H    0.000000  -0.009836  -0.000099  -0.005728   0.000045  -0.010939
    34  O    0.000000   0.000729  -0.000008   0.000089  -0.000001   0.016436
    35  H   -0.000000  -0.000480  -0.000004   0.001994   0.000000   0.006766
    36  O   -0.000000  -0.002470  -0.000336   0.006535   0.000000  -0.000781
    37  H    0.000000   0.000564   0.000001  -0.001074  -0.000000  -0.000422
    38  O    0.000000  -0.000797  -0.000037   0.001588   0.000003  -0.000158
    39  H   -0.000000  -0.000378  -0.000001   0.000749   0.000000  -0.001016
    40  C    0.000001  -0.046226   0.002217   0.044220   0.002223  -0.196037
    41  O    0.000000  -0.002347   0.000966   0.016969  -0.000074   0.002721
    42  O   -0.000000  -0.001819   0.000255  -0.020839   0.000081   0.009120
    43  H   -0.000000   0.014166  -0.001320  -0.016732  -0.000001  -0.000647
              19         20         21         22         23         24
     1  H   -0.000048  -0.000312  -0.000106   0.000004  -0.000014  -0.000028
     2  C    0.033490   0.013134  -0.026383   0.018154   0.005192  -0.010075
     3  C   -0.000182  -0.013148  -0.002386   0.004780  -0.000064  -0.003852
     4  C    0.002949  -0.008772   0.005595   0.000990   0.000221   0.001721
     5  C   -0.008477  -0.049309   0.042343   0.063564  -0.019680  -0.058565
     6  C   -0.003611  -0.037862   0.045617   0.029439  -0.025145  -0.046898
     7  C    0.000554   0.000144   0.000049   0.001720  -0.000419  -0.002535
     8  H    0.000001   0.000001  -0.000000   0.000000   0.000000  -0.000000
     9  H   -0.000009  -0.000125   0.000145  -0.000369  -0.000130   0.000188
    10  O    0.000001  -0.000009   0.000036   0.000030   0.000002  -0.000022
    11  H    0.000000  -0.000002   0.000004   0.000013  -0.000004  -0.000018
    12  O   -0.000000  -0.000000   0.000005  -0.000003   0.000001   0.000002
    13  H    0.000000  -0.000000  -0.000000   0.000000   0.000000  -0.000000
    14  C    0.147050  -0.249315   0.015280   0.120352  -0.058678  -0.183258
    15  H    0.000843   0.019778  -0.004377   0.002321  -0.002609   0.008381
    16  C   -0.186642   0.135749  -0.093925  -0.148714   0.058852   0.078604
    17  H   -0.005812   0.018961  -0.001952  -0.000241   0.000112   0.000852
    18  C    0.424037  -0.151191   0.195944   0.073678   0.001852   0.007111
    19  O    8.150344  -0.175419  -0.000851   0.013105  -0.004506   0.024227
    20  O   -0.175419   8.631244  -0.400672   0.012772   0.001453  -0.070628
    21  C   -0.000851  -0.400672  10.147678   0.244682  -1.079389  -0.664377
    22  C    0.013105   0.012772   0.244682   7.469279  -0.934920  -1.076369
    23  C   -0.004506   0.001453  -1.079389  -0.934920   7.886845   0.437569
    24  C    0.024227  -0.070628  -0.664377  -1.076369   0.437569   8.146565
    25  C   -0.119720   0.309589  -1.555780  -0.793208   0.222746   0.665457
    26  H   -0.000095   0.000618   0.010511   0.490427  -0.052831  -0.056684
    27  H   -0.000004   0.000990  -0.078919   0.014043   0.453293  -0.013794
    28  H   -0.000085   0.010590  -0.148239  -0.007094  -0.011560   0.006007
    29  H   -0.000012   0.000574  -0.026518  -0.091931   0.433138   0.030389
    30  H   -0.000512   0.002483  -0.003283  -0.053642   0.002626   0.424227
    31  H    0.000640  -0.002344  -0.056399  -0.015139   0.021358   0.005047
    32  C    0.064517  -0.179868   0.527822  -0.067619  -0.285716  -1.376162
    33  H    0.007533  -0.034147  -0.009947   0.009407  -0.005485   0.005615
    34  O    0.000353   0.010755  -0.064878  -0.134524   0.051495   0.335404
    35  H   -0.000055  -0.002192   0.009790   0.001738  -0.015685  -0.015181
    36  O   -0.000017  -0.006995  -0.008022   0.247769  -0.123373  -0.087520
    37  H    0.000005   0.000389  -0.000052   0.112631  -0.030830  -0.054522
    38  O   -0.000134   0.010752   0.368469  -0.015133  -0.253665   0.016078
    39  H   -0.000013   0.000870   0.048567  -0.005422   0.047294   0.005820
    40  C   -0.004460   0.100343  -1.267097   0.363541  -0.420168  -0.129069
    41  O   -0.002812   0.015417  -0.230065  -0.011613   0.054775   0.013532
    42  O   -0.000160   0.036181  -0.334007  -0.036491   0.090842   0.010370
    43  H    0.000083  -0.001847   0.035888   0.006152  -0.010544  -0.001240
              25         26         27         28         29         30
     1  H   -0.000053   0.000000  -0.000000   0.000000  -0.000000   0.000000
     2  C    0.038145  -0.002174   0.000013  -0.000069   0.000034  -0.000337
     3  C   -0.001416   0.001556   0.000011   0.000002  -0.000232   0.000011
     4  C    0.003229   0.000050   0.000000  -0.000004  -0.000009  -0.000050
     5  C   -0.042468  -0.007718   0.000051  -0.000169  -0.000287  -0.000133
     6  C   -0.054989   0.005498   0.000050  -0.000038  -0.000955   0.000469
     7  C   -0.001391  -0.000074  -0.000000  -0.000001   0.000004   0.000020
     8  H    0.000001   0.000000   0.000000  -0.000000   0.000000   0.000000
     9  H   -0.000028  -0.000023  -0.000000   0.000000   0.000002   0.000001
    10  O    0.000012  -0.000001  -0.000000  -0.000000  -0.000000  -0.000000
    11  H   -0.000003   0.000000   0.000000  -0.000000  -0.000000   0.000000
    12  O    0.000000   0.000000  -0.000000   0.000000  -0.000000  -0.000000
    13  H    0.000000  -0.000000   0.000000  -0.000000  -0.000000  -0.000000
    14  C   -0.055733   0.000585   0.000328  -0.002242  -0.001747  -0.003452
    15  H   -0.000486   0.002406   0.000010  -0.000002  -0.000042  -0.000168
    16  C   -0.049309  -0.002312  -0.000505   0.000427   0.002623   0.008502
    17  H    0.002931   0.000009   0.000000  -0.000000   0.000000   0.000005
    18  C   -0.296996   0.003019   0.000093   0.005504  -0.001723   0.011975
    19  O   -0.119720  -0.000095  -0.000004  -0.000085  -0.000012  -0.000512
    20  O    0.309589   0.000618   0.000990   0.010590   0.000574   0.002483
    21  C   -1.555780   0.010511  -0.078919  -0.148239  -0.026518  -0.003283
    22  C   -0.793208   0.490427   0.014043  -0.007094  -0.091931  -0.053642
    23  C    0.222746  -0.052831   0.453293  -0.011560   0.433138   0.002626
    24  C    0.665457  -0.056684  -0.013794   0.006007   0.030389   0.424227
    25  C    9.022447   0.013256  -0.003414   0.528685   0.018396  -0.008769
    26  H    0.013256   0.473002   0.004222   0.000190  -0.008228  -0.006211
    27  H   -0.003414   0.004222   0.458005   0.001922  -0.026742  -0.000293
    28  H    0.528685   0.000190   0.001922   0.455262  -0.000193   0.000092
    29  H    0.018396  -0.008228  -0.026742  -0.000193   0.471372   0.000007
    30  H   -0.008769  -0.006211  -0.000293   0.000092   0.000007   0.474746
    31  H    0.446541   0.000035   0.000003  -0.017673  -0.000299   0.000050
    32  C   -1.646467  -0.025894  -0.016704  -0.048079  -0.008558  -0.008274
    33  H    0.019230  -0.000138  -0.000084  -0.002533   0.000075  -0.005269
    34  O   -0.000379   0.009698  -0.000753   0.001838  -0.000776  -0.041718
    35  H   -0.024136  -0.000335   0.000182   0.000304   0.000105  -0.007090
    36  O    0.004715  -0.050245  -0.010726  -0.000245   0.002320   0.002391
    37  H    0.001844   0.006436   0.001741   0.000031  -0.001874  -0.001512
    38  O   -0.115773  -0.000110  -0.005869  -0.001397   0.000740   0.000150
    39  H   -0.013397   0.000036   0.000422   0.000162   0.000255  -0.000002
    40  C    0.072502  -0.013667   0.007189   0.014880   0.000372  -0.002017
    41  O    0.026048   0.000492  -0.000108   0.000950  -0.000668   0.000021
    42  O    0.043285   0.001139   0.001380  -0.000084  -0.001560   0.000236
    43  H    0.000481   0.001070   0.000093  -0.000012  -0.000124  -0.000011
              31         32         33         34         35         36
     1  H    0.000000   0.000003  -0.000000   0.000000   0.000000   0.000000
     2  C   -0.000336  -0.009348  -0.000089  -0.000009  -0.000007  -0.000100
     3  C    0.000025  -0.000719  -0.000006   0.000031  -0.000003  -0.000602
     4  C   -0.000064   0.007335   0.000005   0.000004  -0.000001  -0.000012
     5  C    0.000106  -0.003589  -0.000835  -0.000050   0.000078  -0.000019
     6  C    0.000004   0.012647  -0.000014   0.000216  -0.000016  -0.002439
     7  C   -0.000002  -0.000051  -0.000001  -0.000000   0.000000  -0.000002
     8  H   -0.000000  -0.000000  -0.000000  -0.000000   0.000000  -0.000000
     9  H   -0.000000   0.000269  -0.000000  -0.000000   0.000000   0.000011
    10  O   -0.000000   0.000000  -0.000000   0.000000  -0.000000  -0.000000
    11  H    0.000000   0.000007   0.000000   0.000000   0.000000  -0.000000
    12  O   -0.000000   0.000004   0.000000  -0.000000  -0.000000   0.000000
    13  H    0.000000  -0.000000   0.000000   0.000000  -0.000000  -0.000000
    14  C   -0.002583  -0.013166  -0.009836   0.000729  -0.000480  -0.002470
    15  H   -0.000036  -0.006517  -0.000099  -0.000008  -0.000004  -0.000336
    16  C    0.010779  -0.302560  -0.005728   0.000089   0.001994   0.006535
    17  H    0.000038  -0.004079   0.000045  -0.000001   0.000000   0.000000
    18  C    0.013721   0.104836  -0.010939   0.016436   0.006766  -0.000781
    19  O    0.000640   0.064517   0.007533   0.000353  -0.000055  -0.000017
    20  O   -0.002344  -0.179868  -0.034147   0.010755  -0.002192  -0.006995
    21  C   -0.056399   0.527822  -0.009947  -0.064878   0.009790  -0.008022
    22  C   -0.015139  -0.067619   0.009407  -0.134524   0.001738   0.247769
    23  C    0.021358  -0.285716  -0.005485   0.051495  -0.015685  -0.123373
    24  C    0.005047  -1.376162   0.005615   0.335404  -0.015181  -0.087520
    25  C    0.446541  -1.646467   0.019230  -0.000379  -0.024136   0.004715
    26  H    0.000035  -0.025894  -0.000138   0.009698  -0.000335  -0.050245
    27  H    0.000003  -0.016704  -0.000084  -0.000753   0.000182  -0.010726
    28  H   -0.017673  -0.048079  -0.002533   0.001838   0.000304  -0.000245
    29  H   -0.000299  -0.008558   0.000075  -0.000776   0.000105   0.002320
    30  H    0.000050  -0.008274  -0.005269  -0.041718  -0.007090   0.002391
    31  H    0.446123  -0.037786  -0.005470   0.000382   0.000022   0.000178
    32  C   -0.037786   8.981592   0.343374  -0.134487   0.056302   0.064952
    33  H   -0.005470   0.343374   0.474474   0.000005   0.004421  -0.000638
    34  O    0.000382  -0.134487   0.000005   8.086781   0.244655  -0.019034
    35  H    0.000022   0.056302   0.004421   0.244655   0.412140   0.003083
    36  O    0.000178   0.064952  -0.000638  -0.019034   0.003083   8.084286
    37  H   -0.000009  -0.007059  -0.000040   0.018398  -0.001732   0.241890
    38  O   -0.002579   0.023097  -0.000223  -0.000519   0.000162  -0.001087
    39  H    0.002160  -0.016193   0.000042   0.000097   0.000003   0.000055
    40  C   -0.036265   0.169986   0.013035  -0.007091   0.002880  -0.004034
    41  O    0.006324  -0.051431  -0.000003   0.000170  -0.000004   0.000060
    42  O    0.002277  -0.048735   0.000614   0.000430   0.000056   0.000631
    43  H   -0.000125  -0.012896  -0.000000   0.000028   0.000001  -0.000048
              37         38         39         40         41         42
     1  H   -0.000000  -0.000000   0.000000   0.000339  -0.000001  -0.000008
     2  C   -0.000006   0.000558  -0.000036   0.029754  -0.007561   0.024123
     3  C    0.000026   0.000026  -0.000001  -0.009528   0.002057   0.006766
     4  C    0.000001  -0.000025  -0.000001  -0.008285  -0.000950   0.001921
     5  C   -0.000131  -0.000347  -0.000051  -0.034662  -0.001994   0.034887
     6  C    0.000181  -0.000913   0.000061  -0.014643  -0.008944  -0.039622
     7  C   -0.000001   0.000002   0.000001   0.002196  -0.001067  -0.000019
     8  H   -0.000000  -0.000000   0.000000  -0.000001  -0.000000  -0.000000
     9  H   -0.000000  -0.000001   0.000000   0.000904   0.000010  -0.000337
    10  O    0.000000   0.000000  -0.000000  -0.000123  -0.000000  -0.000076
    11  H   -0.000000  -0.000000   0.000000  -0.000019  -0.000000  -0.000000
    12  O    0.000000  -0.000000  -0.000000  -0.000020   0.000000  -0.000003
    13  H    0.000000   0.000000  -0.000000   0.000001   0.000000  -0.000000
    14  C    0.000564  -0.000797  -0.000378  -0.046226  -0.002347  -0.001819
    15  H    0.000001  -0.000037  -0.000001   0.002217   0.000966   0.000255
    16  C   -0.001074   0.001588   0.000749   0.044220   0.016969  -0.020839
    17  H   -0.000000   0.000003   0.000000   0.002223  -0.000074   0.000081
    18  C   -0.000422  -0.000158  -0.001016  -0.196037   0.002721   0.009120
    19  O    0.000005  -0.000134  -0.000013  -0.004460  -0.002812  -0.000160
    20  O    0.000389   0.010752   0.000870   0.100343   0.015417   0.036181
    21  C   -0.000052   0.368469   0.048567  -1.267097  -0.230065  -0.334007
    22  C    0.112631  -0.015133  -0.005422   0.363541  -0.011613  -0.036491
    23  C   -0.030830  -0.253665   0.047294  -0.420168   0.054775   0.090842
    24  C   -0.054522   0.016078   0.005820  -0.129069   0.013532   0.010370
    25  C    0.001844  -0.115773  -0.013397   0.072502   0.026048   0.043285
    26  H    0.006436  -0.000110   0.000036  -0.013667   0.000492   0.001139
    27  H    0.001741  -0.005869   0.000422   0.007189  -0.000108   0.001380
    28  H    0.000031  -0.001397   0.000162   0.014880   0.000950  -0.000084
    29  H   -0.001874   0.000740   0.000255   0.000372  -0.000668  -0.001560
    30  H   -0.001512   0.000150  -0.000002  -0.002017   0.000021   0.000236
    31  H   -0.000009  -0.002579   0.002160  -0.036265   0.006324   0.002277
    32  C   -0.007059   0.023097  -0.016193   0.169986  -0.051431  -0.048735
    33  H   -0.000040  -0.000223   0.000042   0.013035  -0.000003   0.000614
    34  O    0.018398  -0.000519   0.000097  -0.007091   0.000170   0.000430
    35  H   -0.001732   0.000162   0.000003   0.002880  -0.000004   0.000056
    36  O    0.241890  -0.001087   0.000055  -0.004034   0.000060   0.000631
    37  H    0.423337  -0.000133   0.000002  -0.000261   0.000002   0.000009
    38  O   -0.000133   8.031886   0.268810  -0.042673   0.007379   0.017852
    39  H    0.000002   0.268810   0.395723  -0.045988   0.006722   0.001694
    40  C   -0.000261  -0.042673  -0.045988   6.665148   0.582572   0.366879
    41  O    0.000002   0.007379   0.006722   0.582572   8.024863  -0.129123
    42  O    0.000009   0.017852   0.001694   0.366879  -0.129123   7.869795
    43  H    0.000008  -0.000562   0.000127  -0.000217  -0.006012   0.236841
              43
     1  H    0.000003
     2  C   -0.001224
     3  C    0.007123
     4  C    0.000275
     5  C    0.006973
     6  C    0.006753
     7  C   -0.000070
     8  H    0.000000
     9  H   -0.000065
    10  O    0.000057
    11  H    0.000004
    12  O    0.000003
    13  H   -0.000000
    14  C    0.014166
    15  H   -0.001320
    16  C   -0.016732
    17  H   -0.000001
    18  C   -0.000647
    19  O    0.000083
    20  O   -0.001847
    21  C    0.035888
    22  C    0.006152
    23  C   -0.010544
    24  C   -0.001240
    25  C    0.000481
    26  H    0.001070
    27  H    0.000093
    28  H   -0.000012
    29  H   -0.000124
    30  H   -0.000011
    31  H   -0.000125
    32  C   -0.012896
    33  H   -0.000000
    34  O    0.000028
    35  H    0.000001
    36  O   -0.000048
    37  H    0.000008
    38  O   -0.000562
    39  H    0.000127
    40  C   -0.000217
    41  O   -0.006012
    42  O    0.236841
    43  H    0.399557
 Mulliken charges:
               1
     1  H    0.173179
     2  C   -0.670165
     3  C   -0.178258
     4  C   -0.200986
     5  C    1.493070
     6  C   -0.511748
     7  C   -0.349130
     8  H    0.168439
     9  H    0.171774
    10  O   -0.393886
    11  H    0.338995
    12  O   -0.336872
    13  H    0.325027
    14  C    0.121614
    15  H    0.182027
    16  C   -0.318357
    17  H    0.172684
    18  C    0.057089
    19  O   -0.356098
    20  O    0.051371
    21  C    0.359198
    22  C    0.091838
    23  C   -0.434249
    24  C   -0.372370
    25  C   -0.655621
    26  H    0.202485
    27  H    0.213875
    28  H    0.212870
    29  H    0.212074
    30  H    0.214732
    31  H    0.221295
    32  C   -0.044792
    33  H    0.213649
    34  O   -0.373769
    35  H    0.322239
    36  O   -0.340132
    37  H    0.292164
    38  O   -0.305415
    39  H    0.302826
    40  C   -0.158631
    41  O   -0.307272
    42  O   -0.144777
    43  H    0.338012
 Sum of Mulliken charges =  -0.00000
 Mulliken charges with hydrogens summed into heavy atoms:
               1
     2  C   -0.496986
     3  C   -0.178258
     4  C   -0.032547
     5  C    1.493070
     6  C   -0.339974
     7  C   -0.349130
    10  O   -0.054892
    12  O   -0.011845
    14  C    0.303641
    16  C   -0.145673
    18  C    0.057089
    19  O   -0.356098
    20  O    0.051371
    21  C    0.359198
    22  C    0.294323
    23  C   -0.008300
    24  C   -0.157637
    25  C   -0.221456
    32  C    0.168856
    34  O   -0.051530
    36  O   -0.047968
    38  O   -0.002588
    40  C   -0.158631
    41  O   -0.307272
    42  O    0.193236
 Electronic spatial extent (au):  <R**2>=          10814.7829
 Charge=             -0.0000 electrons
 Dipole moment (field-independent basis, Debye):
    X=             -2.0503    Y=              3.8966    Z=             -2.9824  Tot=              5.3181
 Quadrupole moment (field-independent basis, Debye-Ang):
   XX=           -145.5166   YY=           -157.3619   ZZ=           -147.3213
   XY=            -15.0782   XZ=            -12.7579   YZ=             -1.2376
 Traceless Quadrupole moment (field-independent basis, Debye-Ang):
   XX=              4.5500   YY=             -7.2953   ZZ=              2.7453
   XY=            -15.0782   XZ=            -12.7579   YZ=             -1.2376
 Octapole moment (field-independent basis, Debye-Ang**2):
  XXX=            125.4807  YYY=             59.9176  ZZZ=            -29.9783  XYY=            -89.3554
  XXY=             27.8869  XXZ=            -76.6162  XZZ=             42.4664  YZZ=              7.6726
  YYZ=             22.2500  XYZ=             -2.4405
 Hexadecapole moment (field-independent basis, Debye-Ang**3):
 XXXX=         -11117.2835 YYYY=          -2189.6450 ZZZZ=          -1312.3805 XXXY=           -416.7568
 XXXZ=           -341.3957 YYYX=           -103.5158 YYYZ=            -52.1903 ZZZX=           -185.8298
 ZZZY=            -17.6274 XXYY=          -1845.1872 XXZZ=          -1934.8448 YYZZ=           -606.5819
 XXYZ=            -59.5113 YYXZ=             61.2337 ZZXY=            -76.9975
 N-N= 2.311007340403D+03 E-N=-7.662170807654D+03  KE= 1.293163750798D+03
 D1PCM: PCM CHGder 1st derivatives, ID1Alg=3 FixD1E=F DoIter=F DoCFld=F I1PDM=0.
 Calling FoFJK, ICntrl=      2127 FMM=F ISym2X=0 I1Cent= 0 IOpClX= 0 NMat=1 NMatS=1 NMatT=0.
 ***** Axes restored to original set *****
 -------------------------------------------------------------------
 Center     Atomic                   Forces (Hartrees/Bohr)
 Number     Number              X              Y              Z
 -------------------------------------------------------------------
      1        1           0.000330756    0.000374392   -0.000046669
      2        6          -0.000763041    0.002564058   -0.000035640
      3        6           0.000749753   -0.000280694   -0.000057942
      4        6           0.000871662   -0.000042321    0.000259753
      5        6           0.000182581   -0.000193840   -0.000040639
      6        6          -0.002445473   -0.001474157   -0.000798933
      7        6          -0.009046086    0.003159673   -0.001472433
      8        1          -0.000243108    0.000852637   -0.000015220
      9        1           0.001165378    0.000005442    0.000530948
     10        8           0.002322706    0.000431421    0.000585706
     11        1          -0.003439831   -0.002588736   -0.000859108
     12        8           0.006513517    0.000507850    0.001210578
     13        1           0.001761161   -0.002361254    0.000283160
     14        6           0.000471074   -0.003673371    0.000714257
     15        1           0.001698974   -0.000622880    0.000496230
     16        6          -0.004126003    0.005573140   -0.000609394
     17        1           0.000826826    0.000269116    0.000038059
     18        6           0.011953948   -0.022778775    0.002216562
     19        8          -0.007639225    0.014727795   -0.001227539
     20        8           0.002604175    0.007375179    0.000200393
     21        6           0.001515190    0.000068687   -0.003583027
     22        6           0.003280616    0.006508407    0.002470940
     23        6           0.000028654   -0.001006115   -0.000282111
     24        6          -0.001191719   -0.001542927   -0.001508525
     25        6           0.000666790   -0.000290130    0.000225025
     26        1          -0.000042034    0.000086829   -0.000224739
     27        1           0.000024296   -0.000245477   -0.000506588
     28        1           0.000395760    0.000657927   -0.000268207
     29        1           0.000300758   -0.000121816    0.000633291
     30        1          -0.001211303    0.000900201    0.000397562
     31        1          -0.000808062   -0.000435631    0.000776938
     32        6          -0.003214213   -0.000253638   -0.000519453
     33        1          -0.000871346   -0.002440099   -0.000229218
     34        8           0.000471756   -0.001040733    0.001924139
     35        1           0.000560249    0.002050140   -0.002902782
     36        8          -0.000341448   -0.004011680   -0.000867363
     37        1          -0.002099134   -0.000861281   -0.000450590
     38        8          -0.001137674   -0.000869221    0.002434454
     39        1          -0.001060406    0.001885745    0.001283150
     40        6           0.000634410   -0.015554168   -0.006412699
     41        8           0.003226815    0.009770357    0.004773416
     42        8          -0.006980307    0.006474015    0.002250903
     43        1           0.004102606   -0.001554071   -0.000786647
 -------------------------------------------------------------------
 Cartesian Forces:  Max     0.022778775 RMS     0.003889077

 GradGradGradGradGradGradGradGradGradGradGradGradGradGradGradGradGradGrad
 Berny optimization.
 FormGI is forming the generalized inverse of G from B-inverse, IUseBI=4.
 Internal  Forces:  Max     0.016627576 RMS     0.001973889
 Search for a local minimum.
 Step number   1 out of a maximum of  243
 All quantities printed in internal units (Hartrees-Bohrs-Radians)
 Mixed Optimization -- RFO/linear search
 Second derivative matrix not updated -- first step.
 ITU=  0
     Eigenvalues ---    0.00230   0.00476   0.00513   0.00608   0.00781
     Eigenvalues ---    0.01078   0.01182   0.01242   0.01272   0.01327
     Eigenvalues ---    0.01406   0.01494   0.01800   0.01959   0.02014
     Eigenvalues ---    0.02024   0.02068   0.02077   0.02100   0.02126
     Eigenvalues ---    0.02137   0.02143   0.02145   0.02179   0.02209
     Eigenvalues ---    0.02220   0.02262   0.02262   0.02383   0.02807
     Eigenvalues ---    0.03810   0.03965   0.04410   0.04667   0.04793
     Eigenvalues ---    0.04965   0.05350   0.05706   0.06129   0.06375
     Eigenvalues ---    0.06823   0.07187   0.07236   0.07408   0.08145
     Eigenvalues ---    0.08347   0.08502   0.09595   0.10163   0.13928
     Eigenvalues ---    0.14653   0.15998   0.15999   0.16000   0.16000
     Eigenvalues ---    0.16000   0.16000   0.16000   0.16000   0.16000
     Eigenvalues ---    0.16000   0.16000   0.16430   0.17188   0.17754
     Eigenvalues ---    0.19766   0.22000   0.22000   0.22371   0.23478
     Eigenvalues ---    0.24607   0.24988   0.24999   0.24999   0.25000
     Eigenvalues ---    0.25000   0.25000   0.25000   0.25000   0.26870
     Eigenvalues ---    0.27547   0.27811   0.28233   0.28788   0.29204
     Eigenvalues ---    0.29450   0.34225   0.34429   0.34532   0.34576
     Eigenvalues ---    0.34651   0.34806   0.34876   0.35205   0.35288
     Eigenvalues ---    0.35625   0.35677   0.35697   0.35915   0.37267
     Eigenvalues ---    0.38723   0.40416   0.40736   0.41423   0.42186
     Eigenvalues ---    0.42220   0.44950   0.45471   0.46795   0.48029
     Eigenvalues ---    0.49901   0.51799   0.53299   0.53574   0.54122
     Eigenvalues ---    0.54164   0.54311   0.54997   0.55160   0.55498
     Eigenvalues ---    0.55953   0.99841   1.01318
 RFO step:  Lambda=-2.90278538D-03 EMin= 2.30000000D-03
 Linear search not attempted -- first point.
 Iteration  1 RMS(Cart)=  0.12038733 RMS(Int)=  0.00279517
 Iteration  2 RMS(Cart)=  0.00646931 RMS(Int)=  0.00007493
 Iteration  3 RMS(Cart)=  0.00001929 RMS(Int)=  0.00007455
 Iteration  4 RMS(Cart)=  0.00000000 RMS(Int)=  0.00007455
 Variable       Old X    -DE/DX   Delta X   Delta X   Delta X     New X
                                 (Linear)    (Quad)   (Total)
    R1        2.04558   0.00026   0.00000   0.00072   0.00072   2.04630
    R2        2.62109  -0.00008   0.00000  -0.00012  -0.00012   2.62097
    R3        2.65512   0.00105   0.00000   0.00229   0.00229   2.65741
    R4        2.61740  -0.00036   0.00000  -0.00079  -0.00079   2.61661
    R5        2.65164   0.00227   0.00000   0.00503   0.00503   2.65667
    R6        2.59965   0.00157   0.00000   0.00312   0.00312   2.60277
    R7        2.63405   0.00126   0.00000   0.00277   0.00277   2.63682
    R8        2.04672   0.00045   0.00000   0.00125   0.00125   2.04796
    R9        2.66122   0.00045   0.00000   0.00091   0.00092   2.66214
   R10        2.75446  -0.00223   0.00000  -0.00594  -0.00594   2.74852
   R11        2.05344  -0.00084   0.00000  -0.00237  -0.00237   2.05107
   R12        2.56422   0.00861   0.00000   0.01598   0.01598   2.58019
   R13        1.81835   0.00436   0.00000   0.00788   0.00788   1.82623
   R14        1.82621   0.00258   0.00000   0.00473   0.00473   1.83094
   R15        2.05210  -0.00049   0.00000  -0.00139  -0.00139   2.05071
   R16        2.54294   0.00310   0.00000   0.00552   0.00552   2.54846
   R17        2.04590   0.00063   0.00000   0.00176   0.00176   2.04766
   R18        2.77514  -0.00335   0.00000  -0.00926  -0.00926   2.76588
   R19        2.28703   0.01663   0.00000   0.01661   0.01661   2.30363
   R20        2.58092  -0.00439   0.00000  -0.00843  -0.00843   2.57250
   R21        2.73327   0.00379   0.00000   0.00970   0.00970   2.74297
   R22        2.89332   0.00022   0.00000  -0.00016  -0.00015   2.89317
   R23        2.91418  -0.00019   0.00000  -0.00129  -0.00130   2.91288
   R24        2.70565   0.00439   0.00000   0.01070   0.01070   2.71635
   R25        2.91631   0.00079   0.00000   0.00278   0.00278   2.91909
   R26        2.90260  -0.00025   0.00000   0.00022   0.00022   2.90282
   R27        2.89800   0.00063   0.00000   0.00272   0.00273   2.90074
   R28        2.05876  -0.00005   0.00000  -0.00015  -0.00015   2.05861
   R29        2.68644   0.00548   0.00000   0.01290   0.01290   2.69934
   R30        2.06613   0.00000   0.00000   0.00001   0.00001   2.06614
   R31        2.05990   0.00057   0.00000   0.00163   0.00163   2.06153
   R32        2.06952  -0.00103   0.00000  -0.00298  -0.00298   2.06654
   R33        2.89876  -0.00035   0.00000  -0.00023  -0.00024   2.89853
   R34        2.70992  -0.00098   0.00000  -0.00241  -0.00241   2.70751
   R35        2.06368  -0.00039   0.00000  -0.00112  -0.00112   2.06257
   R36        2.06246  -0.00034   0.00000  -0.00096  -0.00096   2.06150
   R37        2.88351   0.00028   0.00000  -0.00013  -0.00013   2.88338
   R38        2.06442  -0.00138   0.00000  -0.00395  -0.00395   2.06046
   R39        1.81690   0.00323   0.00000   0.00583   0.00583   1.82273
   R40        1.82449   0.00209   0.00000   0.00383   0.00383   1.82832
   R41        1.82583   0.00190   0.00000   0.00349   0.00349   1.82932
   R42        2.28115   0.01132   0.00000   0.01114   0.01114   2.29230
   R43        2.54692  -0.00582   0.00000  -0.01043  -0.01043   2.53649
   R44        1.83376   0.00305   0.00000   0.00569   0.00569   1.83945
    A1        2.07595   0.00028   0.00000   0.00047   0.00047   2.07642
    A2        2.09640   0.00111   0.00000   0.00559   0.00558   2.10198
    A3        2.11081  -0.00139   0.00000  -0.00604  -0.00604   2.10477
    A4        2.09861  -0.00106   0.00000  -0.00405  -0.00405   2.09456
    A5        2.17559  -0.00242   0.00000  -0.00963  -0.00963   2.16596
    A6        2.00898   0.00348   0.00000   0.01367   0.01367   2.02265
    A7        2.10284  -0.00013   0.00000  -0.00013  -0.00013   2.10271
    A8        2.11661  -0.00071   0.00000  -0.00472  -0.00471   2.11190
    A9        2.06373   0.00085   0.00000   0.00485   0.00485   2.06857
   A10        2.06129   0.00198   0.00000   0.00777   0.00777   2.06906
   A11        2.15758  -0.00070   0.00000  -0.00272  -0.00272   2.15485
   A12        2.06429  -0.00128   0.00000  -0.00503  -0.00504   2.05926
   A13        2.11138  -0.00042   0.00000  -0.00198  -0.00198   2.10940
   A14        2.08320  -0.00072   0.00000  -0.00473  -0.00474   2.07846
   A15        2.08857   0.00115   0.00000   0.00677   0.00676   2.09532
   A16        2.08141   0.00103   0.00000   0.00444   0.00444   2.08585
   A17        2.11450   0.00062   0.00000   0.00224   0.00224   2.11674
   A18        2.08728  -0.00164   0.00000  -0.00669  -0.00669   2.08059
   A19        1.93812  -0.00098   0.00000  -0.00601  -0.00601   1.93211
   A20        1.90196   0.00266   0.00000   0.01632   0.01632   1.91828
   A21        2.01367  -0.00091   0.00000  -0.00714  -0.00714   2.00653
   A22        2.22882  -0.00186   0.00000  -0.00836  -0.00836   2.22046
   A23        2.04069   0.00277   0.00000   0.01548   0.01548   2.05617
   A24        2.14634  -0.00075   0.00000  -0.00445  -0.00446   2.14188
   A25        2.15548   0.00027   0.00000   0.00118   0.00117   2.15665
   A26        1.98121   0.00048   0.00000   0.00315   0.00314   1.98435
   A27        2.17633  -0.00224   0.00000  -0.00882  -0.00884   2.16750
   A28        1.96218   0.00345   0.00000   0.01368   0.01367   1.97585
   A29        2.14462  -0.00121   0.00000  -0.00477  -0.00478   2.13984
   A30        2.06080   0.00506   0.00000   0.02000   0.02000   2.08080
   A31        1.93054   0.00051   0.00000  -0.00319  -0.00329   1.92724
   A32        1.85530   0.00011   0.00000   0.00481   0.00486   1.86016
   A33        2.01042  -0.00124   0.00000  -0.01209  -0.01209   1.99833
   A34        1.91489  -0.00043   0.00000   0.00121   0.00123   1.91612
   A35        1.90865   0.00018   0.00000   0.00006  -0.00001   1.90864
   A36        1.83977   0.00089   0.00000   0.01049   0.01050   1.85027
   A37        1.94827   0.00120   0.00000   0.00818   0.00816   1.95643
   A38        1.91171  -0.00011   0.00000  -0.00061  -0.00061   1.91110
   A39        1.94162  -0.00115   0.00000  -0.00686  -0.00686   1.93476
   A40        1.88142  -0.00061   0.00000  -0.00449  -0.00449   1.87694
   A41        1.93069   0.00028   0.00000   0.00311   0.00314   1.93383
   A42        1.84628   0.00034   0.00000   0.00021   0.00020   1.84648
   A43        1.98694  -0.00072   0.00000  -0.00502  -0.00506   1.98188
   A44        1.85664   0.00072   0.00000   0.00524   0.00525   1.86189
   A45        1.92582  -0.00025   0.00000  -0.00270  -0.00269   1.92313
   A46        1.90067  -0.00028   0.00000  -0.00104  -0.00103   1.89964
   A47        1.90792   0.00060   0.00000   0.00182   0.00182   1.90974
   A48        1.88243  -0.00004   0.00000   0.00214   0.00214   1.88457
   A49        1.89531   0.00035   0.00000   0.00609   0.00612   1.90143
   A50        1.94267  -0.00158   0.00000  -0.00221  -0.00228   1.94039
   A51        1.86463   0.00259   0.00000   0.01803   0.01806   1.88270
   A52        1.91264   0.00049   0.00000  -0.00545  -0.00546   1.90718
   A53        1.92960  -0.00105   0.00000  -0.01242  -0.01253   1.91706
   A54        1.91857  -0.00078   0.00000  -0.00363  -0.00367   1.91490
   A55        1.86305   0.00063   0.00000   0.00747   0.00748   1.87052
   A56        1.92425  -0.00026   0.00000  -0.00499  -0.00494   1.91931
   A57        1.97016  -0.00081   0.00000  -0.00615  -0.00620   1.96395
   A58        1.89409  -0.00045   0.00000  -0.00464  -0.00465   1.88944
   A59        1.89195   0.00020   0.00000   0.00151   0.00154   1.89350
   A60        1.91790   0.00070   0.00000   0.00683   0.00683   1.92472
   A61        1.83052   0.00081   0.00000   0.00510   0.00510   1.83562
   A62        1.92570  -0.00199   0.00000  -0.01152  -0.01150   1.91420
   A63        1.90327   0.00099   0.00000   0.01298   0.01301   1.91628
   A64        1.95049   0.00118   0.00000   0.00211   0.00207   1.95257
   A65        1.92997  -0.00181   0.00000  -0.01728  -0.01725   1.91272
   A66        1.92164   0.00079   0.00000   0.00852   0.00852   1.93016
   A67        1.91087  -0.00280   0.00000  -0.01720  -0.01720   1.89367
   A68        1.86955   0.00171   0.00000   0.01052   0.01052   1.88006
   A69        1.88292   0.00233   0.00000   0.01432   0.01432   1.89724
   A70        2.12623   0.00059   0.00000   0.00304   0.00241   2.12864
   A71        2.01517  -0.00197   0.00000  -0.00705  -0.00768   2.00750
   A72        2.14103   0.00141   0.00000   0.00639   0.00576   2.14679
   A73        1.86576   0.00568   0.00000   0.03489   0.03489   1.90065
    D1        3.13455   0.00006   0.00000   0.00241   0.00240   3.13695
    D2       -0.00532   0.00006   0.00000   0.00228   0.00227  -0.00304
    D3        0.00020  -0.00001   0.00000  -0.00044  -0.00044  -0.00024
    D4       -3.13967  -0.00001   0.00000  -0.00057  -0.00057  -3.14023
    D5       -3.12910  -0.00008   0.00000  -0.00356  -0.00357  -3.13267
    D6        0.00520  -0.00005   0.00000  -0.00196  -0.00197   0.00323
    D7        0.00517  -0.00001   0.00000  -0.00071  -0.00072   0.00445
    D8        3.13946   0.00001   0.00000   0.00089   0.00089   3.14035
    D9        0.00457  -0.00003   0.00000  -0.00098  -0.00097   0.00359
   D10        3.13729   0.00016   0.00000   0.00653   0.00650  -3.13939
   D11       -3.13969  -0.00011   0.00000  -0.00473  -0.00470   3.13880
   D12       -0.00697   0.00007   0.00000   0.00278   0.00278  -0.00419
   D13        0.00096  -0.00001   0.00000  -0.00022  -0.00023   0.00074
   D14        3.14026  -0.00007   0.00000  -0.00275  -0.00276   3.13750
   D15       -3.13821   0.00008   0.00000   0.00321   0.00323  -3.13498
   D16        0.00108   0.00002   0.00000   0.00069   0.00070   0.00178
   D17        0.06065  -0.00010   0.00000  -0.00437  -0.00437   0.05628
   D18       -3.08348  -0.00019   0.00000  -0.00797  -0.00797  -3.09146
   D19       -0.00333   0.00002   0.00000   0.00092   0.00092  -0.00241
   D20        3.14052   0.00008   0.00000   0.00339   0.00339  -3.13927
   D21        3.13659   0.00003   0.00000   0.00104   0.00104   3.13763
   D22       -0.00274   0.00008   0.00000   0.00351   0.00351   0.00077
   D23       -0.00755   0.00003   0.00000   0.00140   0.00141  -0.00614
   D24       -3.14025  -0.00015   0.00000  -0.00607  -0.00608   3.13685
   D25        3.14094   0.00000   0.00000  -0.00012  -0.00012   3.14083
   D26        0.00824  -0.00017   0.00000  -0.00759  -0.00761   0.00064
   D27       -3.06569  -0.00037   0.00000  -0.02269  -0.02270  -3.08839
   D28        0.06945  -0.00042   0.00000  -0.02519  -0.02518   0.04427
   D29        0.06860  -0.00033   0.00000  -0.02104  -0.02105   0.04754
   D30       -3.07945  -0.00038   0.00000  -0.02353  -0.02353  -3.10298
   D31        0.01032  -0.00007   0.00000  -0.00249  -0.00250   0.00782
   D32       -3.13358  -0.00013   0.00000  -0.00501  -0.00501  -3.13859
   D33        0.02044  -0.00055   0.00000  -0.01860  -0.01858   0.00186
   D34       -3.10086  -0.00037   0.00000  -0.01081  -0.01081  -3.11167
   D35       -3.12769  -0.00062   0.00000  -0.02120  -0.02120   3.13429
   D36        0.03419  -0.00044   0.00000  -0.01341  -0.01342   0.02077
   D37       -3.13549  -0.00081   0.00000  -0.05372  -0.05373   3.09396
   D38        0.01695  -0.00098   0.00000  -0.06313  -0.06313  -0.04618
   D39        0.02466  -0.00063   0.00000  -0.04651  -0.04651  -0.02185
   D40       -3.10608  -0.00080   0.00000  -0.05592  -0.05591   3.12120
   D41        3.02865  -0.00083   0.00000  -0.03294  -0.03293   2.99571
   D42       -0.10232  -0.00099   0.00000  -0.04212  -0.04213  -0.14446
   D43        2.76360  -0.00095   0.00000  -0.02395  -0.02391   2.73969
   D44       -1.41655  -0.00012   0.00000  -0.02452  -0.02453  -1.44108
   D45        0.69610   0.00024   0.00000  -0.01289  -0.01292   0.68318
   D46        0.89362  -0.00017   0.00000   0.01180   0.01180   0.90543
   D47       -1.19963   0.00012   0.00000   0.01252   0.01254  -1.18709
   D48        3.04623  -0.00010   0.00000   0.00842   0.00845   3.05467
   D49        2.97135  -0.00034   0.00000   0.01438   0.01436   2.98571
   D50        0.87810  -0.00005   0.00000   0.01509   0.01510   0.89320
   D51       -1.15923  -0.00028   0.00000   0.01100   0.01100  -1.14823
   D52       -1.28153   0.00014   0.00000   0.02383   0.02379  -1.25774
   D53        2.90840   0.00043   0.00000   0.02455   0.02453   2.93293
   D54        0.87107   0.00020   0.00000   0.02045   0.02043   0.89151
   D55        1.16756   0.00025   0.00000  -0.01863  -0.01864   1.14892
   D56       -3.06162  -0.00006   0.00000  -0.02254  -0.02255  -3.08417
   D57       -0.90934   0.00007   0.00000  -0.02179  -0.02178  -0.93112
   D58       -0.87373   0.00007   0.00000  -0.02336  -0.02337  -0.89710
   D59        1.18028  -0.00024   0.00000  -0.02726  -0.02727   1.15300
   D60       -2.95063  -0.00011   0.00000  -0.02651  -0.02651  -2.97713
   D61       -2.88360  -0.00086   0.00000  -0.03665  -0.03667  -2.92027
   D62       -0.82960  -0.00117   0.00000  -0.04055  -0.04057  -0.87017
   D63        1.32268  -0.00104   0.00000  -0.03980  -0.03980   1.28288
   D64        3.02965   0.00016   0.00000   0.03713   0.03718   3.06683
   D65       -1.16558   0.00059   0.00000   0.03677   0.03674  -1.12884
   D66        0.88774   0.00108   0.00000   0.04320   0.04318   0.93092
   D67       -3.04138  -0.00064   0.00000  -0.08372  -0.08370  -3.12508
   D68        0.05966   0.00006   0.00000  -0.01938  -0.01939   0.04027
   D69        1.05526  -0.00052   0.00000  -0.07026  -0.07022   0.98504
   D70       -2.12688   0.00018   0.00000  -0.00591  -0.00591  -2.13279
   D71       -1.00227  -0.00059   0.00000  -0.07741  -0.07741  -1.07968
   D72        2.09878   0.00011   0.00000  -0.01306  -0.01311   2.08567
   D73       -0.91921  -0.00011   0.00000   0.00459   0.00461  -0.91460
   D74        1.14901   0.00015   0.00000   0.00733   0.00733   1.15634
   D75       -3.08152   0.00028   0.00000   0.01035   0.01035  -3.07117
   D76        1.16315  -0.00019   0.00000   0.00375   0.00376   1.16691
   D77       -3.05182   0.00007   0.00000   0.00649   0.00648  -3.04533
   D78       -0.99916   0.00020   0.00000   0.00950   0.00950  -0.98966
   D79       -3.08515  -0.00051   0.00000  -0.00042  -0.00040  -3.08555
   D80       -1.01693  -0.00025   0.00000   0.00232   0.00233  -1.01460
   D81        1.03572  -0.00013   0.00000   0.00533   0.00535   1.04107
   D82        3.03885  -0.00020   0.00000  -0.01902  -0.01908   3.01977
   D83        0.93189  -0.00006   0.00000  -0.01487  -0.01487   0.91702
   D84       -1.16274   0.00018   0.00000  -0.02044  -0.02045  -1.18319
   D85        0.93864  -0.00039   0.00000  -0.02031  -0.02034   0.91830
   D86       -1.16832  -0.00025   0.00000  -0.01615  -0.01613  -1.18445
   D87        3.02023  -0.00001   0.00000  -0.02173  -0.02171   2.99853
   D88       -1.07226  -0.00060   0.00000  -0.01967  -0.01970  -1.09196
   D89        3.10397  -0.00046   0.00000  -0.01552  -0.01549   3.08848
   D90        1.00933  -0.00022   0.00000  -0.02109  -0.02107   0.98827
   D91        1.25622   0.00031   0.00000  -0.00668  -0.00670   1.24952
   D92       -0.91965  -0.00062   0.00000  -0.01459  -0.01457  -0.93422
   D93       -2.95244  -0.00023   0.00000  -0.01097  -0.01097  -2.96341
   D94        1.12877  -0.00139   0.00000  -0.00199  -0.00198   1.12679
   D95       -0.95776  -0.00012   0.00000   0.00762   0.00763  -0.95013
   D96       -3.10507  -0.00066   0.00000   0.00760   0.00758  -3.09748
   D97       -0.96797  -0.00115   0.00000  -0.00460  -0.00459  -0.97256
   D98       -3.05450   0.00012   0.00000   0.00501   0.00502  -3.04948
   D99        1.08138  -0.00042   0.00000   0.00499   0.00498   1.08635
   D100      -3.09200   0.00035   0.00000   0.01668   0.01667  -3.07533
   D101       1.10466   0.00162   0.00000   0.02629   0.02627   1.13093
   D102      -1.04265   0.00108   0.00000   0.02627   0.02623  -1.01642
   D103      -2.76019  -0.00086   0.00000  -0.01107  -0.01104  -2.77123
   D104      -0.70093   0.00051   0.00000   0.00006  -0.00003  -0.70097
   D105       1.41294  -0.00008   0.00000  -0.01721  -0.01715   1.39580
   D106      -1.07353   0.00017   0.00000   0.01304   0.01302  -1.06051
   D107       0.95596   0.00064   0.00000   0.01340   0.01336   0.96933
   D108       3.10799  -0.00030   0.00000  -0.00121  -0.00124   3.10676
   D109      -3.13358  -0.00025   0.00000   0.00647   0.00648  -3.12710
   D110      -1.10409   0.00022   0.00000   0.00683   0.00682  -1.09727
   D111       1.04795  -0.00072   0.00000  -0.00777  -0.00778   1.04017
   D112       1.08226  -0.00023   0.00000   0.00727   0.00725   1.08952
   D113       3.11176   0.00024   0.00000   0.00763   0.00759   3.11935
   D114      -1.01940  -0.00070   0.00000  -0.00698  -0.00700  -1.02640
   D115      -3.12574  -0.00121   0.00000  -0.06487  -0.06492   3.09252
   D116      -0.02508  -0.00053   0.00000  -0.00001   0.00004  -0.02504
         Item               Value     Threshold  Converged?
 Maximum Force            0.016628     0.000450     NO 
 RMS     Force            0.001974     0.000300     NO 
 Maximum Displacement     0.646130     0.001800     NO 
 RMS     Displacement     0.123984     0.001200     NO 
 Predicted change in Energy=-1.555627D-03
 GradGradGradGradGradGradGradGradGradGradGradGradGradGradGradGradGradGrad

                          Input orientation:                          
 ---------------------------------------------------------------------
 Center     Atomic      Atomic             Coordinates (Angstroms)
 Number     Number       Type             X           Y           Z
 ---------------------------------------------------------------------
      1          1           0        3.415379    2.537231   -0.311143
      2          6           0        3.718870    1.501022   -0.229046
      3          6           0        4.541752   -1.156253    0.002951
      4          6           0        5.056178    1.208323   -0.006374
      5          6           0        2.769550    0.469670   -0.341387
      6          6           0        3.206377   -0.863882   -0.217384
      7          6           0        5.480974   -0.115678    0.110075
      8          1           0        5.793134    1.997926    0.082522
      9          1           0        2.493745   -1.678798   -0.295575
     10          8           0        5.040713   -2.432954    0.137480
     11          1           0        4.342447   -3.088165    0.006886
     12          8           0        6.803189   -0.374150    0.331890
     13          1           0        6.947658   -1.330616    0.387151
     14          6           0        1.353090    0.705161   -0.572965
     15          1           0        0.736302   -0.187622   -0.584931
     16          6           0        0.743563    1.893524   -0.759942
     17          1           0        1.281010    2.834411   -0.756554
     18          6           0       -0.699933    2.041371   -0.951524
     19          8           0       -1.268520    3.112715   -1.073851
     20          8           0       -1.361962    0.852213   -0.979412
     21          6           0       -2.868338   -0.150705    1.367007
     22          6           0       -2.761195   -1.666732   -0.700192
     23          6           0       -3.236131   -1.503419    0.751494
     24          6           0       -3.212246   -0.500075   -1.589967
     25          6           0       -3.327090    1.000117    0.449858
     26          1           0       -1.672536   -1.697014   -0.725369
     27          1           0       -4.326979   -1.573162    0.776089
     28          1           0       -4.418184    0.980482    0.429353
     29          1           0       -2.833055   -2.315301    1.358517
     30          1           0       -2.745710   -0.602838   -2.573667
     31          1           0       -3.010270    1.957314    0.866339
     32          6           0       -2.813475    0.849111   -0.978962
     33          1           0       -3.184648    1.659088   -1.607480
     34          8           0       -4.637537   -0.570307   -1.718029
     35          1           0       -4.898234   -0.082366   -2.508158
     36          8           0       -3.197496   -2.914947   -1.240569
     37          1           0       -4.152703   -2.856474   -1.382803
     38          8           0       -3.556201   -0.072673    2.626754
     39          1           0       -3.291530    0.743528    3.074923
     40          6           0       -1.367321    0.019168    1.689876
     41          8           0       -0.929926    1.030962    2.196242
     42          8           0       -0.590872   -1.019172    1.342581
     43          1           0        0.336158   -0.800767    1.543607
 ---------------------------------------------------------------------
                    Distance matrix (angstroms):
                    1          2          3          4          5
     1  H    0.000000
     2  C    1.082856   0.000000
     3  C    3.874170   2.791427   0.000000
     4  C    2.133331   1.386957   2.419905   0.000000
     5  C    2.166292   1.406242   2.429587   2.426214   0.000000
     6  C    3.408818   2.419825   1.384649   2.785735   1.408742
     7  C    3.388515   2.415312   1.405848   1.395346   2.810386
     8  H    2.469725   2.155588   3.394279   1.083734   3.414283
     9  H    4.315617   3.408315   2.134597   3.871068   2.166582
    10  O    5.248401   4.166267   1.377326   3.644151   3.716547
    11  H    5.710139   4.637365   1.942170   4.355388   3.905572
    12  O    4.512969   3.652936   2.415363   2.381321   4.175593
    13  H    5.284397   4.338541   2.442620   3.190418   4.607427
    14  C    2.770932   2.519641   3.736858   3.779823   1.454456
    15  H    3.831088   3.445851   3.970555   4.576541   2.150685
    16  C    2.784669   3.047681   4.930455   4.431254   2.511408
    17  H    2.200509   2.828313   5.209097   4.178376   2.824910
    18  C    4.194252   4.509963   6.213781   5.892376   3.857437
    19  O    4.780357   5.308984   7.289914   6.690891   4.881414
    20  O    5.109682   5.176761   6.312908   6.501241   4.197952
    21  C    7.037491   6.976166   7.601396   8.156659   5.923618
    22  C    7.481626   7.228270   7.354457   8.358149   5.939873
    23  C    7.854847   7.639382   7.821528   8.757299   6.415268
    24  C    7.401759   7.341448   7.943075   8.590299   6.187184
    25  C    6.957206   7.096292   8.171189   8.398254   6.170612
    26  H    6.632291   6.288166   6.280147   7.364342   4.957225
    27  H    8.832978   8.671597   8.912123   9.817970   7.468777
    28  H    8.021004   8.180226   9.221058   9.487113   7.246964
    29  H    8.085651   7.746767   7.587406   8.747506   6.483434
    30  H    7.275855   7.191264   7.749344   8.410753   6.045779
    31  H    6.558333   6.832964   8.214181   8.148018   6.089171
    32  C    6.488016   6.607488   7.686677   7.937657   5.632108
    33  H    6.783213   7.041564   8.379551   8.407017   6.202433
    34  O    8.745603   8.737106   9.357588  10.003070   7.605369
    35  H    8.989178   9.052952   9.827118  10.344811   7.987149
    36  O    8.620916   8.268015   8.033387   9.308476   6.918800
    37  H    9.355018   9.070865   8.966862  10.159755   7.750185
    38  O    8.002859   7.972375   8.581103   9.096559   7.008503
    39  H    7.724341   7.786894   8.625920   8.910368   6.962964
    40  C    5.763586   5.634491   6.256554   6.749273   4.630624
    41  O    5.238082   5.264436   6.287583   6.380942   4.521143
    42  O    5.606501   5.234049   5.306339   6.218568   4.042874
    43  H    4.905500   4.459066   4.492996   5.358869   3.329956
                    6          7          8          9         10
     6  C    0.000000
     7  C    2.416780   0.000000
     8  H    3.869263   2.136709   0.000000
     9  H    1.085379   3.395796   4.954516   0.000000
    10  O    2.439816   2.358888   4.494648   2.691344   0.000000
    11  H    2.507666   3.184741   5.289474   2.344248   0.966401
    12  O    3.671320   1.365380   2.590201   4.546111   2.717129
    13  H    3.818439   1.924580   3.536229   4.519367   2.216737
    14  C    2.454182   4.263771   4.670642   2.657311   4.893982
    15  H    2.587217   4.795844   5.549205   2.322916   4.908294
    16  C    3.736724   5.218896   5.120431   4.005029   6.163544
    17  H    4.204178   5.205167   4.665086   4.695986   6.532978
    18  C    4.923283   6.632002   6.575033   4.946666   7.359384
    19  O    6.047443   7.574950   7.242024   6.141575   8.486942
    20  O    4.939169   6.996396   7.323644   4.662630   7.282445
    21  C    6.318314   8.443466   9.015965   5.818177   8.323070
    22  C    6.040662   8.425891   9.339106   5.270508   7.884070
    23  C    6.546269   8.850150   9.707449   5.827400   8.351478
    24  C    6.573817   8.866227   9.493898   5.968515   8.650516
    25  C    6.826851   8.884955   9.181995   6.450920   9.050065
    26  H    4.975535   7.373689   8.369080   4.188430   6.808364
    27  H    7.631613   9.937996  10.754087   6.905208   9.428717
    28  H    7.871079   9.964780  10.267741   7.441240  10.060192
    29  H    6.408185   8.690226   9.728475   5.613908   7.968751
    30  H    6.406837   8.667071   9.312958   5.813715   8.445592
    31  H    6.912330   8.773280   8.838323   6.698174   9.199131
    32  C    6.304996   8.421086   8.747585   5.918102   8.585258
    33  H    7.010203   9.010704   9.141744   6.716153   9.351270
    34  O    7.991566  10.292372  10.892048   7.355768  10.029003
    35  H    8.458318  10.704401  11.195740   7.879433  10.550229
    36  O    6.801718   9.218242  10.330456   5.900110   8.366565
    37  H    7.712632  10.126617  11.163873   6.836977   9.327889
    38  O    7.378862   9.381154   9.908106   6.908074   9.256043
    39  H    7.459615   9.299752   9.646715   7.120206   9.388551
    40  C    5.033501   7.029444   7.600736   4.661859   7.034609
    41  O    5.150246   6.838605   7.113534   5.027273   7.203176
    42  O    4.108127   6.261205   7.172598   3.554367   5.930075
    43  H    3.367972   5.384560   6.304446   2.967947   5.174366
                   11         12         13         14         15
    11  H    0.000000
    12  O    3.677874   0.000000
    13  H    3.165549   0.968892   0.000000
    14  C    4.864341   5.629143   6.030373   0.000000
    15  H    4.665585   6.138605   6.390017   1.085188   0.000000
    16  C    6.193321   6.561517   7.085315   1.348588   2.088504
    17  H    6.710600   6.478737   7.125055   2.138365   3.075524
    18  C    7.256465   7.986158   8.464513   2.478642   2.676858
    19  O    8.432192   8.904315   9.454274   3.594446   3.892374
    20  O    7.002831   8.360213   8.699541   2.749241   2.374780
    21  C    7.904051   9.729328   9.935093   4.724030   4.099372
    22  C    7.278885   9.706359   9.775332   4.750727   3.799149
    23  C    7.778220  10.111343  10.191769   5.262411   4.392900
    24  C    8.143804  10.198938  10.383758   4.830029   4.086411
    25  C    8.702417  10.223750  10.535971   4.799713   4.358057
    26  H    6.217034   8.643244   8.699407   3.866275   2.846135
    27  H    8.834356  11.203373  11.283950   6.266888   5.422998
    28  H    9.668559  11.303262  11.598505   5.864133   5.381632
    29  H    7.342483   9.883280   9.878031   5.511590   4.587408
    30  H    7.942171   9.983788  10.161569   4.744875   4.031362
    31  H    8.958681  10.100759  10.497639   4.762184   4.554529
    32  C    8.226863   9.782378  10.094413   4.188773   3.719004
    33  H    9.044321  10.375553  10.750837   4.750922   4.453065
    34  O    9.484465  11.624580  11.799432   6.231020   5.505316
    35  H   10.037453  12.044680  12.258307   6.591223   5.954651
    36  O    7.644402  10.437527  10.396332   5.853094   4.831452
    37  H    8.611184  11.363699  11.343676   6.607181   5.626876
    38  O    8.851302  10.614812  10.813384   5.911376   5.362249
    39  H    9.075921  10.520304  10.787361   5.906019   5.521322
    40  C    6.714866   8.291927   8.523959   3.604396   3.105275
    41  O    7.039773   8.077823   8.420581   3.603722   3.463551
    42  O    5.513842   7.490640   7.605213   3.228255   2.483580
    43  H    4.862515   6.593387   6.732760   2.789596   2.250941
                   16         17         18         19         20
    16  C    0.000000
    17  H    1.083573   0.000000
    18  C    1.463640   2.142676   0.000000
    19  O    2.373488   2.584228   1.219029   0.000000
    20  O    2.359180   3.311204   1.361307   2.264403   0.000000
    21  C    4.663541   5.535117   3.857819   4.378026   2.963225
    22  C    4.996230   6.050032   4.249941   5.021037   2.894978
    23  C    5.446248   6.441703   4.679541   5.339669   3.472398
    24  C    4.697519   5.657095   3.630190   4.134815   2.371711
    25  C    4.339586   5.104375   3.154368   3.320010   2.434423
    26  H    4.327897   5.409087   3.869448   4.839232   2.580611
    27  H    6.331485   7.295563   5.404162   5.893547   4.213734
    28  H    5.375100   6.109357   4.105813   4.089795   3.367725
    29  H    5.915596   6.922326   5.372811   6.150410   4.202758
    30  H    4.657945   5.597415   3.715965   4.270465   2.563900
    31  H    4.091469   4.670992   2.940978   2.851838   2.710160
    32  C    3.713662   4.555841   2.426788   2.742224   1.451517
    33  H    4.025434   4.695483   2.598120   2.463602   2.089904
    34  O    5.995384   6.895342   4.786765   5.032881   3.646713
    35  H    6.228184   7.053989   4.955714   5.043868   3.964306
    36  O    6.235731   7.303862   5.557559   6.330992   4.198676
    37  H    6.850099   7.893263   6.008037   6.636654   4.658897
    38  O    5.815807   6.580009   5.042968   5.392092   4.321404
    39  H    5.684246   6.321403   4.961154   5.188250   4.491401
    40  C    3.737733   4.574305   3.392890   4.149455   2.796264
    41  O    3.504797   4.106053   3.313948   3.891252   3.209888
    42  O    3.832117   4.770788   3.826452   4.834340   3.080311
    43  H    3.568126   4.404317   3.921341   4.974075   3.461442
                   21         22         23         24         25
    21  C    0.000000
    22  C    2.565761   0.000000
    23  C    1.531001   1.536108   0.000000
    24  C    2.997337   1.535003   2.547491   0.000000
    25  C    1.541430   2.958873   2.523281   2.534689   0.000000
    26  H    2.863399   1.089372   2.159498   2.133284   3.375385
    27  H    2.121368   2.154029   1.093352   2.827077   2.779923
    28  H    2.135603   3.321027   2.769619   2.779206   1.091464
    29  H    2.164900   2.159650   1.090917   3.483158   3.473000
    30  H    3.968422   2.154534   3.479691   1.093564   3.471191
    31  H    2.171303   3.955978   3.469996   3.480373   1.090897
    32  C    2.550729   2.531780   2.950850   1.533835   1.525821
    33  H    3.496137   3.473263   3.945739   2.159410   2.164987
    34  O    3.581003   2.399750   2.988843   1.432755   2.980476
    35  H    4.375163   3.216503   3.925215   1.964716   3.519960
    36  O    3.814294   1.428429   2.441766   2.440062   4.266388
    37  H    4.065986   1.953904   2.688139   2.545583   4.348974
    38  O    1.437430   3.773808   2.380353   4.252260   2.437672
    39  H    1.973758   4.510221   3.232671   4.828461   2.637815
    40  C    1.544718   3.239995   2.586751   3.798780   2.518055
    41  O    2.416900   4.361241   3.718731   4.678507   2.966007
    42  O    2.437557   3.050009   2.753411   3.967481   3.515874
    43  H    3.274533   3.921495   3.725910   4.743508   4.225974
                   26         27         28         29         30
    26  H    0.000000
    27  H    3.052177   0.000000
    28  H    4.005116   2.578690   0.000000
    29  H    2.464075   1.766862   3.773349   0.000000
    30  H    2.401068   3.829204   3.784468   4.289782   0.000000
    31  H    4.204424   3.769102   1.768440   4.304519   4.296279
    32  C    2.801572   3.352359   2.139089   3.934171   2.157737
    33  H    3.785237   4.175376   2.476046   4.971571   2.498498
    34  O    3.323564   2.706066   2.657877   3.970680   2.076580
    35  H    4.023749   3.651724   3.160548   4.919567   2.215523
    36  O    2.018488   2.672645   4.410565   2.692144   2.706863
    37  H    2.815634   2.517554   4.251661   3.090174   2.911470
    38  O    4.174136   2.504102   2.584709   2.675957   5.289834
    39  H    4.797875   3.424010   2.885227   3.537327   5.832425
    40  C    2.978564   3.482829   3.438141   2.776314   4.523787
    41  O    4.065603   4.509796   3.910548   3.939690   5.358955
    42  O    2.430202   3.819203   4.413720   2.589901   4.489282
    43  H    3.160120   4.788582   5.197902   3.517383   5.146749
                   31         32         33         34         35
    31  H    0.000000
    32  C    2.161476   0.000000
    33  H    2.497824   1.090351   0.000000
    34  O    3.964319   2.426555   2.663326   0.000000
    35  H    4.371719   2.748146   2.603893   0.964548   0.000000
    36  O    5.311595   3.792631   4.588745   2.792674   3.538758
    37  H    5.434735   3.960806   4.623625   2.360933   3.085112
    38  O    2.741887   3.795065   4.589747   4.504894   5.307397
    39  H    2.535789   4.083341   4.772271   5.148814   5.868082
    40  C    2.670937   3.146882   4.106649   4.759791   5.486451
    41  O    2.637157   3.696315   4.466162   5.624229   6.254465
    42  O    3.865199   3.717528   4.754325   5.093556   5.853133
    43  H    4.389110   4.359546   5.326941   5.952229   6.658210
                   36         37         38         39         40
    36  O    0.000000
    37  H    0.967507   0.000000
    38  O    4.812835   4.917511   0.000000
    39  H    5.658335   5.794218   0.968034   0.000000
    40  C    4.532778   5.046685   2.382724   2.479039   0.000000
    41  O    5.702959   6.189346   2.881088   2.536113   1.213032
    42  O    4.130510   4.846652   3.367215   3.660830   1.342251
    43  H    4.970724   5.739310   4.105336   4.229645   1.896188
                   41         42         43
    41  O    0.000000
    42  O    2.246496   0.000000
    43  H    2.320374   0.973394   0.000000
 Stoichiometry    C16H18O9
 Framework group  C1[X(C16H18O9)]
 Deg. of freedom   123
 Full point group                 C1      NOp   1
 Largest Abelian subgroup         C1      NOp   1
 Largest concise Abelian subgroup C1      NOp   1
                         Standard orientation:                         
 ---------------------------------------------------------------------
 Center     Atomic      Atomic             Coordinates (Angstroms)
 Number     Number       Type             X           Y           Z
 ---------------------------------------------------------------------
      1          1           0       -3.419636   -2.545041   -0.060928
      2          6           0       -3.718709   -1.505460   -0.109940
      3          6           0       -4.530640    1.163203   -0.215153
      4          6           0       -5.058160   -1.183479    0.050827
      5          6           0       -2.761697   -0.498425   -0.327947
      6          6           0       -3.193162    0.841836   -0.373675
      7          6           0       -5.477513    0.146350   -0.001024
      8          1           0       -5.801056   -1.954081    0.220410
      9          1           0       -2.474638    1.638940   -0.536137
     10          8           0       -5.024739    2.448512   -0.244746
     11          1           0       -4.320531    3.080809   -0.440249
     12          8           0       -6.802052    0.434200    0.163297
     13          1           0       -6.942094    1.390841    0.100227
     14          6           0       -1.342623   -0.764961   -0.502965
     15          1           0       -0.720686    0.117753   -0.610867
     16          6           0       -0.736528   -1.969276   -0.534005
     17          1           0       -1.279253   -2.901049   -0.427341
     18          6           0        0.709347   -2.144078   -0.679379
     19          8           0        1.273999   -3.224294   -0.661112
     20          8           0        1.378479   -0.969226   -0.837941
     21          6           0        2.847697    0.304074    1.398307
     22          6           0        2.786624    1.560206   -0.838103
     23          6           0        3.234225    1.571458    0.631303
     24          6           0        3.247140    0.293261   -1.572275
     25          6           0        3.316497   -0.950479    0.635202
     26          1           0        1.698789    1.590958   -0.887080
     27          1           0        4.324825    1.639925    0.667694
     28          1           0        4.407878   -0.937192    0.632870
     29          1           0        2.824800    2.451969    1.128466
     30          1           0        2.799108    0.278287   -2.569733
     31          1           0        2.986776   -1.849400    1.157965
     32          6           0        2.829740   -0.971059   -0.810749
     33          1           0        3.207668   -1.852160   -1.330071
     34          8           0        4.674893    0.342665   -1.681213
     35          1           0        4.947115   -0.237855   -2.401799
     36          8           0        3.239696    2.732678   -1.516663
     37          1           0        4.196980    2.654217   -1.632947
     38          8           0        3.512149    0.376117    2.670910
     39          1           0        3.234789   -0.379195    3.209115
     40          6           0        1.340135    0.179498    1.711188
     41          8           0        0.887922   -0.762374    2.327489
     42          8           0        0.575990    1.171051    1.226894
     43          1           0       -0.355752    0.981645    1.435410
 ---------------------------------------------------------------------
 Rotational constants (GHZ):           0.4040205           0.1076545           0.1018247
 Standard basis: 6-311+G(d,p) (5D, 7F)
 There are   683 symmetry adapted cartesian basis functions of A   symmetry.
 There are   658 symmetry adapted basis functions of A   symmetry.
   658 basis functions,  1044 primitive gaussians,   683 cartesian basis functions
    93 alpha electrons       93 beta electrons
       nuclear repulsion energy      2319.7024722931 Hartrees.
 NAtoms=   43 NActive=   43 NUniq=   43 SFac= 1.00D+00 NAtFMM=   60 NAOKFM=F Big=F
 Integral buffers will be    131072 words long.
 Raffenetti 2 integral format.
 Two-electron integral symmetry is turned on.
 Nuclear repulsion after empirical dispersion term =     2319.6470919421 Hartrees.
 ------------------------------------------------------------------------------
 Polarizable Continuum Model (PCM)
 =================================
 Model                : PCM.
 Atomic radii         : SMD-Coulomb.
 Polarization charges : Total charges.
 Charge compensation  : None.
 Solution method      : On-the-fly selection.
 Cavity type          : VdW (van der Waals Surface) (Alpha=1.000).
 Cavity algorithm     : GePol (No added spheres)
                        Default sphere list used, NSphG=   43.
                        Lebedev-Laikov grids with approx.  5.0 points / Ang**2.
                        Smoothing algorithm: York/Karplus (Gamma=1.0000).
                        Polarization charges: spherical gaussians, with
                                              point-specific exponents (IZeta= 3).
                        Self-potential: point-specific (ISelfS= 7).
                        Self-field    : sphere-specific E.n sum rule (ISelfD= 2).
 1st derivatives      : Analytical E(r).r(x)/FMM algorithm (CHGder, D1EAlg=3).
                        Cavity 1st derivative terms included.
 Solvent              : Water, Eps=  78.355300 Eps(inf)=   1.777849
 ------------------------------------------------------------------------------
 ------------------------------------------------------------------------------
 Atomic radii for non-electrostatic terms: SMD-CDS.
 ------------------------------------------------------------------------------
 Nuclear repulsion after PCM non-electrostatic terms =     2319.6619562964 Hartrees.
 One-electron integrals computed using PRISM.
 NBasis=   658 RedAO= T EigKep=  1.04D-06  NBF=   658
 NBsUse=   656 1.00D-06 EigRej=  8.46D-07 NBFU=   656
 Initial guess from the checkpoint file:  "chlorogenic acid.chk"
 B after Tr=     0.000000    0.000000    0.000000
         Rot=    0.998053    0.061838    0.007817    0.002178 Ang=   7.15 deg.
 ExpMin= 4.38D-02 ExpMax= 8.59D+03 ExpMxC= 1.30D+03 IAcc=3 IRadAn=         5 AccDes= 0.00D+00
 Harris functional with IExCor=  402 and IRadAn=       5 diagonalized for initial guess.
 HarFok:  IExCor=  402 AccDes= 0.00D+00 IRadAn=         5 IDoV= 1 UseB2=F ITyADJ=14
 ICtDFT=  3500011 ScaDFX=  1.000000  1.000000  1.000000  1.000000
 FoFCou: FMM=F IPFlag=           0 FMFlag=      100000 FMFlg1=           0
         NFxFlg=           0 DoJE=T BraDBF=F KetDBF=T FulRan=T
         wScrn=  0.000000 ICntrl=       500 IOpCl=  0 I1Cent=   200000004 NGrid=           0
         NMat0=    1 NMatS0=      1 NMatT0=    0 NMatD0=    1 NMtDS0=    0 NMtDT0=    0
 Petite list used in FoFCou.
 Requested convergence on RMS density matrix=1.00D-08 within  32 cycles.
 Requested convergence on MAX density matrix=1.00D-06.
 Requested convergence on             energy=1.00D-06.
 No special actions if energy rises.
 Inv3:  Mode=1 IEnd=    25807467.
 Iteration    1 A*A^-1 deviation from unit magnitude is 3.33D-15 for    603.
 Iteration    1 A*A^-1 deviation from orthogonality  is 3.12D-15 for   1717    987.
 Iteration    1 A^-1*A deviation from unit magnitude is 2.89D-15 for     55.
 Iteration    1 A^-1*A deviation from orthogonality  is 3.53D-15 for   2419   1901.
 Error on total polarization charges =  0.08085
 SCF Done:  E(RB3LYP) =  -1298.05654183     A.U. after   13 cycles
            NFock= 13  Conv=0.49D-08     -V/T= 2.0039
 SMD-CDS (non-electrostatic) energy       (kcal/mol) =       9.33
 (included in total energy above)
 QCSCF skips out because SCF is already converged.
 D1PCM: PCM CHGder 1st derivatives, ID1Alg=3 FixD1E=F DoIter=F DoCFld=F I1PDM=0.
 Calling FoFJK, ICntrl=      2127 FMM=F ISym2X=0 I1Cent= 0 IOpClX= 0 NMat=1 NMatS=1 NMatT=0.
 ***** Axes restored to original set *****
 -------------------------------------------------------------------
 Center     Atomic                   Forces (Hartrees/Bohr)
 Number     Number              X              Y              Z
 -------------------------------------------------------------------
      1        1           0.000328627   -0.000183477    0.000010436
      2        6           0.000010619    0.000245251   -0.000150153
      3        6           0.002017529    0.000176128    0.000478504
      4        6           0.000928684   -0.000572386    0.000190062
      5        6           0.000215536   -0.000066819    0.000206836
      6        6          -0.000815774    0.000660122    0.000104473
      7        6          -0.004306722   -0.000469947   -0.000563743
      8        1          -0.000052498   -0.000028048   -0.000020212
      9        1           0.000132066   -0.000135621    0.000126647
     10        8           0.000482649    0.000121609   -0.000059956
     11        1          -0.000632318    0.000217998   -0.000104123
     12        8           0.002782871    0.000037627    0.000372283
     13        1          -0.000524625    0.000159537   -0.000011149
     14        6           0.000607141    0.000215463   -0.001407068
     15        1           0.000748764    0.000655101   -0.001992223
     16        6          -0.002205602    0.001813291   -0.000561474
     17        1          -0.000060251   -0.000374682   -0.000215905
     18        6           0.002720012   -0.010730187    0.000149278
     19        8          -0.002932161    0.005914805    0.000088981
     20        8           0.002471302    0.004334814   -0.001121483
     21        6           0.000160339   -0.000241223    0.000590765
     22        6           0.000001889    0.002801319    0.000372730
     23        6          -0.000528243   -0.000449433    0.000189140
     24        6           0.000052769   -0.001759472   -0.000596651
     25        6           0.000989537   -0.000090138    0.000357276
     26        1          -0.000596348   -0.000404997   -0.000612586
     27        1          -0.000109303   -0.000026694   -0.000237073
     28        1          -0.000044869   -0.000042003   -0.000052672
     29        1          -0.000089063   -0.000002200   -0.000119219
     30        1           0.000394693    0.000019199    0.000189436
     31        1          -0.000086009    0.000125264    0.000135853
     32        6          -0.001310946    0.000245641    0.000924276
     33        1           0.000382847   -0.000170127   -0.000161864
     34        8          -0.000105033   -0.000015259    0.000692753
     35        1           0.000123738    0.000251231   -0.000170333
     36        8          -0.000299857   -0.001473673   -0.000703225
     37        1           0.000232950    0.000179949    0.000258041
     38        8           0.000389194   -0.001008995    0.000730915
     39        1          -0.000264348    0.000692479   -0.000708872
     40        6           0.002611209   -0.002178351   -0.007852920
     41        8           0.000232020    0.000602488    0.004194884
     42        8          -0.003330641    0.002037949    0.005336083
     43        1          -0.000722372   -0.001083536    0.001723251
 -------------------------------------------------------------------
 Cartesian Forces:  Max     0.010730187 RMS     0.001775810

 GradGradGradGradGradGradGradGradGradGradGradGradGradGradGradGradGradGrad
 Berny optimization.
 Using GEDIIS/GDIIS optimizer.
 FormGI is forming the generalized inverse of G from B-inverse, IUseBI=4.
 Internal  Forces:  Max     0.009058548 RMS     0.002122757
 Search for a local minimum.
 Step number   2 out of a maximum of  243
 All quantities printed in internal units (Hartrees-Bohrs-Radians)
 Mixed Optimization -- RFO/linear search
 Update second derivatives using D2CorX and points    1    2
 DE= -5.91D-04 DEPred=-1.56D-03 R= 3.80D-01
 Trust test= 3.80D-01 RLast= 2.69D-01 DXMaxT set to 3.00D-01
 ITU=  0  0
 Use linear search instead of GDIIS.
     Eigenvalues ---    0.00194   0.00486   0.00519   0.00605   0.00862
     Eigenvalues ---    0.01086   0.01199   0.01244   0.01314   0.01369
     Eigenvalues ---    0.01403   0.01497   0.01801   0.01940   0.02013
     Eigenvalues ---    0.02024   0.02067   0.02086   0.02098   0.02120
     Eigenvalues ---    0.02136   0.02142   0.02178   0.02208   0.02220
     Eigenvalues ---    0.02240   0.02261   0.02316   0.02721   0.03197
     Eigenvalues ---    0.03924   0.04207   0.04472   0.04737   0.04788
     Eigenvalues ---    0.05304   0.05451   0.05813   0.06272   0.06403
     Eigenvalues ---    0.06907   0.07190   0.07275   0.07526   0.08104
     Eigenvalues ---    0.08304   0.08439   0.09577   0.10060   0.12530
     Eigenvalues ---    0.14098   0.15542   0.15997   0.16000   0.16000
     Eigenvalues ---    0.16000   0.16000   0.16000   0.16000   0.16000
     Eigenvalues ---    0.16000   0.16031   0.17210   0.17232   0.17847
     Eigenvalues ---    0.21474   0.21776   0.22306   0.22711   0.22862
     Eigenvalues ---    0.23614   0.24650   0.24996   0.25000   0.25000
     Eigenvalues ---    0.25000   0.25000   0.25000   0.26872   0.27533
     Eigenvalues ---    0.27766   0.28211   0.28769   0.29177   0.29314
     Eigenvalues ---    0.33644   0.34319   0.34428   0.34571   0.34635
     Eigenvalues ---    0.34737   0.34850   0.34940   0.35238   0.35273
     Eigenvalues ---    0.35631   0.35681   0.35694   0.36419   0.37854
     Eigenvalues ---    0.38522   0.40421   0.40987   0.41587   0.41997
     Eigenvalues ---    0.42486   0.45123   0.45823   0.46789   0.48064
     Eigenvalues ---    0.49530   0.50062   0.52407   0.53400   0.54109
     Eigenvalues ---    0.54153   0.54301   0.54707   0.55108   0.55629
     Eigenvalues ---    0.56485   0.91184   1.01059
 RFO step:  Lambda=-6.87762187D-03 EMin= 1.93540082D-03
 Quartic linear search produced a step of -0.36050.
 Iteration  1 RMS(Cart)=  0.21050597 RMS(Int)=  0.00776615
 Iteration  2 RMS(Cart)=  0.02077730 RMS(Int)=  0.00029039
 Iteration  3 RMS(Cart)=  0.00025885 RMS(Int)=  0.00026207
 Iteration  4 RMS(Cart)=  0.00000020 RMS(Int)=  0.00026207
 Variable       Old X    -DE/DX   Delta X   Delta X   Delta X     New X
                                 (Linear)    (Quad)   (Total)
    R1        2.04630  -0.00026  -0.00026   0.00142   0.00116   2.04746
    R2        2.62097   0.00025   0.00004  -0.00001   0.00003   2.62100
    R3        2.65741   0.00039  -0.00083   0.00631   0.00549   2.66290
    R4        2.61661   0.00053   0.00028  -0.00144  -0.00115   2.61546
    R5        2.65667  -0.00153  -0.00181   0.01084   0.00902   2.66569
    R6        2.60277  -0.00039  -0.00112   0.00746   0.00634   2.60910
    R7        2.63682  -0.00070  -0.00100   0.00616   0.00515   2.64197
    R8        2.04796  -0.00006  -0.00045   0.00306   0.00261   2.05057
    R9        2.66214  -0.00029  -0.00033   0.00201   0.00169   2.66382
   R10        2.74852   0.00060   0.00214  -0.01412  -0.01198   2.73655
   R11        2.05107   0.00000   0.00085  -0.00596  -0.00511   2.04596
   R12        2.58019   0.00220  -0.00576   0.04252   0.03676   2.61695
   R13        1.82623   0.00032  -0.00284   0.02022   0.01738   1.84361
   R14        1.83094  -0.00024  -0.00171   0.01172   0.01002   1.84096
   R15        2.05071  -0.00095   0.00050  -0.00489  -0.00439   2.04632
   R16        2.54846  -0.00050  -0.00199   0.01347   0.01148   2.55994
   R17        2.04766  -0.00035  -0.00063   0.00392   0.00328   2.05094
   R18        2.76588  -0.00108   0.00334  -0.02489  -0.02156   2.74432
   R19        2.30363   0.00656  -0.00599   0.04553   0.03954   2.34317
   R20        2.57250  -0.00232   0.00304  -0.02363  -0.02059   2.55191
   R21        2.74297   0.00191  -0.00350   0.02703   0.02353   2.76650
   R22        2.89317   0.00051   0.00005   0.00143   0.00148   2.89465
   R23        2.91288   0.00106   0.00047   0.00230   0.00273   2.91561
   R24        2.71635  -0.00005  -0.00386   0.02690   0.02304   2.73939
   R25        2.91909  -0.00053  -0.00100   0.00601   0.00501   2.92410
   R26        2.90282   0.00216  -0.00008   0.00137   0.00127   2.90409
   R27        2.90074   0.00059  -0.00099   0.00443   0.00347   2.90421
   R28        2.05861  -0.00057   0.00005  -0.00122  -0.00117   2.05744
   R29        2.69934   0.00132  -0.00465   0.03417   0.02952   2.72886
   R30        2.06614   0.00010  -0.00000   0.00018   0.00018   2.06632
   R31        2.06153  -0.00009  -0.00059   0.00396   0.00338   2.06491
   R32        2.06654  -0.00001   0.00108  -0.00752  -0.00644   2.06009
   R33        2.89853   0.00080   0.00008  -0.00009  -0.00000   2.89853
   R34        2.70751  -0.00007   0.00087  -0.00616  -0.00529   2.70222
   R35        2.06257   0.00005   0.00040  -0.00274  -0.00234   2.06023
   R36        2.06150   0.00014   0.00035  -0.00221  -0.00187   2.05963
   R37        2.88338   0.00196   0.00005   0.00610   0.00616   2.88954
   R38        2.06046  -0.00017   0.00142  -0.01020  -0.00877   2.05169
   R39        1.82273   0.00023  -0.00210   0.01494   0.01284   1.83557
   R40        1.82832  -0.00026  -0.00138   0.00943   0.00805   1.83637
   R41        1.82932   0.00017  -0.00126   0.00899   0.00773   1.83705
   R42        2.29230   0.00233  -0.00402   0.02944   0.02542   2.31772
   R43        2.53649  -0.00489   0.00376  -0.03099  -0.02723   2.50926
   R44        1.83945  -0.00058  -0.00205   0.01380   0.01175   1.85120
    A1        2.07642  -0.00018  -0.00017   0.00047   0.00030   2.07672
    A2        2.10198   0.00035  -0.00201   0.01492   0.01290   2.11488
    A3        2.10477  -0.00018   0.00218  -0.01537  -0.01318   2.09159
    A4        2.09456  -0.00024   0.00146  -0.01083  -0.00938   2.08519
    A5        2.16596  -0.00046   0.00347  -0.02504  -0.02157   2.14439
    A6        2.02265   0.00070  -0.00493   0.03584   0.03091   2.05355
    A7        2.10271   0.00000   0.00005  -0.00039  -0.00035   2.10237
    A8        2.11190  -0.00003   0.00170  -0.01180  -0.01010   2.10180
    A9        2.06857   0.00002  -0.00175   0.01219   0.01044   2.07902
   A10        2.06906  -0.00040  -0.00280   0.01887   0.01609   2.08515
   A11        2.15485   0.00119   0.00098  -0.00448  -0.00351   2.15134
   A12        2.05926  -0.00079   0.00182  -0.01438  -0.01257   2.04669
   A13        2.10940   0.00028   0.00071  -0.00428  -0.00358   2.10582
   A14        2.07846  -0.00035   0.00171  -0.01283  -0.01116   2.06731
   A15        2.09532   0.00007  -0.00244   0.01714   0.01467   2.10999
   A16        2.08585   0.00053  -0.00160   0.01201   0.01040   2.09625
   A17        2.11674   0.00011  -0.00081   0.00595   0.00514   2.12188
   A18        2.08059  -0.00064   0.00241  -0.01799  -0.01557   2.06501
   A19        1.93211  -0.00109   0.00217  -0.01846  -0.01629   1.91582
   A20        1.91828  -0.00089  -0.00589   0.03782   0.03194   1.95022
   A21        2.00653  -0.00033   0.00257  -0.01840  -0.01583   1.99069
   A22        2.22046   0.00086   0.00301  -0.01891  -0.01590   2.20456
   A23        2.05617  -0.00052  -0.00558   0.03735   0.03176   2.08793
   A24        2.14188  -0.00126   0.00161  -0.01393  -0.01233   2.12955
   A25        2.15665   0.00245  -0.00042   0.00877   0.00834   2.16499
   A26        1.98435  -0.00116  -0.00113   0.00529   0.00415   1.98850
   A27        2.16750  -0.00377   0.00319  -0.03000  -0.02709   2.14041
   A28        1.97585   0.00698  -0.00493   0.04872   0.04352   2.01937
   A29        2.13984  -0.00321   0.00172  -0.01866  -0.01721   2.12262
   A30        2.08080  -0.00906  -0.00721   0.03141   0.02420   2.10500
   A31        1.92724  -0.00358   0.00119  -0.00381  -0.00266   1.92458
   A32        1.86016   0.00207  -0.00175   0.00492   0.00314   1.86330
   A33        1.99833  -0.00002   0.00436  -0.02528  -0.02086   1.97747
   A34        1.91612  -0.00041  -0.00044  -0.01085  -0.01133   1.90479
   A35        1.90864   0.00549   0.00000   0.02822   0.02836   1.93700
   A36        1.85027  -0.00369  -0.00379   0.00625   0.00241   1.85268
   A37        1.95643  -0.00257  -0.00294   0.01466   0.01168   1.96811
   A38        1.91110   0.00222   0.00022   0.00757   0.00773   1.91883
   A39        1.93476  -0.00033   0.00247  -0.02089  -0.01837   1.91639
   A40        1.87694   0.00145   0.00162  -0.00506  -0.00354   1.87340
   A41        1.93383   0.00025  -0.00113   0.00449   0.00343   1.93726
   A42        1.84648  -0.00080  -0.00007  -0.00108  -0.00113   1.84535
   A43        1.98188   0.00263   0.00182  -0.00724  -0.00557   1.97630
   A44        1.86189   0.00032  -0.00189   0.01191   0.01001   1.87190
   A45        1.92313  -0.00173   0.00097  -0.00679  -0.00573   1.91740
   A46        1.89964  -0.00309   0.00037  -0.01109  -0.01064   1.88900
   A47        1.90974   0.00131  -0.00066   0.00936   0.00874   1.91849
   A48        1.88457   0.00040  -0.00077   0.00424   0.00347   1.88803
   A49        1.90143   0.00146  -0.00221   0.02042   0.01827   1.91970
   A50        1.94039   0.00264   0.00082  -0.00466  -0.00389   1.93650
   A51        1.88270  -0.00322  -0.00651   0.03909   0.03267   1.91536
   A52        1.90718  -0.00177   0.00197  -0.01361  -0.01176   1.89542
   A53        1.91706   0.00075   0.00452  -0.02885  -0.02484   1.89223
   A54        1.91490   0.00015   0.00132  -0.01216  -0.01098   1.90392
   A55        1.87052  -0.00275  -0.00270  -0.00704  -0.00964   1.86088
   A56        1.91931  -0.00060   0.00178  -0.00464  -0.00344   1.91587
   A57        1.96395   0.00545   0.00224   0.02281   0.02476   1.98871
   A58        1.88944   0.00083   0.00168  -0.01746  -0.01573   1.87371
   A59        1.89350  -0.00242  -0.00056  -0.01950  -0.01984   1.87366
   A60        1.92472  -0.00073  -0.00246   0.02302   0.02031   1.94504
   A61        1.83562  -0.00056  -0.00184   0.01958   0.01750   1.85312
   A62        1.91420   0.00755   0.00414   0.01075   0.01467   1.92887
   A63        1.91628  -0.00470  -0.00469   0.00242  -0.00224   1.91404
   A64        1.95257  -0.00397  -0.00075   0.00768   0.00656   1.95912
   A65        1.91272   0.00167   0.00622  -0.04875  -0.04239   1.87034
   A66        1.93016  -0.00007  -0.00307   0.00866   0.00542   1.93558
   A67        1.89367  -0.00037   0.00620  -0.04403  -0.03783   1.85583
   A68        1.88006  -0.00047  -0.00379   0.02469   0.02090   1.90096
   A69        1.89724  -0.00098  -0.00516   0.03255   0.02739   1.92462
   A70        2.12864   0.00027  -0.00087   0.00673   0.00378   2.13241
   A71        2.00750  -0.00062   0.00277  -0.02032  -0.01966   1.98784
   A72        2.14679   0.00048  -0.00208   0.01576   0.01155   2.15835
   A73        1.90065   0.00033  -0.01258   0.08799   0.07541   1.97606
    D1        3.13695   0.00001  -0.00087   0.00558   0.00468  -3.14155
    D2       -0.00304  -0.00001  -0.00082   0.00501   0.00418   0.00113
    D3       -0.00024   0.00001   0.00016  -0.00090  -0.00074  -0.00097
    D4       -3.14023  -0.00001   0.00020  -0.00147  -0.00125  -3.14148
    D5       -3.13267   0.00001   0.00129  -0.00777  -0.00651  -3.13918
    D6        0.00323  -0.00007   0.00071  -0.00583  -0.00514  -0.00191
    D7        0.00445   0.00001   0.00026  -0.00124  -0.00100   0.00345
    D8        3.14035  -0.00006  -0.00032   0.00070   0.00037   3.14072
    D9        0.00359   0.00005   0.00035  -0.00128  -0.00093   0.00266
   D10       -3.13939   0.00004  -0.00234   0.01534   0.01289  -3.12651
   D11        3.13880   0.00012   0.00169  -0.00830  -0.00651   3.13228
   D12       -0.00419   0.00011  -0.00100   0.00832   0.00730   0.00312
   D13        0.00074  -0.00002   0.00008  -0.00094  -0.00087  -0.00014
   D14        3.13750   0.00000   0.00100  -0.00617  -0.00521   3.13228
   D15       -3.13498  -0.00009  -0.00116   0.00572   0.00460  -3.13038
   D16        0.00178  -0.00006  -0.00025   0.00049   0.00026   0.00204
   D17        0.05628  -0.00004   0.00157  -0.01054  -0.00895   0.04733
   D18       -3.09146   0.00002   0.00287  -0.01743  -0.01457  -3.10602
   D19       -0.00241  -0.00000  -0.00033   0.00202   0.00170  -0.00070
   D20       -3.13927  -0.00003  -0.00122   0.00707   0.00585  -3.13342
   D21        3.13763   0.00001  -0.00038   0.00255   0.00219   3.13982
   D22        0.00077  -0.00002  -0.00126   0.00761   0.00633   0.00710
   D23       -0.00614  -0.00004  -0.00051   0.00230   0.00182  -0.00432
   D24        3.13685  -0.00004   0.00219  -0.01445  -0.01232   3.12454
   D25        3.14083   0.00003   0.00004   0.00044   0.00051   3.14134
   D26        0.00064   0.00003   0.00274  -0.01631  -0.01363  -0.01299
   D27       -3.08839  -0.00050   0.00818  -0.05991  -0.05169  -3.14007
   D28        0.04427   0.00005   0.00908  -0.05480  -0.04576  -0.00149
   D29        0.04754  -0.00058   0.00759  -0.05788  -0.05026  -0.00271
   D30       -3.10298  -0.00003   0.00848  -0.05277  -0.04433   3.13587
   D31        0.00782  -0.00007   0.00090  -0.00690  -0.00602   0.00180
   D32       -3.13859  -0.00004   0.00181  -0.01203  -0.01021   3.13438
   D33        0.00186   0.00135   0.00670  -0.02079  -0.01415  -0.01230
   D34       -3.11167   0.00012   0.00390  -0.02702  -0.02313  -3.13480
   D35        3.13429   0.00192   0.00764  -0.01581  -0.00815   3.12614
   D36        0.02077   0.00069   0.00484  -0.02203  -0.01714   0.00363
   D37        3.09396   0.00323   0.01937  -0.02878  -0.00944   3.08452
   D38       -0.04618   0.00214   0.02276  -0.07566  -0.05283  -0.09901
   D39       -0.02185   0.00210   0.01677  -0.03421  -0.01752  -0.03936
   D40        3.12120   0.00101   0.02015  -0.08109  -0.06091   3.06029
   D41        2.99571   0.00795   0.01187   0.07782   0.08978   3.08550
   D42       -0.14446   0.00688   0.01519   0.03179   0.04688  -0.09757
   D43        2.73969   0.00089   0.00862  -0.04317  -0.03461   2.70508
   D44       -1.44108  -0.00017   0.00884  -0.01718  -0.00823  -1.44931
   D45        0.68318   0.00157   0.00466   0.00205   0.00666   0.68984
   D46        0.90543  -0.00129  -0.00426  -0.00527  -0.00951   0.89592
   D47       -1.18709   0.00077  -0.00452   0.00479   0.00032  -1.18677
   D48        3.05467   0.00102  -0.00304  -0.00342  -0.00643   3.04824
   D49        2.98571  -0.00252  -0.00518  -0.01747  -0.02269   2.96302
   D50        0.89320  -0.00046  -0.00544  -0.00741  -0.01286   0.88033
   D51       -1.14823  -0.00021  -0.00396  -0.01562  -0.01962  -1.16784
   D52       -1.25774  -0.00573  -0.00858  -0.02077  -0.02934  -1.28708
   D53        2.93293  -0.00367  -0.00884  -0.01071  -0.01951   2.91342
   D54        0.89151  -0.00342  -0.00737  -0.01891  -0.02626   0.86524
   D55        1.14892   0.00007   0.00672   0.00570   0.01234   1.16126
   D56       -3.08417  -0.00083   0.00813  -0.02161  -0.01347  -3.09764
   D57       -0.93112   0.00164   0.00785   0.02090   0.02874  -0.90238
   D58       -0.89710  -0.00008   0.00842   0.00851   0.01685  -0.88025
   D59        1.15300  -0.00098   0.00983  -0.01880  -0.00896   1.14404
   D60       -2.97713   0.00149   0.00956   0.02371   0.03325  -2.94388
   D61       -2.92027   0.00146   0.01322  -0.00898   0.00423  -2.91604
   D62       -0.87017   0.00057   0.01463  -0.03629  -0.02158  -0.89175
   D63        1.28288   0.00304   0.01435   0.00622   0.02064   1.30352
   D64        3.06683   0.00128  -0.01340   0.09060   0.07722  -3.13913
   D65       -1.12884  -0.00202  -0.01324   0.08298   0.06970  -1.05914
   D66        0.93092   0.00219  -0.01556   0.11422   0.09866   1.02958
   D67       -3.12508   0.00167   0.03017  -0.09815  -0.06825   3.08986
   D68        0.04027  -0.00459   0.00699  -0.19829  -0.19129  -0.15102
   D69        0.98504   0.00207   0.02531  -0.09684  -0.07148   0.91356
   D70       -2.13279  -0.00419   0.00213  -0.19697  -0.19453  -2.32732
   D71       -1.07968   0.00177   0.02791  -0.10204  -0.07432  -1.15400
   D72        2.08567  -0.00449   0.00473  -0.20218  -0.19736   1.88831
   D73       -0.91460  -0.00167  -0.00166  -0.01615  -0.01780  -0.93241
   D74        1.15634  -0.00173  -0.00264  -0.01328  -0.01591   1.14043
   D75       -3.07117  -0.00229  -0.00373  -0.00924  -0.01296  -3.08413
   D76        1.16691  -0.00002  -0.00135  -0.00817  -0.00949   1.15742
   D77       -3.04533  -0.00008  -0.00234  -0.00530  -0.00760  -3.05293
   D78       -0.98966  -0.00063  -0.00343  -0.00126  -0.00464  -0.99430
   D79       -3.08555   0.00014   0.00014  -0.01714  -0.01699  -3.10254
   D80       -1.01460   0.00008  -0.00084  -0.01427  -0.01510  -1.02970
   D81        1.04107  -0.00047  -0.00193  -0.01023  -0.01214   1.02893
   D82        3.01977   0.00253   0.00688  -0.00757  -0.00089   3.01888
   D83        0.91702   0.00212   0.00536  -0.00105   0.00430   0.92132
   D84       -1.18319   0.00241   0.00737  -0.00823  -0.00083  -1.18402
   D85        0.91830   0.00040   0.00733  -0.02248  -0.01528   0.90302
   D86       -1.18445  -0.00002   0.00582  -0.01597  -0.01010  -1.19455
   D87        2.99853   0.00027   0.00783  -0.02314  -0.01522   2.98330
   D88       -1.09196   0.00040   0.00710  -0.02069  -0.01372  -1.10568
   D89        3.08848  -0.00001   0.00558  -0.01417  -0.00854   3.07994
   D90        0.98827   0.00027   0.00759  -0.02135  -0.01367   0.97460
   D91        1.24952  -0.00187   0.00241  -0.02176  -0.01935   1.23017
   D92       -0.93422   0.00151   0.00525  -0.02876  -0.02353  -0.95775
   D93       -2.96341   0.00013   0.00395  -0.02443  -0.02044  -2.98384
   D94        1.12679   0.00731   0.00071   0.06576   0.06652   1.19331
   D95       -0.95013   0.00069  -0.00275   0.03682   0.03403  -0.91610
   D96       -3.09748   0.00232  -0.00273   0.05512   0.05227  -3.04521
   D97       -0.97256   0.00498   0.00165   0.05218   0.05393  -0.91863
   D98       -3.04948  -0.00164  -0.00181   0.02323   0.02144  -3.02804
   D99        1.08635  -0.00001  -0.00179   0.04154   0.03968   1.12604
   D100      -3.07533   0.00506  -0.00601   0.10357   0.09755  -2.97778
   D101       1.13093  -0.00156  -0.00947   0.07463   0.06507   1.19600
   D102      -1.01642   0.00007  -0.00946   0.09293   0.08331  -0.93311
   D103      -2.77123   0.00028   0.00398  -0.02846  -0.02437  -2.79560
   D104      -0.70097   0.00057   0.00001   0.00279   0.00245  -0.69852
   D105       1.39580  -0.00105   0.00618  -0.03959  -0.03316   1.36264
   D106      -1.06051  -0.00325  -0.00469  -0.06961  -0.07458  -1.13509
   D107       0.96933  -0.00160  -0.00482  -0.03418  -0.03925   0.93007
   D108       3.10676  -0.00228   0.00045  -0.08527  -0.08517   3.02159
   D109      -3.12710  -0.00156  -0.00234  -0.06195  -0.06429   3.09180
   D110      -1.09727   0.00009  -0.00246  -0.02652  -0.02896  -1.12623
   D111       1.04017  -0.00059   0.00280  -0.07761  -0.07488   0.96529
   D112       1.08952  -0.00068  -0.00261  -0.04239  -0.04481   1.04471
   D113       3.11935   0.00097  -0.00274  -0.00696  -0.00948   3.10987
   D114      -1.02640   0.00029   0.00253  -0.05805  -0.05540  -1.08180
   D115       3.09252   0.00497   0.02340   0.00808   0.03170   3.12422
   D116      -0.02504  -0.00136  -0.00001  -0.09308  -0.09331  -0.11835
         Item               Value     Threshold  Converged?
 Maximum Force            0.009059     0.000450     NO 
 RMS     Force            0.002123     0.000300     NO 
 Maximum Displacement     1.047683     0.001800     NO 
 RMS     Displacement     0.223852     0.001200     NO 
 Predicted change in Energy=-4.542503D-03
 GradGradGradGradGradGradGradGradGradGradGradGradGradGradGradGradGradGrad

                          Input orientation:                          
 ---------------------------------------------------------------------
 Center     Atomic      Atomic             Coordinates (Angstroms)
 Number     Number       Type             X           Y           Z
 ---------------------------------------------------------------------
      1          1           0        3.508886    2.570196   -0.572056
      2          6           0        3.831739    1.546667   -0.423533
      3          6           0        4.713498   -1.091781   -0.035642
      4          6           0        5.185494    1.283626   -0.275696
      5          6           0        2.902916    0.487850   -0.380129
      6          6           0        3.362352   -0.830016   -0.182089
      7          6           0        5.636047   -0.025683   -0.082518
      8          1           0        5.908968    2.091740   -0.307455
      9          1           0        2.667752   -1.658823   -0.129201
     10          8           0        5.212389   -2.362486    0.170975
     11          1           0        4.483413   -3.010533    0.150560
     12          8           0        6.996225   -0.236571    0.069798
     13          1           0        7.202385   -1.179146    0.204338
     14          6           0        1.474618    0.677797   -0.524805
     15          1           0        0.899350   -0.237751   -0.466197
     16          6           0        0.837520    1.858053   -0.715093
     17          1           0        1.374244    2.800005   -0.765614
     18          6           0       -0.602497    1.992768   -0.846183
     19          8           0       -1.163572    3.092568   -0.960732
     20          8           0       -1.297663    0.835739   -0.886701
     21          6           0       -3.062141   -0.175300    1.398204
     22          6           0       -2.862691   -1.666611   -0.675800
     23          6           0       -3.458212   -1.495811    0.730568
     24          6           0       -3.171199   -0.478520   -1.600541
     25          6           0       -3.352823    1.009502    0.453633
     26          1           0       -1.779440   -1.755418   -0.612069
     27          1           0       -4.548173   -1.501030    0.643482
     28          1           0       -4.436245    1.062493    0.344145
     29          1           0       -3.162885   -2.335454    1.364432
     30          1           0       -2.627761   -0.586108   -2.539442
     31          1           0       -3.027113    1.940011    0.918359
     32          6           0       -2.760366    0.846692   -0.946571
     33          1           0       -3.093220    1.644714   -1.603178
     34          8           0       -4.571024   -0.442751   -1.890329
     35          1           0       -4.669788    0.092286   -2.694996
     36          8           0       -3.323755   -2.906461   -1.254996
     37          1           0       -4.268675   -2.823399   -1.466079
     38          8           0       -3.880414   -0.046463    2.587841
     39          1           0       -3.670859    0.781142    3.052795
     40          6           0       -1.592523   -0.150638    1.881899
     41          8           0       -1.089024    0.845207    2.390867
     42          8           0       -0.980854   -1.326633    1.804045
     43          1           0       -0.046882   -1.296404    2.098016
 ---------------------------------------------------------------------
                    Distance matrix (angstroms):
                    1          2          3          4          5
     1  H    0.000000
     2  C    1.083469   0.000000
     3  C    3.892160   2.808802   0.000000
     4  C    2.134035   1.386975   2.433715   0.000000
     5  C    2.177201   1.409145   2.427367   2.419572   0.000000
     6  C    3.425638   2.434593   1.384039   2.792865   1.409635
     7  C    3.391614   2.417458   1.410624   1.398072   2.796836
     8  H    2.461571   2.150688   3.411427   1.085113   3.407945
     9  H    4.334540   3.422962   2.124939   3.875370   2.174045
    10  O    5.271183   4.188211   1.380679   3.673469   3.709689
    11  H    5.711079   4.639217   1.941448   4.372004   3.875343
    12  O    4.522328   3.665691   2.439948   2.389375   4.181195
    13  H    5.319990   4.380130   2.501956   3.219244   4.648216
    14  C    2.778787   2.514202   3.723041   3.768247   1.448119
    15  H    3.834769   3.432910   3.932235   4.552132   2.132647
    16  C    2.768358   3.024453   4.917966   4.407711   2.501104
    17  H    2.155683   2.779775   5.179717   4.130986   2.798481
    18  C    4.160774   4.476616   6.199293   5.859111   3.843164
    19  O    4.717606   5.256569   7.273550   6.637182   4.863948
    20  O    5.119596   5.199106   6.369748   6.527270   4.245293
    21  C    7.389050   7.335494   7.959674   8.541304   6.259724
    22  C    7.652339   7.429952   7.624885   8.581216   6.162090
    23  C    8.171273   7.983232   8.217491   9.135179   6.755184
    24  C    7.414579   7.384299   8.061851   8.642609   6.270419
    25  C    7.111319   7.257816   8.349870   8.573793   6.332579
    26  H    6.832198   6.513420   6.552169   7.606526   5.197163
    27  H    9.108711   8.980529   9.295550  10.165799   7.779599
    28  H    8.138655   8.317650   9.407600   9.644219   7.397167
    29  H    8.504582   8.197100   8.095946   9.245712   6.914368
    30  H    7.175744   7.123969   7.772953   8.346700   6.033607
    31  H    6.733332   6.999946   8.367733   8.324874   6.241802
    32  C    6.512622   6.649765   7.774709   7.986092   5.702840
    33  H    6.745928   7.025399   8.419645   8.392241   6.227988
    34  O    8.723568   8.758750   9.490177  10.038778   7.681569
    35  H    8.805545   8.919121   9.824471  10.217577   7.928489
    36  O    8.783232   8.468930   8.329305   9.535364   7.145500
    37  H    9.506872   9.262888   9.258731  10.376222   7.973418
    38  O    8.451840   8.431117   9.046031   9.599982   7.423470
    39  H    8.239478   8.304207   9.129279   9.474509   7.421961
    40  C    6.280860   6.133390   6.657974   7.256296   5.072811
    41  O    5.735440   5.711987   6.580967   6.831716   4.872546
    42  O    6.402257   6.031501   5.988761   7.011606   4.811095
    43  H    5.892654   5.430005   5.220688   6.298319   4.245712
                    6          7          8          9         10
     6  C    0.000000
     7  C    2.413826   0.000000
     8  H    3.877838   2.146756   0.000000
     9  H    1.082676   3.388230   4.960240   0.000000
    10  O    2.428118   2.388387   4.533679   2.657146   0.000000
    11  H    2.474285   3.208149   5.317440   2.280792   0.975596
    12  O    3.690618   1.384832   2.597205   4.560491   2.777017
    13  H    3.875187   1.966261   3.554371   4.572115   2.315489
    14  C    2.440183   4.243583   4.659393   2.653275   4.868097
    15  H    2.549092   4.756940   5.527024   2.293525   4.850030
    16  C    3.726203   5.193696   5.093169   4.007673   6.143090
    17  H    4.179728   5.158884   4.612512   4.686078   6.500759
    18  C    4.912144   6.601269   6.534463   4.954060   7.335922
    19  O    6.039614   7.531903   7.172814   6.160050   8.467069
    20  O    4.998695   7.033142   7.338161   4.745647   7.329946
    21  C    6.648314   8.824590   9.409014   6.112731   8.646255
    22  C    6.300381   8.676011   9.550020   5.557395   8.149122
    23  C    6.913488   9.248131  10.084249   6.188151   8.731758
    24  C    6.694986   8.948577   9.525111   6.136066   8.773377
    25  C    6.991534   9.064152   9.355815   6.611126   9.209401
    26  H    5.242067   7.632945   8.602618   4.474372   7.061682
    27  H    7.981743  10.316107  11.097931   7.258892   9.809890
    28  H    8.042178  10.139883  10.416687   7.622099  10.239952
    29  H    6.872902   9.211401  10.231998   6.056823   8.459923
    30  H    6.441898   8.639506   9.221084   5.916286   8.483504
    31  H    7.050482   8.939578   9.021042   6.817659   9.325206
    32  C    6.394016   8.485715   8.781569   6.034083   8.666750
    33  H    7.058200   9.016803   9.105939   6.802556   9.390869
    34  O    8.124439  10.374315  10.897677   7.548529  10.180841
    35  H    8.466440  10.632459  11.027613   7.968010  10.578144
    36  O    7.082850   9.484283  10.541490   6.222714   8.671508
    37  H    7.990919  10.384844  11.361577   7.159435   9.632392
    38  O    7.793851   9.884041  10.430084   7.270523   9.689390
    39  H    7.907361   9.853915  10.236310   7.500435   9.853902
    40  C    5.410395   7.491780   8.129815   4.946623   7.357061
    41  O    5.407515   7.218217   7.603070   5.170519   7.411141
    42  O    4.801541   7.002497   7.975798   4.142477   6.488156
    43  H    4.127865   6.218130   7.262090   3.530025   5.701750
                   11         12         13         14         15
    11  H    0.000000
    12  O    3.743743   0.000000
    13  H    3.278670   0.974193   0.000000
    14  C    4.807572   5.628301   6.065246   0.000000
    15  H    4.573206   6.120390   6.408127   1.082865   0.000000
    16  C    6.143698   6.552340   7.112064   1.354662   2.111438
    17  H    6.653469   6.444018   7.123319   2.138184   3.089197
    18  C    7.203680   7.971797   8.490043   2.479282   2.715723
    19  O    8.388758   8.872849   9.465420   3.602943   3.948575
    20  O    7.020724   8.417441   8.803463   2.800260   2.481143
    21  C    8.156626  10.145893  10.382366   5.000791   4.378733
    22  C    7.513604   9.989953  10.115237   4.932676   4.029705
    23  C    8.105566  10.550713  10.678274   5.534739   4.690768
    24  C    8.250487  10.306555  10.552711   4.906922   4.232502
    25  C    8.812442  10.430860  10.782614   4.936756   4.525783
    26  H    6.432747   8.932196   9.037244   4.064116   3.082289
    27  H    9.170121  11.627601  11.763166   6.510468   5.701120
    28  H    9.807513  11.509309  11.853363   5.986766   5.551204
    29  H    7.771428  10.454134  10.493889   5.844256   4.924766
    30  H    7.980147   9.977546  10.223101   4.741912   4.106119
    31  H    9.028034  10.291981  10.718284   4.893004   4.698591
    32  C    8.279747   9.869018  10.231570   4.259283   3.847115
    33  H    9.063791  10.398798  10.827779   4.791968   4.558182
    34  O    9.630242  11.733962  11.980946   6.298418   5.656427
    35  H   10.075007  11.993669  12.287033   6.542650   6.007643
    36  O    7.933366  10.741759  10.766285   6.033611   5.057552
    37  H    8.902112  11.659699  11.708078   6.791891   5.864625
    38  O    9.202155  11.165928  11.392651   6.236143   5.675375
    39  H    9.449440  11.122981  11.409815   6.267841   5.857326
    40  C    6.934950   8.778250   9.012350   3.985709   3.424993
    41  O    7.137069   8.481088   8.810583   3.886055   3.645442
    42  O    5.952121   8.235875   8.339438   3.933271   3.142425
    43  H    5.220574   7.405557   7.493440   3.618234   2.931091
                   16         17         18         19         20
    16  C    0.000000
    17  H    1.085310   0.000000
    18  C    1.452233   2.136733   0.000000
    19  O    2.364050   2.562065   1.239954   0.000000
    20  O    2.373517   3.318447   1.350412   2.262021   0.000000
    21  C    4.879334   5.763337   3.973366   4.455121   3.058818
    22  C    5.110417   6.157137   4.304481   5.061420   2.958977
    23  C    5.638409   6.636657   4.776132   5.401767   3.566462
    24  C    4.723708   5.666293   3.643425   4.146395   2.397286
    25  C    4.432261   5.199772   3.196972   3.336527   2.459750
    26  H    4.462765   5.542669   3.935595   4.899371   2.649835
    27  H    6.491137   7.453823   5.476686   5.927071   4.285763
    28  H    5.437600   6.165411   4.120669   4.066239   3.378919
    29  H    6.157367   7.176042   5.493261   6.234345   4.313133
    30  H    4.616313   5.534282   3.690450   4.262492   2.553892
    31  H    4.196459   4.790334   2.999192   2.886548   2.732884
    32  C    3.744491   4.576371   2.445397   2.755705   1.463968
    33  H    4.035459   4.689824   2.626382   2.496510   2.095664
    34  O    5.993932   6.864886   4.771918   4.997335   3.654682
    35  H    6.112969   6.898158   4.855182   4.929799   3.897933
    36  O    6.348882   7.407728   5.619147   6.382894   4.271387
    37  H    6.968013   7.997241   6.084456   6.700426   4.748883
    38  O    6.065925   6.852698   5.166790   5.461420   4.418294
    39  H    5.973458   6.641470   5.107339   5.266648   4.599420
    40  C    4.084644   4.951497   3.607877   4.333929   2.953816
    41  O    3.792679   4.455591   3.468732   4.036014   3.284215
    42  O    4.449131   5.401738   4.264421   5.216006   3.466458
    43  H    4.318142   5.196204   4.449233   5.464981   3.875438
                   21         22         23         24         25
    21  C    0.000000
    22  C    2.562280   0.000000
    23  C    1.531783   1.536779   0.000000
    24  C    3.016009   1.536842   2.559556   0.000000
    25  C    1.542876   2.945748   2.522775   2.542996   0.000000
    26  H    2.860646   1.088753   2.165259   2.131793   3.355003
    27  H    2.129662   2.146805   1.093447   2.824398   2.787055
    28  H    2.128693   3.311248   2.766006   2.785115   1.090228
    29  H    2.162766   2.167952   1.092704   3.498477   3.471939
    30  H    3.982776   2.166988   3.494306   1.090153   3.468456
    31  H    2.169336   3.946656   3.467850   3.494983   1.089910
    32  C    2.575559   2.529916   2.964305   1.533834   1.529080
    33  H    3.510229   3.446454   3.929693   2.124667   2.168262
    34  O    3.628045   2.427203   3.035851   1.429953   3.014500
    35  H    4.405726   3.230553   3.965408   1.941499   3.534056
    36  O    3.816694   1.444049   2.439360   2.457147   4.272590
    37  H    4.083170   1.984816   2.691580   2.592488   4.383516
    38  O    1.449623   3.783119   2.393392   4.269918   2.438905
    39  H    2.005739   4.532885   3.259213   4.846643   2.628486
    40  C    1.547368   3.233160   2.572129   3.837592   2.546474
    41  O    2.433106   4.342761   3.721560   4.692446   2.984067
    42  O    2.412888   3.131538   2.705231   4.136196   3.592684
    43  H    3.292172   3.969873   3.680605   4.910155   4.353211
                   26         27         28         29         30
    26  H    0.000000
    27  H    3.050739   0.000000
    28  H    3.989184   2.583366   0.000000
    29  H    2.481315   1.770609   3.769413   0.000000
    30  H    2.408672   3.828324   3.782007   4.311241   0.000000
    31  H    4.189880   3.772259   1.756534   4.300815   4.300831
    32  C    2.800908   3.352062   2.126286   3.953329   2.146564
    33  H    3.777462   4.130384   2.436137   4.965209   2.463699
    34  O    3.339160   2.746029   2.697554   4.019782   2.053818
    35  H    4.013317   3.701200   3.198785   4.964236   2.157380
    36  O    2.030557   2.660574   4.421253   2.685765   2.741942
    37  H    2.840108   2.505400   4.290123   3.077768   2.974925
    38  O    4.192141   2.518373   2.563767   2.692779   5.305599
    39  H    4.841780   3.432605   2.828738   3.580750   5.850687
    40  C    2.971554   3.477514   3.452989   2.739932   4.561755
    41  O    4.032065   4.530331   3.929399   3.933328   5.359508
    42  O    2.580544   3.755408   4.447354   2.443817   4.703888
    43  H    3.249156   4.734888   5.282705   3.365598   5.354576
                   31         32         33         34         35
    31  H    0.000000
    32  C    2.178180   0.000000
    33  H    2.539630   1.085709   0.000000
    34  O    3.993738   2.414917   2.573688   0.000000
    35  H    4.378219   2.696667   2.467319   0.971344   0.000000
    36  O    5.319751   3.807714   4.570292   2.833583   3.588578
    37  H    5.469652   4.001807   4.622178   2.436984   3.189412
    38  O    2.731550   3.813699   4.587416   4.548405   5.343288
    39  H    2.512609   4.102222   4.770483   5.171333   5.874478
    40  C    2.712430   3.218504   4.197755   4.815237   5.520557
    41  O    2.668908   3.732544   4.539649   5.666728   6.265363
    42  O    3.955070   3.931398   4.990006   5.226755   5.988567
    43  H    4.554970   4.607100   5.623984   6.091263   6.802404
                   36         37         38         39         40
    36  O    0.000000
    37  H    0.971767   0.000000
    38  O    4.822536   4.929137   0.000000
    39  H    5.681193   5.811224   0.972124   0.000000
    40  C    4.520159   5.051179   2.396592   2.560995   0.000000
    41  O    5.688704   6.200394   2.936960   2.666107   1.226486
    42  O    4.164466   4.872760   3.265060   3.638436   1.327841
    43  H    4.957103   5.732193   4.061804   4.284975   1.936102
                   41         42         43
    41  O    0.000000
    42  O    2.252320   0.000000
    43  H    2.399649   0.979611   0.000000
 Stoichiometry    C16H18O9
 Framework group  C1[X(C16H18O9)]
 Deg. of freedom   123
 Full point group                 C1      NOp   1
 Largest Abelian subgroup         C1      NOp   1
 Largest concise Abelian subgroup C1      NOp   1
                         Standard orientation:                         
 ---------------------------------------------------------------------
 Center     Atomic      Atomic             Coordinates (Angstroms)
 Number     Number       Type             X           Y           Z
 ---------------------------------------------------------------------
      1          1           0       -3.568691   -2.552798    0.097406
      2          6           0       -3.867365   -1.516485   -0.006294
      3          6           0       -4.686717    1.157341   -0.268373
      4          6           0       -5.213083   -1.192701    0.082638
      5          6           0       -2.915360   -0.501847   -0.229646
      6          6           0       -3.343562    0.835196   -0.356249
      7          6           0       -5.632653    0.134646   -0.046653
      8          1           0       -5.954228   -1.966409    0.254538
      9          1           0       -2.630561    1.634821   -0.512507
     10          8           0       -5.155271    2.451711   -0.374849
     11          1           0       -4.412766    3.057375   -0.558274
     12          8           0       -6.985862    0.409119    0.059410
     13          1           0       -7.169814    1.360721   -0.038919
     14          6           0       -1.493501   -0.755799   -0.333913
     15          1           0       -0.897842    0.132194   -0.504950
     16          6           0       -0.884614   -1.961836   -0.234706
     17          1           0       -1.442209   -2.874383   -0.049657
     18          6           0        0.550332   -2.159210   -0.339378
     19          8           0        1.085941   -3.266925   -0.185833
     20          8           0        1.269794   -1.064201   -0.666402
     21          6           0        3.085181    0.431044    1.289353
     22          6           0        2.891213    1.375392   -1.084644
     23          6           0        3.501060    1.538696    0.316466
     24          6           0        3.161934   -0.009570   -1.693309
     25          6           0        3.337896   -0.955140    0.660786
     26          1           0        1.811054    1.503204   -1.036667
     27          1           0        4.589660    1.496176    0.222820
     28          1           0        4.418408   -1.059401    0.559687
     29          1           0        3.232209    2.514538    0.728112
     30          1           0        2.608839   -0.121312   -2.626066
     31          1           0        2.998169   -1.735928    1.341123
     32          6           0        2.731018   -1.124758   -0.732417
     33          1           0        3.037992   -2.066708   -1.176558
     34          8           0        4.556787   -0.148785   -1.975747
     35          1           0        4.633519   -0.866268   -2.626008
     36          8           0        3.371465    2.424864   -1.952540
     37          1           0        4.311553    2.269998   -2.143799
     38          8           0        3.915811    0.576748    2.468433
     39          1           0        3.694432   -0.107028    3.123006
     40          6           0        1.621760    0.560689    1.775089
     41          8           0        1.103459   -0.268348    2.515581
     42          8           0        1.034730    1.696531    1.416729
     43          1           0        0.104207    1.761534    1.715961
 ---------------------------------------------------------------------
 Rotational constants (GHZ):           0.3924954           0.1010907           0.0965846
 Standard basis: 6-311+G(d,p) (5D, 7F)
 There are   683 symmetry adapted cartesian basis functions of A   symmetry.
 There are   658 symmetry adapted basis functions of A   symmetry.
   658 basis functions,  1044 primitive gaussians,   683 cartesian basis functions
    93 alpha electrons       93 beta electrons
       nuclear repulsion energy      2281.2687375081 Hartrees.
 NAtoms=   43 NActive=   43 NUniq=   43 SFac= 1.00D+00 NAtFMM=   60 NAOKFM=F Big=F
 Integral buffers will be    131072 words long.
 Raffenetti 2 integral format.
 Two-electron integral symmetry is turned on.
 Nuclear repulsion after empirical dispersion term =     2281.2163950486 Hartrees.
 ------------------------------------------------------------------------------
 Polarizable Continuum Model (PCM)
 =================================
 Model                : PCM.
 Atomic radii         : SMD-Coulomb.
 Polarization charges : Total charges.
 Charge compensation  : None.
 Solution method      : On-the-fly selection.
 Cavity type          : VdW (van der Waals Surface) (Alpha=1.000).
 Cavity algorithm     : GePol (No added spheres)
                        Default sphere list used, NSphG=   43.
                        Lebedev-Laikov grids with approx.  5.0 points / Ang**2.
                        Smoothing algorithm: York/Karplus (Gamma=1.0000).
                        Polarization charges: spherical gaussians, with
                                              point-specific exponents (IZeta= 3).
                        Self-potential: point-specific (ISelfS= 7).
                        Self-field    : sphere-specific E.n sum rule (ISelfD= 2).
 1st derivatives      : Analytical E(r).r(x)/FMM algorithm (CHGder, D1EAlg=3).
                        Cavity 1st derivative terms included.
 Solvent              : Water, Eps=  78.355300 Eps(inf)=   1.777849
 ------------------------------------------------------------------------------
 ------------------------------------------------------------------------------
 Atomic radii for non-electrostatic terms: SMD-CDS.
 ------------------------------------------------------------------------------
 Nuclear repulsion after PCM non-electrostatic terms =     2281.2316655292 Hartrees.
 One-electron integrals computed using PRISM.
 NBasis=   658 RedAO= T EigKep=  1.05D-06  NBF=   658
 NBsUse=   656 1.00D-06 EigRej=  7.02D-07 NBFU=   656
 Initial guess from the checkpoint file:  "chlorogenic acid.chk"
 B after Tr=    -0.000000   -0.000000    0.000000
         Rot=    0.997482    0.069252   -0.012214    0.009153 Ang=   8.13 deg.
 ExpMin= 4.38D-02 ExpMax= 8.59D+03 ExpMxC= 1.30D+03 IAcc=3 IRadAn=         5 AccDes= 0.00D+00
 Harris functional with IExCor=  402 and IRadAn=       5 diagonalized for initial guess.
 HarFok:  IExCor=  402 AccDes= 0.00D+00 IRadAn=         5 IDoV= 1 UseB2=F ITyADJ=14
 ICtDFT=  3500011 ScaDFX=  1.000000  1.000000  1.000000  1.000000
 FoFCou: FMM=F IPFlag=           0 FMFlag=      100000 FMFlg1=           0
         NFxFlg=           0 DoJE=T BraDBF=F KetDBF=T FulRan=T
         wScrn=  0.000000 ICntrl=       500 IOpCl=  0 I1Cent=   200000004 NGrid=           0
         NMat0=    1 NMatS0=      1 NMatT0=    0 NMatD0=    1 NMtDS0=    0 NMtDT0=    0
 Petite list used in FoFCou.
 Requested convergence on RMS density matrix=1.00D-08 within  32 cycles.
 Requested convergence on MAX density matrix=1.00D-06.
 Requested convergence on             energy=1.00D-06.
 No special actions if energy rises.
 Inv3:  Mode=1 IEnd=    26338107.
 Iteration    1 A*A^-1 deviation from unit magnitude is 3.11D-15 for   2800.
 Iteration    1 A*A^-1 deviation from orthogonality  is 2.56D-15 for   1851   1071.
 Iteration    1 A^-1*A deviation from unit magnitude is 3.33D-15 for   1529.
 Iteration    1 A^-1*A deviation from orthogonality  is 2.22D-15 for   1127    175.
 Error on total polarization charges =  0.08174
 SCF Done:  E(RB3LYP) =  -1298.05282879     A.U. after   15 cycles
            NFock= 15  Conv=0.34D-08     -V/T= 2.0041
 SMD-CDS (non-electrostatic) energy       (kcal/mol) =       9.58
 (included in total energy above)
 QCSCF skips out because SCF is already converged.
 D1PCM: PCM CHGder 1st derivatives, ID1Alg=3 FixD1E=F DoIter=F DoCFld=F I1PDM=0.
 Calling FoFJK, ICntrl=      2127 FMM=F ISym2X=0 I1Cent= 0 IOpClX= 0 NMat=1 NMatS=1 NMatT=0.
 ***** Axes restored to original set *****
 -------------------------------------------------------------------
 Center     Atomic                   Forces (Hartrees/Bohr)
 Number     Number              X              Y              Z
 -------------------------------------------------------------------
      1        1          -0.000187290   -0.001232034    0.000062772
      2        6           0.001490779   -0.004773116    0.000240087
      3        6           0.003716198    0.001504535    0.000803175
      4        6           0.000774754   -0.001474508    0.000163303
      5        6           0.000410441   -0.000173976    0.000383093
      6        6           0.003097344    0.005771042   -0.000123983
      7        6           0.006930312   -0.007059134    0.002045877
      8        1           0.000391820   -0.001850567    0.000266273
      9        1          -0.002191128   -0.000434495   -0.000608014
     10        8          -0.003889235   -0.000901333   -0.000803941
     11        1           0.006477930    0.005255944    0.000329737
     12        8          -0.005254863   -0.001145406   -0.000508448
     13        1          -0.005063536    0.004921853   -0.001302937
     14        6          -0.003329105    0.006450192   -0.000740355
     15        1          -0.004516512    0.000153692   -0.000308089
     16        6           0.002878796   -0.007011062    0.002369090
     17        1          -0.001635698   -0.001419190    0.000182946
     18        6          -0.016209715    0.015351411   -0.007066736
     19        8           0.006123279   -0.011894072    0.003349031
     20        8           0.001591223   -0.005478858    0.001747655
     21        6          -0.002666958    0.003796415   -0.001039701
     22        6          -0.007895391   -0.004293111   -0.003430867
     23        6          -0.002023552    0.000874892    0.000562440
     24        6           0.004086523   -0.002086759    0.002526693
     25        6           0.001394703   -0.001082690    0.000841661
     26        1           0.000619203   -0.000756964   -0.000343054
     27        1          -0.000086799    0.000586751    0.000529869
     28        1          -0.001403920   -0.000485609    0.000016120
     29        1          -0.001182788    0.000584887   -0.002418583
     30        1           0.003848449   -0.002236678   -0.000030805
     31        1           0.001884392    0.000820327   -0.001194288
     32        6           0.003581283    0.002144981    0.004280292
     33        1           0.001368647    0.004904736    0.000396304
     34        8          -0.000963751    0.002751896   -0.002858253
     35        1          -0.002653475   -0.003730737    0.005177689
     36        8           0.000801407    0.003389434   -0.000148494
     37        1           0.004945583    0.002092051    0.002204520
     38        8           0.004076227   -0.001602445   -0.001532486
     39        1           0.001349318   -0.002829274   -0.004889055
     40        6           0.004262940    0.013879594    0.013992611
     41        8          -0.004744598   -0.010887705   -0.008983178
     42        8           0.007112568   -0.005909503   -0.004309499
     43        1          -0.007315806    0.005514591    0.000169527
 -------------------------------------------------------------------
 Cartesian Forces:  Max     0.016209715 RMS     0.004415876

 GradGradGradGradGradGradGradGradGradGradGradGradGradGradGradGradGradGrad
 Berny optimization.
 Using GEDIIS/GDIIS optimizer.
 FormGI is forming the generalized inverse of G from B-inverse, IUseBI=4.
 Internal  Forces:  Max     0.014512108 RMS     0.003158946
 Search for a local minimum.
 Step number   3 out of a maximum of  243
 All quantities printed in internal units (Hartrees-Bohrs-Radians)
 Mixed Optimization -- RFO/linear search
 Update second derivatives using D2CorX and points    1    3    2
 DE=  3.71D-03 DEPred=-4.54D-03 R=-8.17D-01
 Trust test=-8.17D-01 RLast= 5.49D-01 DXMaxT set to 1.50D-01
 ITU= -1  0  0
 Use linear search instead of GDIIS.
     Eigenvalues ---    0.00227   0.00492   0.00522   0.00626   0.01032
     Eigenvalues ---    0.01088   0.01213   0.01244   0.01315   0.01371
     Eigenvalues ---    0.01404   0.01544   0.01805   0.01987   0.02012
     Eigenvalues ---    0.02024   0.02059   0.02098   0.02104   0.02125
     Eigenvalues ---    0.02135   0.02140   0.02177   0.02207   0.02219
     Eigenvalues ---    0.02262   0.02269   0.02386   0.02772   0.03182
     Eigenvalues ---    0.04002   0.04445   0.04570   0.04754   0.04774
     Eigenvalues ---    0.05317   0.05480   0.06084   0.06156   0.06507
     Eigenvalues ---    0.07117   0.07179   0.07360   0.07903   0.08167
     Eigenvalues ---    0.08367   0.08597   0.09712   0.11025   0.14158
     Eigenvalues ---    0.15105   0.15717   0.15999   0.15999   0.16000
     Eigenvalues ---    0.16000   0.16000   0.16000   0.16000   0.16000
     Eigenvalues ---    0.16002   0.16656   0.17308   0.17366   0.17886
     Eigenvalues ---    0.21644   0.22064   0.22363   0.22708   0.23560
     Eigenvalues ---    0.24245   0.24724   0.24931   0.24993   0.24998
     Eigenvalues ---    0.25000   0.25000   0.25308   0.26903   0.27538
     Eigenvalues ---    0.27723   0.28127   0.28478   0.29124   0.29210
     Eigenvalues ---    0.32682   0.34225   0.34429   0.34521   0.34584
     Eigenvalues ---    0.34653   0.34827   0.34891   0.35195   0.35280
     Eigenvalues ---    0.35625   0.35685   0.35706   0.35940   0.37445
     Eigenvalues ---    0.38774   0.40449   0.40637   0.41500   0.41748
     Eigenvalues ---    0.42312   0.45075   0.45697   0.46786   0.48083
     Eigenvalues ---    0.49531   0.50034   0.53152   0.53456   0.54146
     Eigenvalues ---    0.54226   0.54422   0.54684   0.55105   0.55746
     Eigenvalues ---    0.56268   0.92677   1.01214
 RFO step:  Lambda=-3.43636993D-03 EMin= 2.27024347D-03
 Quartic linear search produced a step of -0.73348.
 Iteration  1 RMS(Cart)=  0.18604994 RMS(Int)=  0.01350522
 Iteration  2 RMS(Cart)=  0.02447510 RMS(Int)=  0.00052124
 Iteration  3 RMS(Cart)=  0.00066968 RMS(Int)=  0.00014651
 Iteration  4 RMS(Cart)=  0.00000064 RMS(Int)=  0.00014651
 Variable       Old X    -DE/DX   Delta X   Delta X   Delta X     New X
                                 (Linear)    (Quad)   (Total)
    R1        2.04746  -0.00112  -0.00085  -0.00117  -0.00202   2.04544
    R2        2.62100   0.00080  -0.00003   0.00070   0.00067   2.62167
    R3        2.66290  -0.00175  -0.00402  -0.00030  -0.00432   2.65858
    R4        2.61546   0.00344   0.00085   0.00252   0.00337   2.61882
    R5        2.66569  -0.00842  -0.00662  -0.00653  -0.01315   2.65254
    R6        2.60910  -0.00313  -0.00465  -0.00178  -0.00642   2.60268
    R7        2.64197  -0.00467  -0.00378  -0.00343  -0.00721   2.63476
    R8        2.05057  -0.00113  -0.00191  -0.00085  -0.00276   2.04781
    R9        2.66382  -0.00145  -0.00124  -0.00097  -0.00220   2.66162
   R10        2.73655   0.00693   0.00878   0.00546   0.01424   2.75079
   R11        2.04596   0.00171   0.00375   0.00115   0.00489   2.05085
   R12        2.61695  -0.01091  -0.02696  -0.00185  -0.02881   2.58814
   R13        1.84361  -0.00833  -0.01275  -0.00307  -0.01582   1.82779
   R14        1.84096  -0.00600  -0.00735  -0.00280  -0.01015   1.83081
   R15        2.04632   0.00225   0.00322   0.00050   0.00372   2.05004
   R16        2.55994  -0.00482  -0.00842  -0.00216  -0.01058   2.54936
   R17        2.05094  -0.00205  -0.00241  -0.00192  -0.00433   2.04661
   R18        2.74432   0.00066   0.01581  -0.00195   0.01386   2.75818
   R19        2.34317  -0.01363  -0.02900   0.00168  -0.02732   2.31585
   R20        2.55191  -0.00523   0.01510  -0.00621   0.00889   2.56080
   R21        2.76650  -0.00831  -0.01726  -0.00284  -0.02010   2.74640
   R22        2.89465   0.00037  -0.00108   0.00253   0.00156   2.89621
   R23        2.91561  -0.00389  -0.00200  -0.00205  -0.00404   2.91157
   R24        2.73939  -0.00873  -0.01690  -0.00498  -0.02188   2.71751
   R25        2.92410  -0.00035  -0.00367  -0.00090  -0.00457   2.91953
   R26        2.90409  -0.00232  -0.00093   0.00082  -0.00010   2.90399
   R27        2.90421  -0.00600  -0.00255  -0.00527  -0.00783   2.89638
   R28        2.05744   0.00066   0.00086  -0.00020   0.00065   2.05810
   R29        2.72886  -0.00737  -0.02165  -0.00202  -0.02367   2.70518
   R30        2.06632   0.00004  -0.00013   0.00017   0.00004   2.06636
   R31        2.06491  -0.00218  -0.00248  -0.00176  -0.00424   2.06067
   R32        2.06009   0.00217   0.00473   0.00150   0.00622   2.06631
   R33        2.89853   0.00138   0.00000   0.00117   0.00106   2.89959
   R34        2.70222   0.00304   0.00388   0.00182   0.00571   2.70793
   R35        2.06023   0.00137   0.00171   0.00109   0.00280   2.06304
   R36        2.05963   0.00076   0.00137   0.00070   0.00207   2.06170
   R37        2.88954  -0.00514  -0.00452  -0.00191  -0.00644   2.88310
   R38        2.05169   0.00295   0.00643   0.00182   0.00825   2.05994
   R39        1.83557  -0.00607  -0.00942  -0.00222  -0.01164   1.82394
   R40        1.83637  -0.00511  -0.00590  -0.00244  -0.00835   1.82802
   R41        1.83705  -0.00445  -0.00567  -0.00178  -0.00745   1.82960
   R42        2.31772  -0.01451  -0.01865  -0.00138  -0.02003   2.29770
   R43        2.50926   0.00049   0.01997  -0.00529   0.01469   2.52394
   R44        1.85120  -0.00676  -0.00862  -0.00343  -0.01205   1.83915
    A1        2.07672  -0.00085  -0.00022  -0.00131  -0.00153   2.07519
    A2        2.11488  -0.00197  -0.00946  -0.00166  -0.01113   2.10375
    A3        2.09159   0.00282   0.00967   0.00297   0.01264   2.10423
    A4        2.08519   0.00118   0.00688   0.00019   0.00706   2.09225
    A5        2.14439   0.00498   0.01582   0.00428   0.02009   2.16448
    A6        2.05355  -0.00615  -0.02267  -0.00441  -0.02710   2.02646
    A7        2.10237   0.00045   0.00025   0.00003   0.00028   2.10265
    A8        2.10180   0.00137   0.00741   0.00255   0.00996   2.11176
    A9        2.07902  -0.00182  -0.00766  -0.00259  -0.01025   2.06877
   A10        2.08515  -0.00539  -0.01180  -0.00582  -0.01760   2.06755
   A11        2.15134   0.00248   0.00257   0.00452   0.00708   2.15843
   A12        2.04669   0.00291   0.00922   0.00129   0.01050   2.05719
   A13        2.10582   0.00167   0.00262   0.00284   0.00546   2.11129
   A14        2.06731   0.00068   0.00818   0.00051   0.00867   2.07597
   A15        2.10999  -0.00235  -0.01076  -0.00328  -0.01407   2.09592
   A16        2.09625  -0.00073  -0.00763  -0.00021  -0.00785   2.08840
   A17        2.12188  -0.00039  -0.00377   0.00034  -0.00344   2.11844
   A18        2.06501   0.00112   0.01142  -0.00008   0.01133   2.07635
   A19        1.91582   0.00074   0.01195  -0.00189   0.01006   1.92588
   A20        1.95022  -0.00722  -0.02343  -0.01463  -0.03806   1.91216
   A21        1.99069   0.00208   0.01161   0.00388   0.01550   2.00620
   A22        2.20456   0.00388   0.01166   0.00614   0.01781   2.22237
   A23        2.08793  -0.00596  -0.02330  -0.01002  -0.03332   2.05461
   A24        2.12955   0.00261   0.00904   0.00104   0.01009   2.13964
   A25        2.16499  -0.00382  -0.00612  -0.00006  -0.00617   2.15882
   A26        1.98850   0.00119  -0.00304  -0.00087  -0.00391   1.98459
   A27        2.14041   0.00479   0.01987  -0.00133   0.01764   2.15805
   A28        2.01937  -0.00978  -0.03192   0.00287  -0.02995   1.98942
   A29        2.12262   0.00512   0.01263   0.00049   0.01222   2.13484
   A30        2.10500  -0.00715  -0.01775  -0.02248  -0.04023   2.06477
   A31        1.92458   0.00175   0.00195  -0.00101   0.00088   1.92546
   A32        1.86330  -0.00221  -0.00230  -0.00385  -0.00602   1.85728
   A33        1.97747   0.00359   0.01530   0.01201   0.02735   2.00482
   A34        1.90479   0.00152   0.00831  -0.00313   0.00515   1.90994
   A35        1.93700  -0.00445  -0.02080   0.01152  -0.00950   1.92750
   A36        1.85268  -0.00021  -0.00177  -0.01735  -0.01906   1.83362
   A37        1.96811  -0.00050  -0.00857  -0.00843  -0.01704   1.95107
   A38        1.91883  -0.00044  -0.00567   0.00835   0.00270   1.92153
   A39        1.91639   0.00189   0.01347   0.00096   0.01444   1.93083
   A40        1.87340  -0.00006   0.00259   0.00564   0.00835   1.88175
   A41        1.93726  -0.00013  -0.00252  -0.00196  -0.00447   1.93279
   A42        1.84535  -0.00085   0.00083  -0.00399  -0.00322   1.84213
   A43        1.97630  -0.00115   0.00409   0.00302   0.00712   1.98342
   A44        1.87190  -0.00097  -0.00734  -0.00243  -0.00971   1.86219
   A45        1.91740   0.00221   0.00420   0.00397   0.00811   1.92551
   A46        1.88900   0.00264   0.00781  -0.00632   0.00144   1.89044
   A47        1.91849  -0.00233  -0.00641   0.00298  -0.00347   1.91502
   A48        1.88803  -0.00032  -0.00254  -0.00176  -0.00430   1.88373
   A49        1.91970  -0.00204  -0.01340   0.00150  -0.01171   1.90798
   A50        1.93650   0.00118   0.00285  -0.00487  -0.00233   1.93417
   A51        1.91536  -0.00253  -0.02396  -0.01481  -0.03872   1.87665
   A52        1.89542   0.00042   0.00862   0.00571   0.01433   1.90975
   A53        1.89223   0.00273   0.01822   0.01562   0.03379   1.92602
   A54        1.90392   0.00032   0.00805  -0.00246   0.00524   1.90916
   A55        1.86088   0.00106   0.00707  -0.01156  -0.00461   1.85628
   A56        1.91587   0.00100   0.00252   0.00819   0.01113   1.92699
   A57        1.98871  -0.00237  -0.01816   0.00613  -0.01200   1.97671
   A58        1.87371   0.00017   0.01154   0.00415   0.01565   1.88936
   A59        1.87366   0.00083   0.01455  -0.00869   0.00574   1.87940
   A60        1.94504  -0.00048  -0.01490   0.00064  -0.01404   1.93100
   A61        1.85312  -0.00151  -0.01284  -0.00395  -0.01657   1.83655
   A62        1.92887  -0.00127  -0.01076   0.01848   0.00779   1.93666
   A63        1.91404   0.00111   0.00164  -0.02058  -0.01886   1.89519
   A64        1.95912   0.00095  -0.00481  -0.00813  -0.01296   1.94616
   A65        1.87034   0.00232   0.03109   0.01550   0.04669   1.91703
   A66        1.93558  -0.00146  -0.00397  -0.00210  -0.00600   1.92958
   A67        1.85583   0.00605   0.02775   0.00908   0.03683   1.89267
   A68        1.90096  -0.00506  -0.01533  -0.00990  -0.02523   1.87573
   A69        1.92462  -0.00683  -0.02009  -0.01425  -0.03434   1.89028
   A70        2.13241  -0.00184  -0.00277  -0.00223  -0.00432   2.12809
   A71        1.98784   0.00432   0.01442   0.00274   0.01783   2.00567
   A72        2.15835  -0.00216  -0.00847  -0.00127  -0.00907   2.14928
   A73        1.97606  -0.01129  -0.05531  -0.01778  -0.07309   1.90297
    D1       -3.14155   0.00001  -0.00344  -0.00110  -0.00455   3.13709
    D2        0.00113  -0.00005  -0.00306  -0.00188  -0.00494  -0.00381
    D3       -0.00097   0.00000   0.00054   0.00034   0.00087  -0.00010
    D4       -3.14148  -0.00006   0.00091  -0.00044   0.00048  -3.14100
    D5       -3.13918  -0.00007   0.00478   0.00135   0.00611  -3.13307
    D6       -0.00191  -0.00008   0.00377  -0.00081   0.00297   0.00106
    D7        0.00345  -0.00006   0.00073  -0.00012   0.00060   0.00405
    D8        3.14072  -0.00007  -0.00027  -0.00228  -0.00255   3.13817
    D9        0.00266  -0.00009   0.00068  -0.00023   0.00045   0.00311
   D10       -3.12651  -0.00024  -0.00945  -0.00627  -0.01576   3.14092
   D11        3.13228   0.00008   0.00478   0.00501   0.00985  -3.14106
   D12        0.00312  -0.00007  -0.00536  -0.00103  -0.00637  -0.00325
   D13       -0.00014   0.00006   0.00064   0.00046   0.00109   0.00095
   D14        3.13228   0.00032   0.00382   0.00526   0.00906   3.14134
   D15       -3.13038  -0.00018  -0.00337  -0.00457  -0.00789  -3.13827
   D16        0.00204   0.00009  -0.00019   0.00024   0.00008   0.00212
   D17        0.04733  -0.00019   0.00657  -0.00016   0.00641   0.05374
   D18       -3.10602   0.00002   0.01069   0.00501   0.01569  -3.09034
   D19       -0.00070  -0.00001  -0.00125  -0.00051  -0.00175  -0.00245
   D20       -3.13342  -0.00026  -0.00429  -0.00517  -0.00945   3.14032
   D21        3.13982   0.00006  -0.00160   0.00026  -0.00135   3.13847
   D22        0.00710  -0.00019  -0.00465  -0.00440  -0.00905  -0.00195
   D23       -0.00432   0.00011  -0.00133   0.00007  -0.00124  -0.00557
   D24        3.12454   0.00027   0.00903   0.00629   0.01532   3.13985
   D25        3.14134   0.00012  -0.00037   0.00209   0.00172  -3.14013
   D26       -0.01299   0.00029   0.01000   0.00831   0.01828   0.00529
   D27       -3.14007  -0.00004   0.03791   0.01211   0.05001  -3.09006
   D28       -0.00149  -0.00042   0.03356   0.01443   0.04802   0.04653
   D29       -0.00271  -0.00007   0.03686   0.00998   0.04682   0.04411
   D30        3.13587  -0.00045   0.03251   0.01231   0.04483  -3.10248
   D31        0.00180   0.00006   0.00441   0.00120   0.00561   0.00741
   D32        3.13438   0.00031   0.00749   0.00593   0.01343  -3.13538
   D33       -0.01230  -0.00014   0.01038   0.01910   0.02951   0.01721
   D34       -3.13480   0.00065   0.01697   0.01192   0.02889  -3.10591
   D35        3.12614  -0.00052   0.00598   0.02156   0.02755  -3.12950
   D36        0.00363   0.00027   0.01257   0.01439   0.02693   0.03056
   D37        3.08452  -0.00270   0.00692   0.03372   0.04062   3.12514
   D38       -0.09901   0.00092   0.03875   0.08789   0.12663   0.02762
   D39       -0.03936  -0.00199   0.01285   0.02705   0.03991   0.00054
   D40        3.06029   0.00163   0.04468   0.08122   0.12592  -3.09698
   D41        3.08550  -0.00434  -0.06585   0.03798  -0.02782   3.05768
   D42       -0.09757  -0.00077  -0.03439   0.09151   0.05707  -0.04050
   D43        2.70508   0.00110   0.02539   0.03040   0.05603   2.76110
   D44       -1.44931   0.00058   0.00603   0.02872   0.03456  -1.41475
   D45        0.68984  -0.00136  -0.00489   0.02449   0.01955   0.70940
   D46        0.89592   0.00164   0.00697  -0.01240  -0.00544   0.89048
   D47       -1.18677  -0.00031  -0.00024  -0.00473  -0.00496  -1.19173
   D48        3.04824  -0.00056   0.00472  -0.00338   0.00137   3.04961
   D49        2.96302   0.00311   0.01664  -0.01893  -0.00232   2.96070
   D50        0.88033   0.00117   0.00943  -0.01126  -0.00184   0.87850
   D51       -1.16784   0.00092   0.01439  -0.00992   0.00449  -1.16336
   D52       -1.28708   0.00344   0.02152  -0.03591  -0.01450  -1.30158
   D53        2.91342   0.00149   0.01431  -0.02825  -0.01402   2.89940
   D54        0.86524   0.00124   0.01926  -0.02690  -0.00769   0.85755
   D55        1.16126  -0.00114  -0.00905  -0.00056  -0.00955   1.15171
   D56       -3.09764   0.00014   0.00988   0.00218   0.01211  -3.08553
   D57       -0.90238  -0.00151  -0.02108   0.01433  -0.00677  -0.90915
   D58       -0.88025  -0.00037  -0.01236   0.00653  -0.00580  -0.88605
   D59        1.14404   0.00091   0.00657   0.00928   0.01586   1.15990
   D60       -2.94388  -0.00074  -0.02439   0.02143  -0.00303  -2.94691
   D61       -2.91604   0.00155  -0.00310   0.02287   0.01972  -2.89632
   D62       -0.89175   0.00284   0.01583   0.02561   0.04138  -0.85037
   D63        1.30352   0.00119  -0.01514   0.03776   0.02249   1.32601
   D64       -3.13913   0.00061  -0.05664  -0.02269  -0.07926   3.06480
   D65       -1.05914   0.00226  -0.05113  -0.02775  -0.07886  -1.13800
   D66        1.02958  -0.00232  -0.07237  -0.02555  -0.09800   0.93158
   D67        3.08986  -0.00052   0.05006   0.15852   0.20873  -2.98460
   D68       -0.15102   0.00287   0.14031   0.15025   0.29066   0.13963
   D69        0.91356  -0.00209   0.05243   0.14159   0.19403   1.10759
   D70       -2.32732   0.00130   0.14268   0.13332   0.27595  -2.05136
   D71       -1.15400  -0.00139   0.05451   0.14944   0.20387  -0.95013
   D72        1.88831   0.00200   0.14476   0.14117   0.28580   2.17411
   D73       -0.93241   0.00092   0.01306  -0.00973   0.00328  -0.92912
   D74        1.14043   0.00077   0.01167  -0.01517  -0.00353   1.13690
   D75       -3.08413   0.00061   0.00950  -0.01930  -0.00982  -3.09395
   D76        1.15742   0.00022   0.00696  -0.00236   0.00452   1.16194
   D77       -3.05293   0.00007   0.00557  -0.00779  -0.00229  -3.05522
   D78       -0.99430  -0.00009   0.00340  -0.01193  -0.00858  -1.00288
   D79       -3.10254   0.00003   0.01246  -0.00181   0.01065  -3.09188
   D80       -1.02970  -0.00011   0.01107  -0.00724   0.00384  -1.02586
   D81        1.02893  -0.00028   0.00891  -0.01138  -0.00245   1.02648
   D82        3.01888  -0.00139   0.00065   0.03263   0.03319   3.05207
   D83        0.92132  -0.00135  -0.00315   0.02765   0.02447   0.94578
   D84       -1.18402  -0.00084   0.00061   0.04360   0.04406  -1.13996
   D85        0.90302  -0.00050   0.01121   0.02358   0.03477   0.93779
   D86       -1.19455  -0.00046   0.00741   0.01860   0.02605  -1.16850
   D87        2.98330   0.00005   0.01117   0.03455   0.04564   3.02894
   D88       -1.10568   0.00062   0.01007   0.02616   0.03622  -1.06946
   D89        3.07994   0.00066   0.00626   0.02118   0.02750   3.10744
   D90        0.97460   0.00116   0.01002   0.03713   0.04709   1.02169
   D91        1.23017   0.00013   0.01420  -0.00024   0.01393   1.24410
   D92       -0.95775  -0.00050   0.01726   0.01131   0.02864  -0.92911
   D93       -2.98384   0.00011   0.01499   0.00788   0.02282  -2.96102
   D94        1.19331  -0.00198  -0.04879  -0.00878  -0.05748   1.13583
   D95       -0.91610   0.00001  -0.02496  -0.02415  -0.04915  -0.96525
   D96       -3.04521  -0.00033  -0.03834  -0.02697  -0.06530  -3.11051
   D97       -0.91863  -0.00047  -0.03956  -0.01131  -0.05078  -0.96941
   D98       -3.02804   0.00152  -0.01573  -0.02668  -0.04245  -3.07049
   D99        1.12604   0.00119  -0.02911  -0.02949  -0.05860   1.06743
   D100      -2.97778  -0.00417  -0.07155  -0.03191  -0.10346  -3.08124
   D101       1.19600  -0.00218  -0.04773  -0.04729  -0.09513   1.10087
   D102      -0.93311  -0.00252  -0.06110  -0.05010  -0.11128  -1.04439
   D103      -2.79560   0.00075   0.01788   0.00024   0.01822  -2.77737
   D104      -0.69852  -0.00156  -0.00180   0.00278   0.00079  -0.69773
   D105       1.36264   0.00068   0.02432   0.01714   0.04155   1.40419
   D106      -1.13509   0.00165   0.05470   0.00179   0.05661  -1.07849
   D107       0.93007  -0.00049   0.02879   0.00388   0.03266   0.96273
   D108       3.02159   0.00210   0.06247   0.01669   0.07922   3.10080
   D109       3.09180   0.00117   0.04715   0.01834   0.06554  -3.12585
   D110      -1.12623  -0.00097   0.02124   0.02043   0.04159  -1.08464
   D111       0.96529   0.00162   0.05492   0.03324   0.08815   1.05344
   D112       1.04471   0.00073   0.03287   0.01820   0.05102   1.09572
   D113       3.10987  -0.00141   0.00696   0.02029   0.02707   3.13694
   D114      -1.08180   0.00119   0.04064   0.03311   0.07363  -1.00817
   D115       3.12422  -0.00080  -0.02325   0.04820   0.02487  -3.13409
   D116      -0.11835   0.00267   0.06844   0.03973   0.10825  -0.01010
         Item               Value     Threshold  Converged?
 Maximum Force            0.014512     0.000450     NO 
 RMS     Force            0.003159     0.000300     NO 
 Maximum Displacement     0.987791     0.001800     NO 
 RMS     Displacement     0.196022     0.001200     NO 
 Predicted change in Energy=-1.957077D-06
 GradGradGradGradGradGradGradGradGradGradGradGradGradGradGradGradGradGrad

                          Input orientation:                          
 ---------------------------------------------------------------------
 Center     Atomic      Atomic             Coordinates (Angstroms)
 Number     Number       Type             X           Y           Z
 ---------------------------------------------------------------------
      1          1           0        3.451116    2.528917   -0.168440
      2          6           0        3.777421    1.496905   -0.176343
      3          6           0        4.666152   -1.150343   -0.173784
      4          6           0        5.119855    1.216554    0.033311
      5          6           0        2.854368    0.456990   -0.390364
      6          6           0        3.324854   -0.870544   -0.381466
      7          6           0        5.575054   -0.101299    0.035219
      8          1           0        5.836749    2.012028    0.199398
      9          1           0        2.635466   -1.693181   -0.542130
     10          8           0        5.193645   -2.422437   -0.153177
     11          1           0        4.507048   -3.074422   -0.350722
     12          8           0        6.906976   -0.342668    0.243760
     13          1           0        7.072561   -1.296708    0.212041
     14          6           0        1.432182    0.673380   -0.612837
     15          1           0        0.841794   -0.231268   -0.712413
     16          6           0        0.788375    1.855684   -0.700246
     17          1           0        1.301379    2.806386   -0.623279
     18          6           0       -0.654295    1.980417   -0.883223
     19          8           0       -1.240429    3.054829   -0.945878
     20          8           0       -1.308780    0.794579   -0.925419
     21          6           0       -3.027893   -0.092146    1.383587
     22          6           0       -2.770694   -1.684994   -0.615421
     23          6           0       -3.362194   -1.463036    0.785433
     24          6           0       -3.150023   -0.554818   -1.578738
     25          6           0       -3.373151    1.027020    0.382518
     26          1           0       -1.683725   -1.725321   -0.560561
     27          1           0       -4.451823   -1.515883    0.710646
     28          1           0       -4.458862    1.013785    0.268983
     29          1           0       -3.032630   -2.258684    1.454338
     30          1           0       -2.636061   -0.704416   -2.532199
     31          1           0       -3.083385    1.999230    0.783938
     32          6           0       -2.760218    0.810800   -0.997786
     33          1           0       -3.065205    1.603955   -1.680540
     34          8           0       -4.569989   -0.604823   -1.764764
     35          1           0       -4.786653   -0.146514   -2.586100
     36          8           0       -3.175804   -2.954417   -1.138589
     37          1           0       -4.116868   -2.892862   -1.353936
     38          8           0       -3.844589    0.048524    2.558828
     39          1           0       -3.604623    0.877067    2.998497
     40          6           0       -1.574367    0.061326    1.884158
     41          8           0       -1.213410    1.030394    2.523692
     42          8           0       -0.763626   -0.955037    1.578270
     43          1           0        0.122297   -0.773687    1.938051
 ---------------------------------------------------------------------
                    Distance matrix (angstroms):
                    1          2          3          4          5
     1  H    0.000000
     2  C    1.082399   0.000000
     3  C    3.874699   2.792448   0.000000
     4  C    2.132532   1.387328   2.418870   0.000000
     5  C    2.167542   1.406860   2.431664   2.426699   0.000000
     6  C    3.408468   2.419030   1.385820   2.783890   1.408469
     7  C    3.386831   2.414642   1.403665   1.394254   2.809794
     8  H    2.468546   2.155775   3.392661   1.083652   3.414756
     9  H    4.316369   3.408006   2.134019   3.869092   2.166607
    10  O    5.249052   4.167429   1.377279   3.644513   3.717469
    11  H    5.704878   4.632472   1.938738   4.351493   3.899205
    12  O    4.512082   3.654399   2.418259   2.381022   4.179139
    13  H    5.281575   4.337402   2.441534   3.187709   4.607765
    14  C    2.777877   2.523661   3.738622   3.783051   1.455655
    15  H    3.837068   3.448457   3.969954   4.577565   2.151248
    16  C    2.797543   3.055747   4.934624   4.439404   2.514099
    17  H    2.214777   2.836419   5.213390   4.188011   2.825895
    18  C    4.203114   4.513709   6.213864   5.896128   3.856741
    19  O    4.784515   5.310191   7.291590   6.692629   4.881057
    20  O    5.122261   5.188817   6.328309   6.513415   4.210944
    21  C    7.159352   7.160361   7.921080   8.361922   6.168423
    22  C    7.527799   7.293495   7.469107   8.432116   6.023293
    23  C    7.954040   7.788476   8.091490   8.926984   6.611705
    24  C    7.421145   7.359739   7.963738   8.609723   6.203925
    25  C    7.009270   7.187753   8.347500   8.502294   6.301132
    26  H    6.679737   6.352517   6.387576   7.436128   5.038425
    27  H    8.921303   8.808183   9.168058   9.977074   7.647540
    28  H    8.065651   8.262450   9.388577   9.583761   7.363972
    29  H    8.221527   7.946091   7.946725   8.975500   6.740516
    30  H    7.286667   7.178344   7.686565   8.392031   6.006757
    31  H    6.624749   6.945871   8.419760   8.274610   6.246150
    32  C    6.497723   6.624668   7.725026   7.957596   5.658419
    33  H    6.753106   7.006826   8.344481   8.371534   6.166152
    34  O    8.758237   8.753262   9.388030  10.022154   7.624795
    35  H    8.992433   9.047161   9.807266  10.337223   7.973122
    36  O    8.655878   8.311891   8.104431   9.358862   6.968537
    37  H    9.384853   9.109148   9.031643  10.204352   7.794107
    38  O    8.174207   8.226421   9.018712   9.386362   7.330798
    39  H    7.908322   8.059676   9.087325   9.220851   7.306121
    40  C    5.963023   5.911699   6.681866   7.040795   4.994366
    41  O    5.590255   5.693524   6.826509   6.807855   5.036599
    42  O    5.740469   5.450852   5.708793   6.458951   4.354218
    43  H    5.140577   4.794391   5.024772   5.706547   3.794772
                    6          7          8          9         10
     6  C    0.000000
     7  C    2.414282   0.000000
     8  H    3.867330   2.135789   0.000000
     9  H    1.085265   3.392432   4.952439   0.000000
    10  O    2.439849   2.359798   4.494705   2.688378   0.000000
    11  H    2.501121   3.182616   5.286087   2.333942   0.967225
    12  O    3.674392   1.369586   2.586881   4.548330   2.723693
    13  H    3.818268   1.924265   3.532014   4.518160   2.220580
    14  C    2.453455   4.264210   4.674603   2.655843   4.893258
    15  H    2.585303   4.793704   5.550977   2.320226   4.904343
    16  C    3.737334   5.223312   5.130290   4.003897   6.165063
    17  H    4.203896   5.210810   4.677326   4.693876   6.535389
    18  C    4.920708   6.631882   6.580783   4.943095   7.356390
    19  O    6.047224   7.574596   7.244690   6.142407   8.486820
    20  O    4.953695   7.008038   7.335256   4.678989   7.295689
    21  C    6.639180   8.707977   9.187586   6.192361   8.682487
    22  C    6.154167   8.519561   9.403189   5.406663   8.011752
    23  C    6.813906   9.071469   9.850891   6.147139   8.660474
    24  C    6.592206   8.884677   9.513807   5.986844   8.668161
    25  C    7.003406   9.025745   9.264233   6.660176   9.250714
    26  H    5.084150   7.462055   8.432250   4.319350   6.924604
    27  H    7.879459  10.148670  10.888629   7.199343   9.726411
    28  H    8.034925  10.098392  10.344125   7.636430  10.254595
    29  H    6.761266   8.986680   9.923696   6.035975   8.383467
    30  H    6.339224   8.624256   9.307480   5.720754   8.361557
    31  H    7.117535   8.940993   8.939275   6.935244   9.430723
    32  C    6.343096   8.448418   8.762650   5.965815   8.627347
    33  H    6.974497   8.972502   9.107441   6.683168   9.314144
    34  O    8.019519  10.315783  10.908989   7.389042  10.061286
    35  H    8.436894  10.688233  11.192630   7.852251  10.521658
    36  O    6.868357   9.278773  10.376989   5.976399   8.444034
    37  H    7.772689  10.181155  11.204699   6.905960   9.399402
    38  O    7.803264   9.752985  10.156306   7.391927   9.754501
    39  H    7.905438   9.695601   9.912749   7.621084   9.911069
    40  C    5.477573   7.386422   7.846546   5.166030   7.491715
    41  O    5.713961   7.318228   7.488036   5.624141   7.754870
    42  O    4.534685   6.579417   7.366798   4.073669   6.374970
    43  H    3.955491   5.814243   6.590757   3.648669   5.728017
                   11         12         13         14         15
    11  H    0.000000
    12  O    3.684501   0.000000
    13  H    3.171565   0.968822   0.000000
    14  C    4.854846   5.633781   6.031214   0.000000
    15  H    4.652789   6.141101   6.388445   1.084833   0.000000
    16  C    6.185196   6.569717   7.089487   1.349063   2.087671
    17  H    6.703321   6.487759   7.130194   2.137038   3.073516
    18  C    7.243923   7.989971   8.464245   2.476860   2.675631
    19  O    8.423504   8.907213   9.454229   3.595144   3.897253
    20  O    7.008802   8.376095   8.712874   2.761389   2.392217
    21  C    8.287167  10.003179  10.239270   4.946110   4.403072
    22  C    7.413913   9.808023   9.885601   4.819346   3.895227
    23  C    8.112483  10.344298  10.451820   5.431894   4.629720
    24  C    8.153966  10.223000  10.404734   4.841285   4.097536
    25  C    8.913866  10.371900  10.702413   4.920062   4.532981
    26  H    6.339541   8.738353   8.800747   3.932604   2.938281
    27  H    9.155158  11.428768  11.537246   6.416073   5.630071
    28  H    9.873450  11.446523  11.760754   5.966396   5.532652
    29  H    7.795538  10.194724  10.226611   5.727544   4.880203
    30  H    7.835801   9.945168  10.106384   4.704559   3.953601
    31  H    9.200222  10.275388  10.692684   4.909094   4.756176
    32  C    8.266003   9.814610  10.128613   4.212278   3.760562
    33  H    8.999703  10.341019  10.713077   4.715130   4.423794
    34  O    9.512678  11.654340  11.829431   6.243941   5.525792
    35  H    9.997122  12.032770  12.239015   6.575706   5.932731
    36  O    7.724076  10.506883  10.469058   5.888197   4.872193
    37  H    8.683970  11.427216  11.410666   6.637715   5.664270
    38  O    9.379132  11.004941  11.247276   6.188232   5.722017
    39  H    9.624487  10.934809  11.246861   6.201018   5.896598
    40  C    7.198001   8.647965   8.911205   3.955873   3.558879
    41  O    7.604959   8.545411   8.911590   4.118789   4.035842
    42  O    5.999400   7.809869   7.961729   3.503464   2.889366
    43  H    5.455081   7.006302   7.180447   3.211982   2.799438
                   16         17         18         19         20
    16  C    0.000000
    17  H    1.083019   0.000000
    18  C    1.459567   2.138798   0.000000
    19  O    2.369457   2.574215   1.225496   0.000000
    20  O    2.361082   3.309318   1.355117   2.261375   0.000000
    21  C    4.764484   5.583153   3.881741   4.304054   3.012165
    22  C    5.021013   6.062535   4.241002   4.991676   2.895095
    23  C    5.518004   6.477758   4.687696   5.283032   3.498621
    24  C    4.700346   5.659114   3.624888   4.132386   2.374421
    25  C    4.379196   5.101862   3.146941   3.228799   2.454863
    26  H    4.353664   5.426891   3.859576   4.816099   2.573636
    27  H    6.388877   7.318518   5.402384   5.826537   4.230090
    28  H    5.402009   6.098355   4.091050   4.000007   3.376042
    29  H    6.014178   6.982483   5.393574   6.099708   4.237608
    30  H    4.651551   5.610093   3.722209   4.312322   2.567178
    31  H    4.148968   4.675245   2.946228   2.739168   2.742683
    32  C    3.711176   4.540836   2.411646   2.710741   1.453331
    33  H    3.984272   4.650882   2.567085   2.444293   2.076133
    34  O    5.991608   6.885659   4.774227   5.014937   3.646685
    35  H    6.216606   7.045312   4.949749   5.051201   3.967256
    36  O    6.248515   7.314203   5.547595   6.316158   4.193590
    37  H    6.858382   7.897638   5.996651   6.619323   4.654697
    38  O    5.945733   6.649255   5.075224   5.301177   4.373431
    39  H    5.825531   6.395966   4.998956   5.088236   4.546956
    40  C    3.934643   4.700267   3.491108   4.132998   2.915805
    41  O    3.883558   4.402469   3.580813   4.017086   3.458478
    42  O    3.937067   4.822797   3.832465   4.762110   3.102710
    43  H    3.783895   4.557145   4.018429   4.983132   3.564674
                   21         22         23         24         25
    21  C    0.000000
    22  C    2.568919   0.000000
    23  C    1.532607   1.536726   0.000000
    24  C    3.000724   1.532699   2.541491   0.000000
    25  C    1.540739   2.951924   2.522467   2.529530   0.000000
    26  H    2.872936   1.089099   2.167430   2.134664   3.364363
    27  H    2.123076   2.147847   1.093470   2.803499   2.781647
    28  H    2.124405   3.303860   2.757543   2.754569   1.091712
    29  H    2.167698   2.163708   1.090460   3.480875   3.472838
    30  H    3.982686   2.157243   3.479864   1.093446   3.469401
    31  H    2.176353   3.953415   3.473474   3.479920   1.091006
    32  C    2.560839   2.524936   2.951707   1.534395   1.525672
    33  H    3.502431   3.469640   3.946601   2.162836   2.164230
    34  O    3.543023   2.392744   2.949373   1.432973   2.950619
    35  H    4.342189   3.211634   3.889672   1.964701   3.491112
    36  O    3.817832   1.431522   2.441479   2.439768   4.266680
    37  H    4.064960   1.953595   2.681572   2.540034   4.351306
    38  O    1.438045   3.772823   2.379590   4.238619   2.432290
    39  H    1.969753   4.507770   3.229939   4.817471   2.630477
    40  C    1.544948   3.275474   2.593686   3.854085   2.534386
    41  O    2.419150   4.433113   3.722366   4.805548   3.041236
    42  O    2.430924   3.061607   2.763912   3.977658   3.488265
    43  H    3.270417   3.964857   3.734355   4.808720   4.228521
                   26         27         28         29         30
    26  H    0.000000
    27  H    3.053227   0.000000
    28  H    3.986506   2.567944   0.000000
    29  H    2.482708   1.766052   3.761417   0.000000
    30  H    2.415895   3.804144   3.757850   4.297150   0.000000
    31  H    4.199882   3.772800   1.768677   4.310666   4.301926
    32  C    2.789608   3.345702   2.128685   3.938128   2.160027
    33  H    3.774509   4.168197   2.468039   4.974787   2.497612
    34  O    3.322069   2.640388   2.601609   3.932092   2.083015
    35  H    4.027853   3.585501   3.099232   4.884977   2.222432
    36  O    2.017696   2.667821   4.401605   2.688459   2.701107
    37  H    2.812967   2.504148   4.244139   3.076387   2.893163
    38  O    4.188848   2.496374   2.559775   2.683726   5.286399
    39  H    4.809279   3.417341   2.863331   3.541827   5.833335
    40  C    3.029970   3.484892   3.440390   2.773756   4.606275
    41  O    4.162664   4.500887   3.951829   3.907827   5.531323
    42  O    2.452451   3.830159   4.386943   2.619778   4.523801
    43  H    3.226513   4.793741   5.193059   3.520335   5.253235
                   31         32         33         34         35
    31  H    0.000000
    32  C    2.165951   0.000000
    33  H    2.496042   1.090076   0.000000
    34  O    3.935349   2.422296   2.673980   0.000000
    35  H    4.343098   2.746932   2.616785   0.965185   0.000000
    36  O    5.314440   3.790699   4.591808   2.802934   3.546046
    37  H    5.437937   3.960361   4.629690   2.368380   3.083710
    38  O    2.744980   3.795580   4.582471   4.432439   5.234101
    39  H    2.536771   4.085056   4.765786   5.081002   5.799365
    40  C    2.691299   3.205239   4.160454   4.767824   5.508647
    41  O    2.731702   3.852485   4.629653   5.686072   6.345325
    42  O    3.839263   3.706835   4.739784   5.078083   5.846404
    43  H    4.392886   4.408926   5.376575   5.979708   6.705153
                   36         37         38         39         40
    36  O    0.000000
    37  H    0.967349   0.000000
    38  O    4.809971   4.902612   0.000000
    39  H    5.655054   5.780867   0.968181   0.000000
    40  C    4.560297   5.067227   2.368386   2.455427   0.000000
    41  O    5.756910   6.233618   2.808631   2.442714   1.215888
    42  O    4.146980   4.857698   3.385405   3.666731   1.335614
    43  H    5.009867   5.770494   4.098485   4.211825   1.891777
                   41         42         43
    41  O    0.000000
    42  O    2.244563   0.000000
    43  H    2.319870   0.973237   0.000000
 Stoichiometry    C16H18O9
 Framework group  C1[X(C16H18O9)]
 Deg. of freedom   123
 Full point group                 C1      NOp   1
 Largest Abelian subgroup         C1      NOp   1
 Largest concise Abelian subgroup C1      NOp   1
                         Standard orientation:                         
 ---------------------------------------------------------------------
 Center     Atomic      Atomic             Coordinates (Angstroms)
 Number     Number       Type             X           Y           Z
 ---------------------------------------------------------------------
      1          1           0       -3.466049   -2.507784   -0.213116
      2          6           0       -3.787206   -1.474485   -0.185951
      3          6           0       -4.662475    1.175610   -0.092866
      4          6           0       -5.125796   -1.194335    0.047227
      5          6           0       -2.861347   -0.432890   -0.378613
      6          6           0       -3.324996    0.895957   -0.324044
      7          6           0       -5.574285    0.124977    0.094344
      8          1           0       -5.844809   -1.991116    0.197097
      9          1           0       -2.633289    1.719852   -0.467357
     10          8           0       -5.183276    2.448956   -0.027640
     11          1           0       -4.495632    3.103418   -0.212974
     12          8           0       -6.902575    0.366148    0.325105
     13          1           0       -7.063681    1.321481    0.324287
     14          6           0       -1.442830   -0.649095   -0.623555
     15          1           0       -0.849023    0.255377   -0.702204
     16          6           0       -0.806012   -1.831205   -0.754126
     17          1           0       -1.322924   -2.781384   -0.700346
     18          6           0        0.633889   -1.957096   -0.957035
     19          8           0        1.213859   -3.031848   -1.058935
     20          8           0        1.293845   -0.773619   -0.970503
     21          6           0        3.042948    0.034227    1.344916
     22          6           0        2.771613    1.688445   -0.601693
     23          6           0        3.377504    1.421118    0.785015
     24          6           0        3.134510    0.586375   -1.603150
     25          6           0        3.371412   -1.055527    0.306445
     26          1           0        1.685538    1.732199   -0.533404
     27          1           0        4.466488    1.471089    0.699614
     28          1           0        4.455849   -1.043951    0.181155
     29          1           0        3.059410    2.197557    1.481480
     30          1           0        2.610754    0.767377   -2.545776
     31          1           0        3.081216   -2.038143    0.681342
     32          6           0        2.744289   -0.794462   -1.059658
     33          1           0        3.037668   -1.567870   -1.769611
     34          8           0        4.552558    0.635338   -1.803537
     35          1           0        4.757771    0.201256   -2.640820
     36          8           0        3.177294    2.971299   -1.090531
     37          1           0        4.115586    2.911904   -1.318226
     38          8           0        3.871923   -0.146036    2.506070
     39          1           0        3.632673   -0.986453    2.923004
     40          6           0        1.594313   -0.127581    1.856912
     41          8           0        1.235591   -1.113977    2.470693
     42          8           0        0.785368    0.901438    1.591224
     43          1           0       -0.097410    0.713382    1.955269
 ---------------------------------------------------------------------
 Rotational constants (GHZ):           0.3979277           0.1031687           0.0987929
 Standard basis: 6-311+G(d,p) (5D, 7F)
 There are   683 symmetry adapted cartesian basis functions of A   symmetry.
 There are   658 symmetry adapted basis functions of A   symmetry.
   658 basis functions,  1044 primitive gaussians,   683 cartesian basis functions
    93 alpha electrons       93 beta electrons
       nuclear repulsion energy      2299.3223709770 Hartrees.
 NAtoms=   43 NActive=   43 NUniq=   43 SFac= 1.00D+00 NAtFMM=   60 NAOKFM=F Big=F
 Integral buffers will be    131072 words long.
 Raffenetti 2 integral format.
 Two-electron integral symmetry is turned on.
 Nuclear repulsion after empirical dispersion term =     2299.2688947374 Hartrees.
 ------------------------------------------------------------------------------
 Polarizable Continuum Model (PCM)
 =================================
 Model                : PCM.
 Atomic radii         : SMD-Coulomb.
 Polarization charges : Total charges.
 Charge compensation  : None.
 Solution method      : On-the-fly selection.
 Cavity type          : VdW (van der Waals Surface) (Alpha=1.000).
 Cavity algorithm     : GePol (No added spheres)
                        Default sphere list used, NSphG=   43.
                        Lebedev-Laikov grids with approx.  5.0 points / Ang**2.
                        Smoothing algorithm: York/Karplus (Gamma=1.0000).
                        Polarization charges: spherical gaussians, with
                                              point-specific exponents (IZeta= 3).
                        Self-potential: point-specific (ISelfS= 7).
                        Self-field    : sphere-specific E.n sum rule (ISelfD= 2).
 1st derivatives      : Analytical E(r).r(x)/FMM algorithm (CHGder, D1EAlg=3).
                        Cavity 1st derivative terms included.
 Solvent              : Water, Eps=  78.355300 Eps(inf)=   1.777849
 ------------------------------------------------------------------------------
 ------------------------------------------------------------------------------
 Atomic radii for non-electrostatic terms: SMD-CDS.
 ------------------------------------------------------------------------------
 Nuclear repulsion after PCM non-electrostatic terms =     2299.2841617750 Hartrees.
 One-electron integrals computed using PRISM.
 NBasis=   658 RedAO= T EigKep=  1.06D-06  NBF=   658
 NBsUse=   656 1.00D-06 EigRej=  8.01D-07 NBFU=   656
 Lowest energy guess from the checkpoint file:  "chlorogenic acid.chk"
 B after Tr=    -0.000000   -0.000000    0.000000
         Rot=    0.997223   -0.073392   -0.012610   -0.000361 Ang=  -8.54 deg.
 B after Tr=    -0.000000   -0.000000    0.000000
         Rot=    0.989583   -0.143775    0.000420   -0.007310 Ang= -16.55 deg.
 Requested convergence on RMS density matrix=1.00D-08 within  32 cycles.
 Requested convergence on MAX density matrix=1.00D-06.
 Requested convergence on             energy=1.00D-06.
 No special actions if energy rises.
 Inv3:  Mode=1 IEnd=    26054427.
 Iteration    1 A*A^-1 deviation from unit magnitude is 3.11D-15 for    429.
 Iteration    1 A*A^-1 deviation from orthogonality  is 2.41D-15 for   1719    982.
 Iteration    1 A^-1*A deviation from unit magnitude is 3.11D-15 for    118.
 Iteration    1 A^-1*A deviation from orthogonality  is 5.88D-15 for   2272   2263.
 Error on total polarization charges =  0.08093
 SCF Done:  E(RB3LYP) =  -1298.05681217     A.U. after   13 cycles
            NFock= 13  Conv=0.32D-08     -V/T= 2.0039
 SMD-CDS (non-electrostatic) energy       (kcal/mol) =       9.58
 (included in total energy above)
 QCSCF skips out because SCF is already converged.
 D1PCM: PCM CHGder 1st derivatives, ID1Alg=3 FixD1E=F DoIter=F DoCFld=F I1PDM=0.
 Calling FoFJK, ICntrl=      2127 FMM=F ISym2X=0 I1Cent= 0 IOpClX= 0 NMat=1 NMatS=1 NMatT=0.
 ***** Axes restored to original set *****
 -------------------------------------------------------------------
 Center     Atomic                   Forces (Hartrees/Bohr)
 Number     Number              X              Y              Z
 -------------------------------------------------------------------
      1        1          -0.000082440    0.000078474   -0.000058718
      2        6          -0.000052822   -0.000001662   -0.000131650
      3        6           0.000579074    0.000006574   -0.000043217
      4        6          -0.000122444    0.000113951    0.000059536
      5        6          -0.000024039   -0.000212126    0.000113839
      6        6          -0.000015469    0.000137856   -0.000098656
      7        6          -0.000342394   -0.000072067   -0.000020580
      8        1          -0.000035507   -0.000003557   -0.000008426
      9        1          -0.000144887   -0.000003001    0.000106261
     10        8          -0.000479434   -0.000245593   -0.000178620
     11        1           0.000353545    0.000226746    0.000245488
     12        8           0.000184837   -0.000381382   -0.000041897
     13        1          -0.000150249    0.000299726   -0.000020293
     14        6          -0.000263703    0.000045238    0.000436649
     15        1          -0.000320339   -0.000458329    0.000213433
     16        6           0.000508075    0.000138177   -0.000992701
     17        1           0.000127626   -0.000002948   -0.000086875
     18        6          -0.001664670   -0.001827499    0.004900405
     19        8           0.000717354    0.000540432   -0.001812276
     20        8           0.001510359    0.002465968   -0.000882806
     21        6          -0.000131359    0.000117634    0.001729065
     22        6           0.000197614    0.000324029    0.000085781
     23        6           0.000395543   -0.000037060   -0.000482920
     24        6           0.000064634   -0.000515564    0.001247318
     25        6           0.001537092    0.000464623    0.000347485
     26        1          -0.000368016    0.000017105    0.000055284
     27        1           0.000139434    0.000183581    0.000324162
     28        1           0.000079672    0.000840708    0.000067951
     29        1           0.000451851   -0.000121526   -0.000144357
     30        1          -0.000099430   -0.000259408    0.000124830
     31        1           0.000321378   -0.000381162    0.000308449
     32        6          -0.000450588    0.000065116   -0.000469515
     33        1          -0.001384316   -0.000543253    0.000060235
     34        8          -0.000033110    0.000066556   -0.002056317
     35        1          -0.000007393   -0.000003688    0.000271889
     36        8          -0.000211538   -0.000223430   -0.000340629
     37        1          -0.000026417   -0.000201364    0.000276681
     38        8          -0.000940513   -0.000662682    0.000274713
     39        1          -0.000457012    0.000122073   -0.000552573
     40        6           0.001599839   -0.000934069   -0.003765200
     41        8          -0.000583203    0.000094054   -0.000321819
     42        8          -0.000835539    0.000495910    0.002041496
     43        1           0.000458906    0.000246838   -0.000780901
 -------------------------------------------------------------------
 Cartesian Forces:  Max     0.004900405 RMS     0.000834377

 GradGradGradGradGradGradGradGradGradGradGradGradGradGradGradGradGradGrad
 Berny optimization.
 Using GEDIIS/GDIIS optimizer.
 FormGI is forming the generalized inverse of G from B-inverse, IUseBI=4.
 Internal  Forces:  Max     0.004937540 RMS     0.000744476
 Search for a local minimum.
 Step number   4 out of a maximum of  243
 All quantities printed in internal units (Hartrees-Bohrs-Radians)
 Mixed Optimization -- En-DIIS/RFO-DIIS
 Update second derivatives using D2CorX and points    1    2    4
 DE= -2.70D-04 DEPred=-1.96D-06 R= 1.38D+02
 TightC=F SS=  1.41D+00  RLast= 3.69D-01 DXNew= 2.5227D-01 1.1063D+00
 Trust test= 1.38D+02 RLast= 3.69D-01 DXMaxT set to 2.52D-01
 ITU=  1 -1  0  0
 Use linear search instead of GDIIS.
     Eigenvalues ---    0.00224   0.00496   0.00529   0.00634   0.01018
     Eigenvalues ---    0.01085   0.01215   0.01243   0.01313   0.01347
     Eigenvalues ---    0.01403   0.01799   0.01861   0.01991   0.02012
     Eigenvalues ---    0.02028   0.02074   0.02092   0.02100   0.02127
     Eigenvalues ---    0.02137   0.02142   0.02179   0.02208   0.02220
     Eigenvalues ---    0.02257   0.02262   0.02389   0.02764   0.03265
     Eigenvalues ---    0.03983   0.04418   0.04570   0.04756   0.04829
     Eigenvalues ---    0.05350   0.05521   0.06110   0.06375   0.06470
     Eigenvalues ---    0.07139   0.07269   0.07290   0.08028   0.08160
     Eigenvalues ---    0.08394   0.08523   0.09607   0.10971   0.13977
     Eigenvalues ---    0.14941   0.15617   0.15999   0.16000   0.16000
     Eigenvalues ---    0.16000   0.16000   0.16000   0.16000   0.16001
     Eigenvalues ---    0.16013   0.16853   0.17180   0.17324   0.17830
     Eigenvalues ---    0.21648   0.22133   0.22362   0.22892   0.23349
     Eigenvalues ---    0.23603   0.24675   0.24993   0.24999   0.24999
     Eigenvalues ---    0.25000   0.25056   0.25747   0.26894   0.27556
     Eigenvalues ---    0.27854   0.28277   0.28896   0.29212   0.29246
     Eigenvalues ---    0.34118   0.34372   0.34438   0.34577   0.34628
     Eigenvalues ---    0.34720   0.34825   0.34936   0.35205   0.35238
     Eigenvalues ---    0.35628   0.35689   0.35711   0.37419   0.38055
     Eigenvalues ---    0.39104   0.40441   0.40856   0.41561   0.41733
     Eigenvalues ---    0.42262   0.45111   0.45761   0.46787   0.48087
     Eigenvalues ---    0.48391   0.49969   0.53314   0.53542   0.54149
     Eigenvalues ---    0.54258   0.54437   0.54642   0.55110   0.55875
     Eigenvalues ---    0.57379   0.91169   1.01399
 RFO step:  Lambda=-4.28123030D-03 EMin= 2.23939755D-03
 Quartic linear search produced a step of -0.54237.
 Iteration  1 RMS(Cart)=  0.14086175 RMS(Int)=  0.02055323
 Iteration  2 RMS(Cart)=  0.03029961 RMS(Int)=  0.00144400
 Iteration  3 RMS(Cart)=  0.00183786 RMS(Int)=  0.00017058
 Iteration  4 RMS(Cart)=  0.00000526 RMS(Int)=  0.00017055
 Iteration  5 RMS(Cart)=  0.00000000 RMS(Int)=  0.00017055
 Variable       Old X    -DE/DX   Delta X   Delta X   Delta X     New X
                                 (Linear)    (Quad)   (Total)
    R1        2.04544   0.00010   0.00047  -0.00035   0.00011   2.04555
    R2        2.62167  -0.00013  -0.00038   0.00036  -0.00002   2.62165
    R3        2.65858  -0.00019  -0.00063   0.00101   0.00038   2.65896
    R4        2.61882   0.00012  -0.00120   0.00175   0.00056   2.61938
    R5        2.65254  -0.00022   0.00224  -0.00255  -0.00032   2.65223
    R6        2.60268  -0.00003   0.00005   0.00047   0.00052   2.60320
    R7        2.63476   0.00015   0.00112  -0.00090   0.00022   2.63498
    R8        2.04781  -0.00003   0.00008   0.00006   0.00014   2.04795
    R9        2.66162  -0.00013   0.00028  -0.00042  -0.00014   2.66149
   R10        2.75079  -0.00034  -0.00123   0.00014  -0.00109   2.74970
   R11        2.05085   0.00008   0.00012  -0.00046  -0.00034   2.05051
   R12        2.58814   0.00004  -0.00431   0.00897   0.00466   2.59281
   R13        1.82779  -0.00045  -0.00084   0.00206   0.00121   1.82900
   R14        1.83081  -0.00032   0.00007   0.00036   0.00043   1.83124
   R15        2.05004   0.00054   0.00036   0.00032   0.00069   2.05072
   R16        2.54936   0.00000  -0.00049   0.00173   0.00124   2.55060
   R17        2.04661   0.00005   0.00057  -0.00038   0.00018   2.04679
   R18        2.75818  -0.00033   0.00417  -0.00824  -0.00406   2.75412
   R19        2.31585   0.00022  -0.00663   0.01249   0.00586   2.32171
   R20        2.56080  -0.00193   0.00634  -0.01301  -0.00666   2.55414
   R21        2.74640   0.00035  -0.00186   0.00468   0.00282   2.74921
   R22        2.89621  -0.00005  -0.00165  -0.00064  -0.00223   2.89398
   R23        2.91157  -0.00056   0.00071  -0.00481  -0.00405   2.90753
   R24        2.71751   0.00052  -0.00063   0.00358   0.00295   2.72046
   R25        2.91953  -0.00031  -0.00024   0.00032   0.00009   2.91962
   R26        2.90399  -0.00059  -0.00063  -0.00100  -0.00161   2.90238
   R27        2.89638  -0.00009   0.00236  -0.00129   0.00101   2.89740
   R28        2.05810  -0.00037   0.00028  -0.00096  -0.00068   2.05742
   R29        2.70518   0.00047  -0.00317   0.00745   0.00428   2.70947
   R30        2.06636  -0.00017  -0.00012  -0.00014  -0.00026   2.06610
   R31        2.06067   0.00014   0.00047  -0.00015   0.00032   2.06099
   R32        2.06631  -0.00012   0.00012  -0.00093  -0.00081   2.06551
   R33        2.89959   0.00085  -0.00057   0.00524   0.00461   2.90419
   R34        2.70793   0.00027  -0.00022   0.00034   0.00012   2.70805
   R35        2.06304  -0.00010  -0.00025   0.00000  -0.00025   2.06279
   R36        2.06170  -0.00014  -0.00011  -0.00027  -0.00039   2.06132
   R37        2.88310  -0.00100   0.00015  -0.00252  -0.00239   2.88071
   R38        2.05994  -0.00005   0.00028  -0.00117  -0.00089   2.05905
   R39        1.82394  -0.00024  -0.00065   0.00168   0.00102   1.82496
   R40        1.82802  -0.00005   0.00016   0.00037   0.00054   1.82856
   R41        1.82960  -0.00026  -0.00015   0.00050   0.00035   1.82995
   R42        2.29770  -0.00027  -0.00293   0.00595   0.00302   2.30072
   R43        2.52394  -0.00108   0.00680  -0.01263  -0.00583   2.51811
   R44        1.83915   0.00018   0.00016   0.00099   0.00115   1.84030
    A1        2.07519   0.00012   0.00067  -0.00041   0.00025   2.07545
    A2        2.10375  -0.00002  -0.00096   0.00227   0.00131   2.10506
    A3        2.10423  -0.00010   0.00029  -0.00185  -0.00156   2.10268
    A4        2.09225  -0.00014   0.00125  -0.00282  -0.00157   2.09068
    A5        2.16448   0.00001   0.00080  -0.00289  -0.00209   2.16239
    A6        2.02646   0.00013  -0.00207   0.00571   0.00364   2.03010
    A7        2.10265  -0.00005   0.00003  -0.00016  -0.00012   2.10253
    A8        2.11176  -0.00000   0.00007  -0.00114  -0.00106   2.11070
    A9        2.06877   0.00005  -0.00011   0.00129   0.00119   2.06996
   A10        2.06755   0.00020   0.00082   0.00079   0.00161   2.06916
   A11        2.15843  -0.00036  -0.00194   0.00120  -0.00075   2.15768
   A12        2.05719   0.00016   0.00112  -0.00196  -0.00084   2.05634
   A13        2.11129  -0.00005  -0.00102   0.00090  -0.00012   2.11116
   A14        2.07597   0.00012   0.00135  -0.00239  -0.00104   2.07493
   A15        2.09592  -0.00008  -0.00032   0.00150   0.00117   2.09709
   A16        2.08840   0.00013  -0.00138   0.00313   0.00175   2.09015
   A17        2.11844  -0.00026  -0.00092   0.00108   0.00015   2.11859
   A18        2.07635   0.00013   0.00230  -0.00421  -0.00191   2.07444
   A19        1.92588   0.00017   0.00338  -0.00502  -0.00164   1.92424
   A20        1.91216  -0.00019   0.00332  -0.00166   0.00166   1.91382
   A21        2.00620   0.00008   0.00018  -0.00154  -0.00136   2.00484
   A22        2.22237  -0.00019  -0.00103  -0.00088  -0.00192   2.22045
   A23        2.05461   0.00011   0.00084   0.00242   0.00327   2.05788
   A24        2.13964   0.00065   0.00121  -0.00068   0.00053   2.14018
   A25        2.15882  -0.00152  -0.00118  -0.00297  -0.00415   2.15467
   A26        1.98459   0.00088  -0.00013   0.00365   0.00352   1.98811
   A27        2.15805   0.00058   0.00512  -0.00561  -0.00191   2.15614
   A28        1.98942  -0.00276  -0.00736   0.00607  -0.00271   1.98671
   A29        2.13484   0.00228   0.00271   0.00269   0.00397   2.13881
   A30        2.06477   0.00494   0.00869   0.00530   0.01400   2.07877
   A31        1.92546   0.00146   0.00097  -0.00200  -0.00110   1.92436
   A32        1.85728  -0.00082   0.00156   0.00124   0.00284   1.86012
   A33        2.00482  -0.00005  -0.00352  -0.00045  -0.00395   2.00088
   A34        1.90994  -0.00023   0.00335  -0.00131   0.00207   1.91200
   A35        1.92750  -0.00208  -0.01023  -0.00071  -0.01090   1.91660
   A36        1.83362   0.00176   0.00903   0.00351   0.01251   1.84612
   A37        1.95107   0.00092   0.00291   0.00725   0.00995   1.96102
   A38        1.92153  -0.00068  -0.00566   0.00270  -0.00290   1.91863
   A39        1.93083  -0.00003   0.00213  -0.00505  -0.00286   1.92797
   A40        1.88175  -0.00051  -0.00261  -0.00182  -0.00440   1.87736
   A41        1.93279   0.00001   0.00056   0.00059   0.00127   1.93407
   A42        1.84213   0.00022   0.00236  -0.00422  -0.00191   1.84022
   A43        1.98342  -0.00085  -0.00084  -0.00172  -0.00270   1.98072
   A44        1.86219  -0.00018  -0.00016   0.00232   0.00217   1.86436
   A45        1.92551   0.00057  -0.00129  -0.00035  -0.00157   1.92395
   A46        1.89044   0.00086   0.00499  -0.00134   0.00369   1.89413
   A47        1.91502  -0.00033  -0.00286  -0.00031  -0.00314   1.91188
   A48        1.88373  -0.00003   0.00045   0.00163   0.00206   1.88579
   A49        1.90798  -0.00045  -0.00356  -0.00359  -0.00699   1.90099
   A50        1.93417  -0.00103   0.00338   0.00806   0.01107   1.94524
   A51        1.87665   0.00154   0.00328   0.00769   0.01100   1.88765
   A52        1.90975   0.00067  -0.00139  -0.00617  -0.00746   1.90229
   A53        1.92602  -0.00079  -0.00486  -0.00541  -0.01032   1.91570
   A54        1.90916   0.00005   0.00311  -0.00039   0.00268   1.91185
   A55        1.85628   0.00081   0.00773   0.00350   0.01122   1.86750
   A56        1.92699   0.00004  -0.00417  -0.00464  -0.00867   1.91833
   A57        1.97671  -0.00148  -0.00692   0.00250  -0.00459   1.97212
   A58        1.88936  -0.00034   0.00004  -0.00180  -0.00178   1.88758
   A59        1.87940   0.00045   0.00764  -0.00104   0.00660   1.88600
   A60        1.93100   0.00058  -0.00340   0.00147  -0.00184   1.92916
   A61        1.83655   0.00019  -0.00050   0.00015  -0.00025   1.83630
   A62        1.93666  -0.00236  -0.01218  -0.00157  -0.01370   1.92296
   A63        1.89519   0.00153   0.01144   0.00191   0.01330   1.90849
   A64        1.94616   0.00132   0.00347   0.00736   0.01063   1.95680
   A65        1.91703  -0.00070  -0.00234  -0.00730  -0.00953   1.90750
   A66        1.92958   0.00004   0.00032  -0.00071  -0.00030   1.92928
   A67        1.89267   0.00009   0.00054  -0.00388  -0.00334   1.88933
   A68        1.87573   0.00019   0.00235  -0.00026   0.00209   1.87783
   A69        1.89028  -0.00019   0.00377  -0.00271   0.00106   1.89135
   A70        2.12809  -0.00130   0.00030  -0.00321  -0.00279   2.12531
   A71        2.00567   0.00127   0.00099   0.00012   0.00124   2.00692
   A72        2.14928   0.00003  -0.00135   0.00262   0.00141   2.15069
   A73        1.90297   0.00041  -0.00126   0.01051   0.00925   1.91222
    D1        3.13709   0.00009  -0.00008   0.00333   0.00326   3.14035
    D2       -0.00381   0.00004   0.00042   0.00169   0.00210  -0.00171
    D3       -0.00010   0.00001  -0.00007   0.00009   0.00001  -0.00009
    D4       -3.14100  -0.00004   0.00042  -0.00156  -0.00114   3.14104
    D5       -3.13307  -0.00005   0.00022  -0.00327  -0.00306  -3.13613
    D6        0.00106   0.00008   0.00118   0.00055   0.00173   0.00278
    D7        0.00405   0.00002   0.00022   0.00002   0.00024   0.00428
    D8        3.13817   0.00016   0.00118   0.00384   0.00502  -3.13999
    D9        0.00311  -0.00001   0.00026  -0.00082  -0.00056   0.00255
   D10        3.14092   0.00002   0.00156   0.00270   0.00426  -3.13801
   D11       -3.14106  -0.00006  -0.00181  -0.00235  -0.00415   3.13798
   D12       -0.00325  -0.00003  -0.00051   0.00118   0.00067  -0.00258
   D13        0.00095   0.00004  -0.00012   0.00092   0.00081   0.00176
   D14        3.14134   0.00005  -0.00208   0.00118  -0.00091   3.14043
   D15       -3.13827   0.00009   0.00178   0.00234   0.00413  -3.13414
   D16        0.00212   0.00009  -0.00018   0.00259   0.00241   0.00453
   D17        0.05374  -0.00010   0.00138  -0.00563  -0.00425   0.04950
   D18       -3.09034  -0.00015  -0.00061  -0.00711  -0.00772  -3.09806
   D19       -0.00245  -0.00004   0.00002  -0.00056  -0.00053  -0.00298
   D20        3.14032  -0.00005   0.00195  -0.00081   0.00114   3.14146
   D21        3.13847   0.00001  -0.00046   0.00105   0.00059   3.13906
   D22       -0.00195   0.00000   0.00147   0.00080   0.00227   0.00032
   D23       -0.00557  -0.00002  -0.00031   0.00035   0.00004  -0.00553
   D24        3.13985  -0.00005  -0.00163  -0.00321  -0.00484   3.13502
   D25       -3.14013  -0.00015  -0.00121  -0.00326  -0.00447   3.13859
   D26        0.00529  -0.00018  -0.00252  -0.00682  -0.00934  -0.00405
   D27       -3.09006  -0.00029   0.00091  -0.02508  -0.02417  -3.11423
   D28        0.04653  -0.00027  -0.00123  -0.02350  -0.02472   0.02181
   D29        0.04411  -0.00016   0.00186  -0.02127  -0.01941   0.02470
   D30       -3.10248  -0.00014  -0.00027  -0.01969  -0.01996  -3.12244
   D31        0.00741   0.00002   0.00022  -0.00102  -0.00080   0.00661
   D32       -3.13538   0.00002  -0.00174  -0.00076  -0.00250  -3.13788
   D33        0.01721  -0.00052  -0.00833  -0.01039  -0.01872  -0.00151
   D34       -3.10591  -0.00044  -0.00312  -0.00997  -0.01309  -3.11900
   D35       -3.12950  -0.00050  -0.01052  -0.00878  -0.01930   3.13439
   D36        0.03056  -0.00041  -0.00531  -0.00836  -0.01367   0.01689
   D37        3.12514   0.00050  -0.01691  -0.00434  -0.02136   3.10378
   D38        0.02762  -0.00195  -0.04003  -0.08357  -0.12350  -0.09588
   D39        0.00054   0.00057  -0.01214  -0.00392  -0.01616  -0.01561
   D40       -3.09698  -0.00187  -0.03526  -0.08314  -0.11829   3.06791
   D41        3.05768  -0.00018  -0.03361   0.02930  -0.00418   3.05350
   D42       -0.04050  -0.00253  -0.05638  -0.04849  -0.10500  -0.14551
   D43        2.76110  -0.00020  -0.01161  -0.01535  -0.02685   2.73425
   D44       -1.41475   0.00021  -0.01428  -0.00728  -0.02169  -1.43644
   D45        0.70940  -0.00022  -0.01422  -0.00789  -0.02209   0.68731
   D46        0.89048  -0.00000   0.00811   0.01255   0.02065   0.91113
   D47       -1.19173  -0.00046   0.00251   0.01367   0.01621  -1.17551
   D48        3.04961  -0.00062   0.00275   0.01060   0.01335   3.06296
   D49        2.96070   0.00003   0.01356   0.01063   0.02418   2.98489
   D50        0.87850  -0.00042   0.00797   0.01176   0.01975   0.89824
   D51       -1.16336  -0.00058   0.00820   0.00869   0.01689  -1.14647
   D52       -1.30158   0.00163   0.02378   0.01553   0.03930  -1.26228
   D53        2.89940   0.00118   0.01818   0.01666   0.03486   2.93426
   D54        0.85755   0.00102   0.01842   0.01358   0.03200   0.88955
   D55        1.15171   0.00016  -0.00151  -0.00738  -0.00890   1.14281
   D56       -3.08553   0.00023   0.00074  -0.00995  -0.00920  -3.09473
   D57       -0.90915  -0.00008  -0.01192  -0.00976  -0.02165  -0.93080
   D58       -0.88605   0.00044  -0.00599  -0.00695  -0.01294  -0.89899
   D59        1.15990   0.00052  -0.00374  -0.00952  -0.01324   1.14666
   D60       -2.94691   0.00021  -0.01639  -0.00933  -0.02569  -2.97260
   D61       -2.89632  -0.00037  -0.01299  -0.01004  -0.02304  -2.91935
   D62       -0.85037  -0.00030  -0.01074  -0.01260  -0.02334  -0.87371
   D63        1.32601  -0.00061  -0.02339  -0.01241  -0.03579   1.29022
   D64        3.06480   0.00015   0.00110   0.04106   0.04221   3.10701
   D65       -1.13800   0.00130   0.00497   0.03869   0.04363  -1.09437
   D66        0.93158  -0.00029  -0.00036   0.03914   0.03877   0.97035
   D67       -2.98460  -0.00036  -0.07619  -0.24735  -0.32359   2.97500
   D68        0.13963  -0.00039  -0.05389  -0.27672  -0.33067  -0.19104
   D69        1.10759  -0.00056  -0.06646  -0.24369  -0.31010   0.79749
   D70       -2.05136  -0.00060  -0.04416  -0.27306  -0.31718  -2.36854
   D71       -0.95013  -0.00024  -0.07027  -0.24377  -0.31403  -1.26416
   D72        2.17411  -0.00027  -0.04797  -0.27315  -0.32112   1.85299
   D73       -0.92912   0.00056   0.00788   0.00503   0.01300  -0.91613
   D74        1.13690   0.00040   0.01054   0.00597   0.01655   1.15345
   D75       -3.09395   0.00068   0.01235   0.00698   0.01940  -3.07455
   D76        1.16194   0.00006   0.00269   0.00927   0.01198   1.17392
   D77       -3.05522  -0.00010   0.00536   0.01021   0.01553  -3.03969
   D78       -1.00288   0.00017   0.00717   0.01122   0.01838  -0.98451
   D79       -3.09188  -0.00010   0.00344   0.00274   0.00623  -3.08565
   D80       -1.02586  -0.00025   0.00610   0.00368   0.00979  -1.01607
   D81        1.02648   0.00002   0.00791   0.00469   0.01263   1.03911
   D82        3.05207  -0.00077  -0.01752  -0.03312  -0.05070   3.00138
   D83        0.94578  -0.00067  -0.01560  -0.02822  -0.04383   0.90195
   D84       -1.13996  -0.00107  -0.02345  -0.03714  -0.06065  -1.20061
   D85        0.93779  -0.00016  -0.01057  -0.03974  -0.05030   0.88748
   D86       -1.16850  -0.00005  -0.00865  -0.03484  -0.04344  -1.21194
   D87        3.02894  -0.00046  -0.01650  -0.04377  -0.06026   2.96868
   D88       -1.06946  -0.00014  -0.01220  -0.03399  -0.04621  -1.11567
   D89        3.10744  -0.00004  -0.01028  -0.02909  -0.03934   3.06810
   D90        1.02169  -0.00044  -0.01813  -0.03802  -0.05616   0.96553
   D91        1.24410   0.00043   0.00294  -0.01011  -0.00725   1.23685
   D92       -0.92911  -0.00074  -0.00277  -0.01624  -0.01894  -0.94805
   D93       -2.96102  -0.00027  -0.00129  -0.01202  -0.01331  -2.97434
   D94        1.13583  -0.00203  -0.00490   0.03557   0.03067   1.16650
   D95       -0.96525  -0.00002   0.00820   0.03335   0.04157  -0.92368
   D96       -3.11051  -0.00048   0.00707   0.03434   0.04143  -3.06908
   D97       -0.96941  -0.00126  -0.00171   0.03894   0.03726  -0.93216
   D98       -3.07049   0.00076   0.01139   0.03671   0.04815  -3.02234
   D99        1.06743   0.00029   0.01026   0.03770   0.04802   1.11545
   D100      -3.08124  -0.00073   0.00320   0.04967   0.05285  -3.02839
   D101       1.10087   0.00128   0.01630   0.04744   0.06374   1.16461
   D102      -1.04439   0.00082   0.01517   0.04843   0.06361  -0.98078
   D103      -2.77737  -0.00016   0.00333  -0.00319   0.00002  -2.77735
   D104      -0.69773  -0.00022  -0.00176  -0.00598  -0.00776  -0.70548
   D105       1.40419   0.00014  -0.00455  -0.01724  -0.02165   1.38254
   D106      -1.07849   0.00052   0.00975  -0.01735  -0.00759  -1.08607
   D107       0.96273   0.00008   0.00358  -0.01353  -0.01002   0.95271
   D108       3.10080   0.00012   0.00323  -0.01825  -0.01505   3.08576
   D109      -3.12585   0.00009  -0.00068  -0.02244  -0.02307   3.13427
   D110      -1.08464  -0.00035  -0.00685  -0.01861  -0.02550  -1.11014
   D111       1.05344  -0.00030  -0.00720  -0.02334  -0.03053   1.02291
   D112       1.09572  -0.00009  -0.00337  -0.02046  -0.02383   1.07190
   D113       3.13694  -0.00053  -0.00954  -0.01664  -0.02626   3.11068
   D114      -1.00817  -0.00048  -0.00989  -0.02136  -0.03129  -1.03946
   D115      -3.13409  -0.00075  -0.03068  -0.00091  -0.03160   3.11749
   D116      -0.01010  -0.00080  -0.00810  -0.03075  -0.03885  -0.04895
         Item               Value     Threshold  Converged?
 Maximum Force            0.004938     0.000450     NO 
 RMS     Force            0.000744     0.000300     NO 
 Maximum Displacement     0.777268     0.001800     NO 
 RMS     Displacement     0.148213     0.001200     NO 
 Predicted change in Energy=-8.532610D-04
 GradGradGradGradGradGradGradGradGradGradGradGradGradGradGradGradGradGrad

                          Input orientation:                          
 ---------------------------------------------------------------------
 Center     Atomic      Atomic             Coordinates (Angstroms)
 Number     Number       Type             X           Y           Z
 ---------------------------------------------------------------------
      1          1           0        3.470606    2.558804   -0.423447
      2          6           0        3.773716    1.525318   -0.315057
      3          6           0        4.605837   -1.126432   -0.023913
      4          6           0        5.118909    1.235852   -0.138111
      5          6           0        2.820062    0.491370   -0.351394
      6          6           0        3.261591   -0.837347   -0.199254
      7          6           0        5.545028   -0.083930    0.006355
      8          1           0        5.859769    2.026276   -0.109478
      9          1           0        2.547732   -1.654352   -0.217003
     10          8           0        5.103169   -2.401260    0.134624
     11          1           0        4.389524   -3.050872    0.060590
     12          8           0        6.883232   -0.332528    0.179383
     13          1           0        7.029463   -1.286939    0.261665
     14          6           0        1.394258    0.716350   -0.535020
     15          1           0        0.784213   -0.180894   -0.513854
     16          6           0        0.771330    1.899642   -0.718129
     17          1           0        1.304411    2.842097   -0.745429
     18          6           0       -0.672282    2.033005   -0.867330
     19          8           0       -1.244563    3.112577   -0.995664
     20          8           0       -1.326882    0.851847   -0.923564
     21          6           0       -2.952318   -0.173685    1.373600
     22          6           0       -2.793062   -1.673810   -0.700821
     23          6           0       -3.330372   -1.510252    0.728675
     24          6           0       -3.166599   -0.491790   -1.603102
     25          6           0       -3.342925    0.992992    0.449711
     26          1           0       -1.706684   -1.743275   -0.683256
     27          1           0       -4.422558   -1.547900    0.695696
     28          1           0       -4.432361    0.995015    0.381377
     29          1           0       -2.982210   -2.338957    1.346332
     30          1           0       -2.641144   -0.593525   -2.556116
     31          1           0       -3.028479    1.938935    0.892614
     32          6           0       -2.781240    0.849862   -0.960198
     33          1           0       -3.127493    1.665513   -1.594280
     34          8           0       -4.582047   -0.528474   -1.823906
     35          1           0       -4.776920   -0.020694   -2.621910
     36          8           0       -3.245434   -2.910530   -1.267946
     37          1           0       -4.193729   -2.823890   -1.439822
     38          8           0       -3.697163   -0.085299    2.602364
     39          1           0       -3.453149    0.738822    3.048477
     40          6           0       -1.465285   -0.049396    1.773966
     41          8           0       -0.985416    1.009071    2.136798
     42          8           0       -0.770539   -1.185117    1.718310
     43          1           0        0.155999   -1.012936    1.963781
 ---------------------------------------------------------------------
                    Distance matrix (angstroms):
                    1          2          3          4          5
     1  H    0.000000
     2  C    1.082459   0.000000
     3  C    3.876769   2.794453   0.000000
     4  C    2.132727   1.387317   2.420056   0.000000
     5  C    2.168567   1.407062   2.431773   2.425787   0.000000
     6  C    3.409954   2.420303   1.386114   2.784156   1.408397
     7  C    3.387034   2.414649   1.403498   1.394371   2.807916
     8  H    2.467845   2.155189   3.394000   1.083727   3.413836
     9  H    4.317985   3.409245   2.133490   3.869168   2.167106
    10  O    5.251565   4.169853   1.377556   3.647357   3.717002
    11  H    5.705012   4.632693   1.938402   4.352871   3.896206
    12  O    4.513227   3.655838   2.420360   2.381901   4.179699
    13  H    5.284371   4.340655   2.445666   3.189750   4.610562
    14  C    2.778183   2.522822   3.737822   3.781593   1.455078
    15  H    3.838076   3.447870   3.967228   4.575800   2.150119
    16  C    2.794176   3.052360   4.933812   4.436044   2.512971
    17  H    2.208241   2.831359   5.212411   4.183212   2.824602
    18  C    4.199644   4.508841   6.209020   5.891104   3.852180
    19  O    4.781937   5.307141   7.289766   6.689640   4.879241
    20  O    5.116610   5.180727   6.318236   6.504815   4.201721
    21  C    7.207622   7.139867   7.745093   8.331673   6.061210
    22  C    7.564752   7.314765   7.449935   8.448790   6.026380
    23  C    8.008614   7.795647   7.981047   8.926520   6.557505
    24  C    7.399337   7.341372   7.956593   8.589563   6.194633
    25  C    7.045451   7.177382   8.240091   8.485703   6.235046
    26  H    6.736446   6.391717   6.376766   7.467335   5.059169
    27  H    8.967693   8.811650   9.066829   9.974172   7.596746
    28  H    8.096300   8.252632   9.292676   9.568419   7.306727
    29  H    8.292105   7.958351   7.805526   8.978360   6.675281
    30  H    7.199926   7.117743   7.695114   8.331375   5.988536
    31  H    6.659907   6.920940   8.277638   8.242370   6.152108
    32  C    6.503396   6.621170   7.703978   7.952181   5.645683
    33  H    6.760453   7.020167   8.370508   8.384998   6.188440
    34  O    8.737150   8.735757   9.381617  10.003165   7.615746
    35  H    8.916767   8.990278   9.798387  10.279864   7.945539
    36  O    8.702412   8.357823   8.146967   9.403789   7.014501
    37  H    9.420639   9.146632   9.072956  10.242128   7.833830
    38  O    8.217281   8.180431   8.770467   9.326241   7.178541
    39  H    7.956442   8.009963   8.824172   9.158688   7.139575
    40  C    5.999528   5.855840   6.422686   6.975637   4.813915
    41  O    5.367742   5.378423   6.363266   6.518392   4.576109
    42  O    6.049080   5.668447   5.651921   6.632722   4.470649
    43  H    5.426121   4.972293   4.874922   5.839989   3.836691
                    6          7          8          9         10
     6  C    0.000000
     7  C    2.413295   0.000000
     8  H    3.867677   2.136692   0.000000
     9  H    1.085084   3.391150   4.952593   0.000000
    10  O    2.438997   2.362564   4.498345   2.685474   0.000000
    11  H    2.497888   3.184474   5.288476   2.327987   0.967867
    12  O    3.676206   1.372053   2.587446   4.549825   2.729520
    13  H    3.822491   1.927683   3.533175   4.522171   2.229005
    14  C    2.452274   4.261739   4.673091   2.655535   4.891210
    15  H    2.582113   4.790133   5.549449   2.317153   4.899381
    16  C    3.736541   5.219926   5.126275   4.004698   6.163585
    17  H    4.203233   5.206693   4.671326   4.695012   6.534359
    18  C    4.915343   6.625683   6.575870   4.938423   7.349997
    19  O    6.044965   7.571014   7.241333   6.140964   8.483729
    20  O    4.942882   6.997397   7.327343   4.668286   7.283407
    21  C    6.444143   8.607107   9.202838   5.913792   8.449143
    22  C    6.132704   8.517719   9.429305   5.362698   7.973557
    23  C    6.690876   9.018251   9.882723   5.955432   8.501259
    24  C    6.588765   8.868435   9.489304   5.993863   8.663419
    25  C    6.884107   8.963929   9.277389   6.492517   9.108059
    26  H    5.073334   7.471031   8.472894   4.280812   6.890281
    27  H    7.768653  10.098077  10.915552   7.030596   9.580318
    28  H    7.930422  10.042562  10.355307   7.489920  10.125311
    29  H    6.605204   8.921573   9.967709   5.787310   8.175908
    30  H    6.360545   8.592983   9.225775   5.789753   8.395379
    31  H    6.961674   8.853387   8.944986   6.725853   9.248543
    32  C    6.319930   8.434034   8.762118   5.934760   8.598392
    33  H    7.002200   8.990840   9.116230   6.717632   9.341924
    34  O    8.016081  10.300734  10.885657   7.394828  10.057165
    35  H    8.435274  10.651497  11.119422   7.880542  10.530040
    36  O    6.912421   9.321251  10.422035   6.020235   8.480904
    37  H    7.814548  10.219696  11.241296   6.950569   9.438740
    38  O    7.539157   9.599862  10.156169   7.029187   9.428640
    39  H    7.623634   9.534076   9.917694   7.238868   9.568763
    40  C    5.182453   7.229808   7.842970   4.758587   7.166819
    41  O    5.186856   6.955583   7.275783   5.011720   7.260161
    42  O    4.478401   6.635495   7.590444   3.869954   6.203831
    43  H    3.788701   5.808287   6.787356   3.299639   5.454150
                   11         12         13         14         15
    11  H    0.000000
    12  O    3.690811   0.000000
    13  H    3.181379   0.969048   0.000000
    14  C    4.849570   5.633769   6.033524   0.000000
    15  H    4.643816   6.140163   6.389673   1.085196   0.000000
    16  C    6.181045   6.568368   7.090735   1.349721   2.090580
    17  H    6.700349   6.485119   7.130175   2.138023   3.076152
    18  C    7.233859   7.986059   8.462478   2.472771   2.673513
    19  O    8.417049   8.905647   9.454953   3.594089   3.898080
    20  O    6.991213   8.368106   8.706760   2.752077   2.385610
    21  C    7.994050   9.909058  10.105033   4.829878   4.186191
    22  C    7.352930   9.808387   9.877148   4.824313   3.880805
    23  C    7.900420  10.295944  10.372760   5.373715   4.498986
    24  C    8.149341  10.207924  10.395639   4.837543   4.109992
    25  C    8.734702  10.315249  10.621671   4.846352   4.397696
    26  H    6.279082   8.747629   8.798942   3.960754   2.945215
    27  H    8.961867  11.382644  11.463214   6.362141   5.517443
    28  H    9.710704  11.394991  11.687389   5.904823   5.421886
    29  H    7.516808  10.134815  10.125060   5.659316   4.722654
    30  H    7.894049   9.912861  10.096602   4.699476   4.009261
    31  H    8.978709  10.193639  10.581426   4.805566   4.583498
    32  C    8.226639   9.802995  10.114780   4.199213   3.738200
    33  H    9.027094  10.361113  10.738960   4.740166   4.458473
    34  O    9.508044  11.640626  11.821677   6.239153   5.534780
    35  H   10.020054  11.995984  12.219209   6.556050   5.949434
    36  O    7.750953  10.551338  10.514241   5.934491   4.925202
    37  H    8.716364  11.468556  11.455013   6.676644   5.711633
    38  O    8.980520  10.857104  11.044606   6.033936   5.459183
    39  H    9.208516  10.780550  11.034274   6.028210   5.611712
    40  C    6.798772   8.504152   8.716612   3.754300   3.211176
    41  O    7.048671   8.218697   8.545530   3.589867   3.401994
    42  O    5.731957   7.853370   7.935504   3.657789   2.899703
    43  H    5.069324   6.993046   7.086380   3.281421   2.688051
                   16         17         18         19         20
    16  C    0.000000
    17  H    1.083117   0.000000
    18  C    1.457416   2.139346   0.000000
    19  O    2.368980   2.575470   1.228597   0.000000
    20  O    2.354266   3.304017   1.351591   2.263377   0.000000
    21  C    4.747586   5.630716   3.884561   4.396517   2.995116
    22  C    5.047251   6.097924   4.273864   5.039273   2.928863
    23  C    5.526715   6.526648   4.708221   5.356724   3.510466
    24  C    4.691419   5.642724   3.624579   4.129729   2.377329
    25  C    4.371837   5.142497   3.154134   3.314344   2.443407
    26  H    4.405974   5.485999   3.919714   4.887786   2.633752
    27  H    6.392254   7.358470   5.415764   5.889006   4.238395
    28  H    5.394967   6.131228   4.095717   4.067231   3.371553
    29  H    6.026340   7.042293   5.417575   6.182522   4.251325
    30  H    4.608585   5.536198   3.691487   4.256834   2.545901
    31  H    4.127298   4.719409   2.942435   2.850507   2.715824
    32  C    3.712329   4.550568   2.419950   2.735418   1.454821
    33  H    4.002909   4.663332   2.586807   2.449032   2.086652
    34  O    5.981399   6.868351   4.771004   5.008196   3.648562
    35  H    6.172127   6.978491   4.913684   4.993957   3.943155
    36  O    6.290822   7.353015   5.587499   6.352593   4.237325
    37  H    6.890893   7.925599   6.026423   6.643530   4.690029
    38  O    5.910422   6.692765   5.067139   5.402542   4.350705
    39  H    5.777633   6.438312   4.974101   5.183400   4.506761
    40  C    3.874497   4.730676   3.455676   4.209233   2.847465
    41  O    3.468412   4.112241   3.189245   3.782092   3.083364
    42  O    4.222479   5.156925   4.129346   5.104951   3.382046
    43  H    4.006792   4.849736   4.240165   5.266854   3.743408
                   21         22         23         24         25
    21  C    0.000000
    22  C    2.564948   0.000000
    23  C    1.531426   1.535874   0.000000
    24  C    3.001310   1.533236   2.549758   0.000000
    25  C    1.538597   2.955994   2.518771   2.539627   0.000000
    26  H    2.871563   1.088738   2.164304   2.131591   3.383497
    27  H    2.123588   2.149737   1.093332   2.824406   2.771686
    28  H    2.130938   3.313771   2.758869   2.784044   1.091579
    29  H    2.165649   2.160794   1.090628   3.484994   3.469283
    30  H    3.964312   2.152259   3.479264   1.093018   3.470523
    31  H    2.168020   3.955550   3.466252   3.486560   1.090802
    32  C    2.554121   2.536993   2.953638   1.536834   1.524408
    33  H    3.495948   3.472923   3.939894   2.157676   2.162544
    34  O    3.606375   2.402828   3.007698   1.433036   3.003267
    35  H    4.395075   3.218551   3.941789   1.962915   3.538186
    36  O    3.814971   1.433789   2.440182   2.443123   4.265833
    37  H    4.059560   1.957212   2.678322   2.553497   4.343131
    38  O    1.439606   3.775154   2.382380   4.258247   2.433538
    39  H    1.971982   4.507077   3.233403   4.820135   2.613491
    40  C    1.544994   3.244423   2.589456   3.807200   2.523045
    41  O    2.418695   4.303198   3.718685   4.582248   2.899029
    42  O    2.429398   3.190864   2.763663   4.153743   3.601481
    43  H    3.273269   4.029121   3.731969   4.902439   4.307972
                   26         27         28         29         30
    26  H    0.000000
    27  H    3.052155   0.000000
    28  H    4.007617   2.562286   0.000000
    29  H    2.470026   1.767399   3.761575   0.000000
    30  H    2.388043   3.828648   3.789563   4.288585   0.000000
    31  H    4.217722   3.760352   1.767267   4.302134   4.296176
    32  C    2.820590   3.344424   2.132392   3.940690   2.156374
    33  H    3.803748   4.152976   2.460787   4.970321   2.502981
    34  O    3.323332   2.722694   2.684529   3.985942   2.075444
    35  H    4.018957   3.669393   3.189063   4.933789   2.212239
    36  O    2.017944   2.664258   4.402539   2.688946   2.719019
    37  H    2.815229   2.498189   4.237658   3.076620   2.937884
    38  O    4.184040   2.510136   2.576893   2.677265   5.289932
    39  H    4.810070   3.421174   2.852703   3.548493   5.817729
    40  C    2.994235   3.486208   3.440006   2.779572   4.519772
    41  O    4.006038   4.519825   3.868221   3.977601   5.228116
    42  O    2.637315   3.809802   4.466465   2.522142   4.703176
    43  H    3.318100   4.780942   5.252516   3.462359   5.331922
                   31         32         33         34         35
    31  H    0.000000
    32  C    2.163359   0.000000
    33  H    2.503839   1.089604   0.000000
    34  O    3.985118   2.426666   2.642354   0.000000
    35  H    4.387377   2.738959   2.572922   0.965726   0.000000
    36  O    5.313417   3.801412   4.589181   2.787439   3.539749
    37  H    5.429785   3.965050   4.616866   2.359501   3.097636
    38  O    2.732746   3.795430   4.582760   4.535558   5.335081
    39  H    2.503669   4.066112   4.745525   5.159512   5.872182
    40  C    2.678398   3.164815   4.129035   4.784183   5.503770
    41  O    2.566466   3.583534   4.352052   5.566595   6.170999
    42  O    3.942051   3.918988   4.965338   5.244623   6.020339
    43  H    4.472342   4.543902   5.533101   6.085257   6.807849
                   36         37         38         39         40
    36  O    0.000000
    37  H    0.967633   0.000000
    38  O    4.813033   4.907720   0.000000
    39  H    5.656185   5.778079   0.968368   0.000000
    40  C    4.539631   5.046846   2.380926   2.489431   0.000000
    41  O    5.662441   6.146306   2.961075   2.644598   1.217486
    42  O    4.244983   4.937368   3.249042   3.559112   1.332528
    43  H    5.061094   5.812418   4.014369   4.155860   1.895521
                   41         42         43
    41  O    0.000000
    42  O    2.244051   0.000000
    43  H    2.328363   0.973846   0.000000
 Stoichiometry    C16H18O9
 Framework group  C1[X(C16H18O9)]
 Deg. of freedom   123
 Full point group                 C1      NOp   1
 Largest Abelian subgroup         C1      NOp   1
 Largest concise Abelian subgroup C1      NOp   1
                         Standard orientation:                         
 ---------------------------------------------------------------------
 Center     Atomic      Atomic             Coordinates (Angstroms)
 Number     Number       Type             X           Y           Z
 ---------------------------------------------------------------------
      1          1           0       -3.498977   -2.552884   -0.014604
      2          6           0       -3.789041   -1.511954   -0.078204
      3          6           0       -4.587727    1.161692   -0.228829
      4          6           0       -5.130961   -1.181032    0.041745
      5          6           0       -2.821960   -0.509592   -0.277827
      6          6           0       -3.246755    0.831420   -0.347263
      7          6           0       -5.540436    0.149722   -0.033718
      8          1           0       -5.882086   -1.947026    0.195130
      9          1           0       -2.522320    1.625744   -0.494401
     10          8           0       -5.069039    2.451271   -0.283452
     11          1           0       -4.346796    3.071269   -0.458764
     12          8           0       -6.875883    0.439602    0.089082
     13          1           0       -7.010019    1.396341    0.013500
     14          6           0       -1.398580   -0.778978   -0.414466
     15          1           0       -0.777041    0.102132   -0.536889
     16          6           0       -0.790415   -1.983811   -0.398360
     17          1           0       -1.335561   -2.911462   -0.274183
     18          6           0        0.651842   -2.157410   -0.515912
     19          8           0        1.210524   -3.250353   -0.462993
     20          8           0        1.321869   -1.009424   -0.760846
     21          6           0        2.952710    0.357875    1.346658
     22          6           0        2.819876    1.500553   -0.945852
     23          6           0        3.350209    1.566315    0.494055
     24          6           0        3.181109    0.182462   -1.640804
     25          6           0        3.331283   -0.948822    0.627974
     26          1           0        1.734436    1.585232   -0.945781
     27          1           0        4.442896    1.584710    0.461306
     28          1           0        4.420826   -0.975307    0.566813
     29          1           0        3.010732    2.489034    0.966087
     30          1           0        2.660226    0.133458   -2.600475
     31          1           0        3.003125   -1.805724    1.217786
     32          6           0        2.776246   -1.031236   -0.789405
     33          1           0        3.114039   -1.943739   -1.279785
     34          8           0        4.597648    0.165251   -1.856936
     35          1           0        4.788613   -0.468491   -2.560165
     36          8           0        3.290131    2.622307   -1.704981
     37          1           0        4.237799    2.497149   -1.855230
     38          8           0        3.692209    0.462441    2.577378
     39          1           0        3.436043   -0.274624    3.150833
     40          6           0        1.462854    0.318894    1.753862
     41          8           0        0.968099   -0.660077    2.282169
     42          8           0        0.783065    1.438648    1.509588
     43          1           0       -0.146446    1.320251    1.774854
 ---------------------------------------------------------------------
 Rotational constants (GHZ):           0.3979194           0.1051127           0.0997300
 Standard basis: 6-311+G(d,p) (5D, 7F)
 There are   683 symmetry adapted cartesian basis functions of A   symmetry.
 There are   658 symmetry adapted basis functions of A   symmetry.
   658 basis functions,  1044 primitive gaussians,   683 cartesian basis functions
    93 alpha electrons       93 beta electrons
       nuclear repulsion energy      2304.7614481359 Hartrees.
 NAtoms=   43 NActive=   43 NUniq=   43 SFac= 1.00D+00 NAtFMM=   60 NAOKFM=F Big=F
 Integral buffers will be    131072 words long.
 Raffenetti 2 integral format.
 Two-electron integral symmetry is turned on.
 Nuclear repulsion after empirical dispersion term =     2304.7075683731 Hartrees.
 ------------------------------------------------------------------------------
 Polarizable Continuum Model (PCM)
 =================================
 Model                : PCM.
 Atomic radii         : SMD-Coulomb.
 Polarization charges : Total charges.
 Charge compensation  : None.
 Solution method      : On-the-fly selection.
 Cavity type          : VdW (van der Waals Surface) (Alpha=1.000).
 Cavity algorithm     : GePol (No added spheres)
                        Default sphere list used, NSphG=   43.
                        Lebedev-Laikov grids with approx.  5.0 points / Ang**2.
                        Smoothing algorithm: York/Karplus (Gamma=1.0000).
                        Polarization charges: spherical gaussians, with
                                              point-specific exponents (IZeta= 3).
                        Self-potential: point-specific (ISelfS= 7).
                        Self-field    : sphere-specific E.n sum rule (ISelfD= 2).
 1st derivatives      : Analytical E(r).r(x)/FMM algorithm (CHGder, D1EAlg=3).
                        Cavity 1st derivative terms included.
 Solvent              : Water, Eps=  78.355300 Eps(inf)=   1.777849
 ------------------------------------------------------------------------------
 ------------------------------------------------------------------------------
 Atomic radii for non-electrostatic terms: SMD-CDS.
 ------------------------------------------------------------------------------
 Nuclear repulsion after PCM non-electrostatic terms =     2304.7225715263 Hartrees.
 One-electron integrals computed using PRISM.
 NBasis=   658 RedAO= T EigKep=  1.03D-06  NBF=   658
 NBsUse=   656 1.00D-06 EigRej=  7.74D-07 NBFU=   656
 Initial guess from the checkpoint file:  "chlorogenic acid.chk"
 B after Tr=     0.000000    0.000000   -0.000000
         Rot=    0.995067    0.098947    0.006381    0.003100 Ang=  11.39 deg.
 ExpMin= 4.38D-02 ExpMax= 8.59D+03 ExpMxC= 1.30D+03 IAcc=3 IRadAn=         5 AccDes= 0.00D+00
 Harris functional with IExCor=  402 and IRadAn=       5 diagonalized for initial guess.
 HarFok:  IExCor=  402 AccDes= 0.00D+00 IRadAn=         5 IDoV= 1 UseB2=F ITyADJ=14
 ICtDFT=  3500011 ScaDFX=  1.000000  1.000000  1.000000  1.000000
 FoFCou: FMM=F IPFlag=           0 FMFlag=      100000 FMFlg1=           0
         NFxFlg=           0 DoJE=T BraDBF=F KetDBF=T FulRan=T
         wScrn=  0.000000 ICntrl=       500 IOpCl=  0 I1Cent=   200000004 NGrid=           0
         NMat0=    1 NMatS0=      1 NMatT0=    0 NMatD0=    1 NMtDS0=    0 NMtDT0=    0
 Petite list used in FoFCou.
 Requested convergence on RMS density matrix=1.00D-08 within  32 cycles.
 Requested convergence on MAX density matrix=1.00D-06.
 Requested convergence on             energy=1.00D-06.
 No special actions if energy rises.
 Inv3:  Mode=1 IEnd=    26036748.
 Iteration    1 A*A^-1 deviation from unit magnitude is 3.00D-15 for   2108.
 Iteration    1 A*A^-1 deviation from orthogonality  is 3.11D-15 for   1726    972.
 Iteration    1 A^-1*A deviation from unit magnitude is 3.11D-15 for    866.
 Iteration    1 A^-1*A deviation from orthogonality  is 1.67D-14 for   2129   2100.
 Error on total polarization charges =  0.08102
 SCF Done:  E(RB3LYP) =  -1298.05678709     A.U. after   14 cycles
            NFock= 14  Conv=0.89D-08     -V/T= 2.0039
 SMD-CDS (non-electrostatic) energy       (kcal/mol) =       9.41
 (included in total energy above)
 QCSCF skips out because SCF is already converged.
 D1PCM: PCM CHGder 1st derivatives, ID1Alg=3 FixD1E=F DoIter=F DoCFld=F I1PDM=0.
 Calling FoFJK, ICntrl=      2127 FMM=F ISym2X=0 I1Cent= 0 IOpClX= 0 NMat=1 NMatS=1 NMatT=0.
 ***** Axes restored to original set *****
 -------------------------------------------------------------------
 Center     Atomic                   Forces (Hartrees/Bohr)
 Number     Number              X              Y              Z
 -------------------------------------------------------------------
      1        1          -0.000107959   -0.000022499   -0.000024469
      2        6           0.000256946   -0.000502715   -0.000110747
      3        6           0.000210896    0.000113824    0.000353205
      4        6          -0.000233101    0.000118831   -0.000071299
      5        6          -0.000088851   -0.000223941   -0.000067871
      6        6           0.000357215    0.000579277    0.000120030
      7        6           0.001165991   -0.000506295    0.000168561
      8        1           0.000039200   -0.000164526    0.000024204
      9        1          -0.000153431   -0.000148275   -0.000044523
     10        8          -0.000790156   -0.000113287   -0.000285127
     11        1           0.000813894    0.000621649    0.000115694
     12        8          -0.001002622   -0.000273212   -0.000063676
     13        1          -0.000230514    0.000338017   -0.000030746
     14        6          -0.000123185    0.000764168    0.000373888
     15        1          -0.000485529   -0.000161964    0.000241263
     16        6           0.001265812   -0.000618710    0.002136776
     17        1          -0.000011572   -0.000109113    0.000166589
     18        6          -0.001956726    0.002119174   -0.008588863
     19        8           0.000864691   -0.002628178    0.003742016
     20        8          -0.000918538   -0.000399632    0.001357501
     21        6          -0.001250649    0.000386530   -0.001801613
     22        6          -0.001624387   -0.000299625    0.000572773
     23        6          -0.000209369    0.000056606    0.000199759
     24        6           0.000255414    0.000201710   -0.001023031
     25        6           0.000098834    0.000090156    0.000775502
     26        1           0.001070209    0.000263543    0.000473684
     27        1          -0.000202278    0.000242932    0.000194823
     28        1          -0.000137681    0.000083935   -0.000045628
     29        1          -0.000298243   -0.000062028   -0.000411030
     30        1           0.000458331   -0.000130764   -0.000138627
     31        1          -0.000044825    0.000158245   -0.000513279
     32        6           0.000083427   -0.001022878    0.000254252
     33        1           0.000118476    0.000060853   -0.000267670
     34        8           0.000099064    0.000467396    0.000522439
     35        1          -0.000067226   -0.000375738    0.000881855
     36        8           0.000744592    0.000812225    0.000036469
     37        1           0.000482997    0.000184807    0.000184917
     38        8           0.001955364   -0.000888723    0.001190211
     39        1          -0.000914474   -0.000105108   -0.000473641
     40        6           0.001567253    0.006209035   -0.001450819
     41        8          -0.000857671   -0.003343942    0.001998951
     42        8           0.000569562   -0.002169031   -0.000957454
     43        1          -0.000769178    0.000397268    0.000284754
 -------------------------------------------------------------------
 Cartesian Forces:  Max     0.008588863 RMS     0.001274276

 GradGradGradGradGradGradGradGradGradGradGradGradGradGradGradGradGradGrad
 Berny optimization.
 Using GEDIIS/GDIIS optimizer.
 FormGI is forming the generalized inverse of G from B-inverse, IUseBI=4.
 Internal  Forces:  Max     0.003603213 RMS     0.000732003
 Search for a local minimum.
 Step number   5 out of a maximum of  243
 All quantities printed in internal units (Hartrees-Bohrs-Radians)
 Mixed Optimization -- En-DIIS/RFO-DIIS
 Swapping is turned off.
 Update second derivatives using D2CorX and points    3    2    4    5
 DE=  2.51D-05 DEPred=-8.53D-04 R=-2.94D-02
 Trust test=-2.94D-02 RLast= 8.55D-01 DXMaxT set to 1.26D-01
 ITU= -1  1 -1  0  0
     Eigenvalues ---    0.00244   0.00481   0.00515   0.00625   0.01053
     Eigenvalues ---    0.01081   0.01225   0.01245   0.01317   0.01397
     Eigenvalues ---    0.01411   0.01801   0.02007   0.02012   0.02026
     Eigenvalues ---    0.02056   0.02085   0.02098   0.02124   0.02136
     Eigenvalues ---    0.02141   0.02177   0.02207   0.02220   0.02223
     Eigenvalues ---    0.02261   0.02321   0.02647   0.02839   0.03520
     Eigenvalues ---    0.03992   0.04396   0.04667   0.04760   0.04953
     Eigenvalues ---    0.05334   0.05493   0.06125   0.06232   0.06714
     Eigenvalues ---    0.07178   0.07348   0.07651   0.08129   0.08274
     Eigenvalues ---    0.08393   0.08486   0.09730   0.11157   0.13958
     Eigenvalues ---    0.15209   0.15710   0.15908   0.15999   0.16000
     Eigenvalues ---    0.16000   0.16000   0.16000   0.16000   0.16002
     Eigenvalues ---    0.16033   0.16200   0.17184   0.17357   0.17951
     Eigenvalues ---    0.21297   0.21978   0.22362   0.22790   0.23471
     Eigenvalues ---    0.24255   0.24709   0.24915   0.24995   0.24999
     Eigenvalues ---    0.25000   0.25237   0.25975   0.26969   0.27544
     Eigenvalues ---    0.27912   0.28258   0.28989   0.29235   0.29635
     Eigenvalues ---    0.34220   0.34430   0.34500   0.34587   0.34630
     Eigenvalues ---    0.34824   0.34847   0.34937   0.35192   0.35253
     Eigenvalues ---    0.35625   0.35680   0.35703   0.37394   0.38163
     Eigenvalues ---    0.38985   0.40486   0.41018   0.41440   0.41885
     Eigenvalues ---    0.42213   0.44904   0.45399   0.46763   0.47477
     Eigenvalues ---    0.48338   0.49883   0.53127   0.53373   0.54132
     Eigenvalues ---    0.54168   0.54344   0.54676   0.54910   0.55131
     Eigenvalues ---    0.55953   0.92340   1.00983
 En-DIIS/RFO-DIIS/Sim-DIIS IScMMF=       -3 using points:     5    4
 RFO step:  Lambda=-1.82207466D-03.
 DidBck=T Rises=T En-DIIS coefs:    0.49748    0.50252
 Iteration  1 RMS(Cart)=  0.05557440 RMS(Int)=  0.00246821
 Iteration  2 RMS(Cart)=  0.00268362 RMS(Int)=  0.00015697
 Iteration  3 RMS(Cart)=  0.00001638 RMS(Int)=  0.00015651
 Iteration  4 RMS(Cart)=  0.00000000 RMS(Int)=  0.00015651
 Variable       Old X    -DE/DX   Delta X   Delta X   Delta X     New X
                                 (Linear)    (Quad)   (Total)
    R1        2.04555   0.00001  -0.00006  -0.00021  -0.00027   2.04528
    R2        2.62165  -0.00000   0.00001   0.00009   0.00010   2.62175
    R3        2.65896  -0.00015  -0.00019  -0.00042  -0.00061   2.65835
    R4        2.61938  -0.00003  -0.00028   0.00098   0.00070   2.62008
    R5        2.65223  -0.00068   0.00016  -0.00300  -0.00284   2.64939
    R6        2.60320  -0.00048  -0.00026  -0.00094  -0.00120   2.60200
    R7        2.63498  -0.00012  -0.00011  -0.00103  -0.00114   2.63384
    R8        2.04795  -0.00009  -0.00007  -0.00040  -0.00047   2.04747
    R9        2.66149  -0.00031   0.00007  -0.00075  -0.00068   2.66081
   R10        2.74970   0.00027   0.00055   0.00146   0.00201   2.75171
   R11        2.05051   0.00021   0.00017   0.00069   0.00086   2.05137
   R12        2.59281  -0.00123  -0.00234  -0.00108  -0.00342   2.58938
   R13        1.82900  -0.00102  -0.00061  -0.00206  -0.00267   1.82633
   R14        1.83124  -0.00037  -0.00021  -0.00148  -0.00170   1.82954
   R15        2.05072   0.00041  -0.00035   0.00144   0.00110   2.05182
   R16        2.55060  -0.00044  -0.00063  -0.00093  -0.00155   2.54905
   R17        2.04679  -0.00010  -0.00009  -0.00064  -0.00074   2.04606
   R18        2.75412   0.00120   0.00204  -0.00027   0.00177   2.75589
   R19        2.32171  -0.00310  -0.00295  -0.00008  -0.00303   2.31869
   R20        2.55414  -0.00090   0.00335  -0.00519  -0.00184   2.55229
   R21        2.74921  -0.00114  -0.00142  -0.00124  -0.00265   2.74656
   R22        2.89398  -0.00053   0.00112  -0.00080   0.00029   2.89427
   R23        2.90753  -0.00012   0.00203  -0.00186   0.00014   2.90767
   R24        2.72046   0.00001  -0.00148  -0.00072  -0.00220   2.71826
   R25        2.91962   0.00055  -0.00004  -0.00023  -0.00028   2.91934
   R26        2.90238  -0.00119   0.00081  -0.00335  -0.00256   2.89983
   R27        2.89740  -0.00107  -0.00051  -0.00333  -0.00381   2.89359
   R28        2.05742   0.00106   0.00034   0.00035   0.00069   2.05811
   R29        2.70947  -0.00134  -0.00215  -0.00086  -0.00301   2.70646
   R30        2.06610   0.00019   0.00013  -0.00005   0.00009   2.06618
   R31        2.06099  -0.00028  -0.00016  -0.00061  -0.00077   2.06022
   R32        2.06551   0.00035   0.00041   0.00059   0.00099   2.06650
   R33        2.90419  -0.00148  -0.00232   0.00133  -0.00096   2.90323
   R34        2.70805  -0.00025  -0.00006   0.00077   0.00071   2.70875
   R35        2.06279   0.00014   0.00013   0.00032   0.00045   2.06324
   R36        2.06132  -0.00008   0.00019  -0.00010   0.00009   2.06141
   R37        2.88071   0.00054   0.00120  -0.00097   0.00024   2.88096
   R38        2.05905   0.00016   0.00045   0.00061   0.00106   2.06012
   R39        1.82496  -0.00091  -0.00051  -0.00150  -0.00201   1.82295
   R40        1.82856  -0.00049  -0.00027  -0.00115  -0.00142   1.82714
   R41        1.82995  -0.00054  -0.00018  -0.00118  -0.00136   1.82859
   R42        2.30072  -0.00265  -0.00152  -0.00137  -0.00289   2.29782
   R43        2.51811   0.00144   0.00293  -0.00234   0.00059   2.51870
   R44        1.84030  -0.00059  -0.00058  -0.00127  -0.00185   1.83845
    A1        2.07545   0.00000  -0.00013  -0.00001  -0.00014   2.07531
    A2        2.10506  -0.00023  -0.00066  -0.00091  -0.00157   2.10350
    A3        2.10268   0.00022   0.00078   0.00092   0.00170   2.10438
    A4        2.09068   0.00024   0.00079  -0.00006   0.00072   2.09140
    A5        2.16239   0.00022   0.00105   0.00150   0.00255   2.16494
    A6        2.03010  -0.00046  -0.00183  -0.00144  -0.00327   2.02684
    A7        2.10253  -0.00004   0.00006  -0.00014  -0.00008   2.10244
    A8        2.11070   0.00017   0.00054   0.00098   0.00152   2.11222
    A9        2.06996  -0.00013  -0.00060  -0.00084  -0.00144   2.06852
   A10        2.06916  -0.00036  -0.00081  -0.00181  -0.00262   2.06653
   A11        2.15768   0.00015   0.00038   0.00086   0.00124   2.15892
   A12        2.05634   0.00021   0.00042   0.00096   0.00138   2.05773
   A13        2.11116   0.00012   0.00006   0.00096   0.00102   2.11218
   A14        2.07493  -0.00003   0.00052   0.00037   0.00089   2.07582
   A15        2.09709  -0.00008  -0.00059  -0.00132  -0.00191   2.09518
   A16        2.09015  -0.00018  -0.00088   0.00014  -0.00074   2.08941
   A17        2.11859  -0.00029  -0.00008  -0.00086  -0.00094   2.11765
   A18        2.07444   0.00047   0.00096   0.00072   0.00168   2.07612
   A19        1.92424   0.00017   0.00083   0.00008   0.00090   1.92514
   A20        1.91382  -0.00032  -0.00083  -0.00577  -0.00660   1.90722
   A21        2.00484   0.00006   0.00068   0.00147   0.00215   2.00699
   A22        2.22045   0.00043   0.00096   0.00205   0.00301   2.22346
   A23        2.05788  -0.00050  -0.00164  -0.00353  -0.00517   2.05271
   A24        2.14018   0.00036  -0.00027   0.00223   0.00195   2.14213
   A25        2.15467  -0.00088   0.00208  -0.00544  -0.00336   2.15131
   A26        1.98811   0.00051  -0.00177   0.00306   0.00129   1.98940
   A27        2.15614   0.00098   0.00096   0.00181   0.00284   2.15899
   A28        1.98671  -0.00114   0.00136  -0.00672  -0.00528   1.98143
   A29        2.13881   0.00039  -0.00199   0.00582   0.00391   2.14272
   A30        2.07877   0.00151  -0.00703   0.00648  -0.00056   2.07821
   A31        1.92436   0.00027   0.00055   0.00334   0.00394   1.92830
   A32        1.86012  -0.00066  -0.00143  -0.00442  -0.00586   1.85426
   A33        2.00088  -0.00026   0.00198   0.00122   0.00324   2.00411
   A34        1.91200   0.00097  -0.00104   0.00355   0.00251   1.91451
   A35        1.91660   0.00015   0.00548  -0.00556  -0.00010   1.91650
   A36        1.84612  -0.00046  -0.00629   0.00207  -0.00421   1.84191
   A37        1.96102   0.00030  -0.00500   0.00004  -0.00490   1.95612
   A38        1.91863  -0.00033   0.00146  -0.00123   0.00021   1.91884
   A39        1.92797   0.00027   0.00144   0.00215   0.00358   1.93155
   A40        1.87736   0.00009   0.00221  -0.00101   0.00120   1.87855
   A41        1.93407  -0.00033  -0.00064   0.00167   0.00100   1.93507
   A42        1.84022  -0.00004   0.00096  -0.00187  -0.00090   1.83931
   A43        1.98072  -0.00011   0.00136  -0.00112   0.00027   1.98098
   A44        1.86436  -0.00011  -0.00109  -0.00092  -0.00199   1.86236
   A45        1.92395   0.00024   0.00079   0.00154   0.00231   1.92625
   A46        1.89413   0.00064  -0.00185   0.00316   0.00128   1.89541
   A47        1.91188  -0.00058   0.00158  -0.00325  -0.00166   1.91022
   A48        1.88579  -0.00006  -0.00104   0.00081  -0.00023   1.88557
   A49        1.90099  -0.00009   0.00351  -0.00455  -0.00110   1.89989
   A50        1.94524  -0.00036  -0.00556  -0.00076  -0.00617   1.93907
   A51        1.88765  -0.00009  -0.00553   0.00182  -0.00370   1.88395
   A52        1.90229   0.00005   0.00375  -0.00079   0.00290   1.90520
   A53        1.91570   0.00056   0.00518   0.00227   0.00745   1.92316
   A54        1.91185  -0.00006  -0.00135   0.00205   0.00071   1.91256
   A55        1.86750   0.00062  -0.00564   0.00479  -0.00085   1.86665
   A56        1.91833   0.00047   0.00436  -0.00188   0.00248   1.92081
   A57        1.97212  -0.00120   0.00231  -0.00238  -0.00003   1.97209
   A58        1.88758  -0.00021   0.00089  -0.00003   0.00085   1.88843
   A59        1.88600   0.00002  -0.00332   0.00259  -0.00072   1.88529
   A60        1.92916   0.00034   0.00092  -0.00267  -0.00173   1.92744
   A61        1.83630  -0.00124   0.00012  -0.00698  -0.00690   1.82940
   A62        1.92296  -0.00005   0.00689  -0.00744  -0.00058   1.92238
   A63        1.90849   0.00074  -0.00668   0.00678   0.00012   1.90861
   A64        1.95680   0.00091  -0.00534   0.00581   0.00054   1.95733
   A65        1.90750  -0.00014   0.00479   0.00117   0.00593   1.91343
   A66        1.92928  -0.00024   0.00015   0.00051   0.00060   1.92988
   A67        1.88933   0.00044   0.00168   0.00370   0.00538   1.89471
   A68        1.87783  -0.00046  -0.00105  -0.00326  -0.00432   1.87351
   A69        1.89135   0.00045  -0.00053  -0.00405  -0.00458   1.88676
   A70        2.12531   0.00215   0.00140  -0.00129  -0.00126   2.12405
   A71        2.00692  -0.00210  -0.00062   0.00017  -0.00181   2.00510
   A72        2.15069  -0.00008  -0.00071  -0.00109  -0.00316   2.14753
   A73        1.91222  -0.00108  -0.00465  -0.00550  -0.01015   1.90207
    D1        3.14035  -0.00004  -0.00164   0.00169   0.00005   3.14040
    D2       -0.00171  -0.00001  -0.00106   0.00059  -0.00047  -0.00218
    D3       -0.00009  -0.00001  -0.00001   0.00010   0.00009   0.00001
    D4        3.14104   0.00002   0.00057  -0.00100  -0.00042   3.14062
    D5       -3.13613   0.00000   0.00154  -0.00159  -0.00005  -3.13618
    D6        0.00278  -0.00008  -0.00087   0.00041  -0.00046   0.00232
    D7        0.00428  -0.00003  -0.00012   0.00003  -0.00009   0.00419
    D8       -3.13999  -0.00011  -0.00252   0.00202  -0.00050  -3.14049
    D9        0.00255  -0.00003   0.00028  -0.00085  -0.00057   0.00198
   D10       -3.13801  -0.00001  -0.00214  -0.00014  -0.00228  -3.14029
   D11        3.13798   0.00005   0.00208   0.00002   0.00210   3.14009
   D12       -0.00258   0.00007  -0.00034   0.00074   0.00040  -0.00218
   D13        0.00176  -0.00001  -0.00041   0.00098   0.00057   0.00233
   D14        3.14043  -0.00000   0.00046   0.00204   0.00250  -3.14026
   D15       -3.13414  -0.00008  -0.00208   0.00016  -0.00191  -3.13605
   D16        0.00453  -0.00008  -0.00121   0.00122   0.00001   0.00455
   D17        0.04950  -0.00005   0.00213  -0.00430  -0.00216   0.04733
   D18       -3.09806   0.00002   0.00388  -0.00345   0.00043  -3.09762
   D19       -0.00298   0.00003   0.00027  -0.00061  -0.00034  -0.00332
   D20        3.14146   0.00002  -0.00057  -0.00164  -0.00221   3.13924
   D21        3.13906  -0.00000  -0.00030   0.00047   0.00017   3.13923
   D22        0.00032  -0.00000  -0.00114  -0.00057  -0.00171  -0.00139
   D23       -0.00553   0.00005  -0.00002   0.00035   0.00033  -0.00520
   D24        3.13502   0.00003   0.00243  -0.00037   0.00206   3.13708
   D25        3.13859   0.00012   0.00224  -0.00153   0.00072   3.13931
   D26       -0.00405   0.00010   0.00469  -0.00225   0.00245  -0.00160
   D27       -3.11423  -0.00001   0.01215  -0.01578  -0.00363  -3.11786
   D28        0.02181  -0.00031   0.01242  -0.01835  -0.00593   0.01588
   D29        0.02470  -0.00009   0.00975  -0.01380  -0.00405   0.02065
   D30       -3.12244  -0.00039   0.01003  -0.01637  -0.00634  -3.12879
   D31        0.00661  -0.00001   0.00040  -0.00001   0.00039   0.00700
   D32       -3.13788  -0.00001   0.00126   0.00104   0.00230  -3.13558
   D33       -0.00151  -0.00031   0.00941  -0.00987  -0.00047  -0.00197
   D34       -3.11900   0.00032   0.00658  -0.00143   0.00515  -3.11385
   D35        3.13439  -0.00061   0.00970  -0.01250  -0.00280   3.13159
   D36        0.01689   0.00001   0.00687  -0.00405   0.00282   0.01971
   D37        3.10378  -0.00319   0.01074  -0.04671  -0.03593   3.06785
   D38       -0.09588   0.00134   0.06206  -0.02927   0.03276  -0.06312
   D39       -0.01561  -0.00261   0.00812  -0.03893  -0.03077  -0.04639
   D40        3.06791   0.00191   0.05945  -0.02149   0.03792   3.10583
   D41        3.05350  -0.00360   0.00210  -0.03605  -0.03403   3.01947
   D42       -0.14551   0.00089   0.05277  -0.01895   0.03389  -0.11161
   D43        2.73425  -0.00038   0.01350  -0.00033   0.01313   2.74738
   D44       -1.43644  -0.00005   0.01090  -0.00153   0.00940  -1.42704
   D45        0.68731   0.00009   0.01110  -0.00126   0.00985   0.69716
   D46        0.91113   0.00052  -0.01038   0.00289  -0.00750   0.90363
   D47       -1.17551  -0.00014  -0.00815   0.00025  -0.00791  -1.18342
   D48        3.06296  -0.00013  -0.00671  -0.00100  -0.00772   3.05524
   D49        2.98489   0.00145  -0.01215   0.00637  -0.00581   2.97908
   D50        0.89824   0.00079  -0.00992   0.00372  -0.00621   0.89203
   D51       -1.14647   0.00079  -0.00849   0.00247  -0.00603  -1.15250
   D52       -1.26228   0.00030  -0.01975   0.00669  -0.01308  -1.27536
   D53        2.93426  -0.00036  -0.01752   0.00405  -0.01348   2.92078
   D54        0.88955  -0.00036  -0.01608   0.00280  -0.01330   0.87625
   D55        1.14281   0.00005   0.00447   0.01077   0.01524   1.15805
   D56       -3.09473   0.00040   0.00462   0.01245   0.01709  -3.07764
   D57       -0.93080   0.00032   0.01088   0.00583   0.01669  -0.91411
   D58       -0.89899   0.00011   0.00650   0.01208   0.01857  -0.88042
   D59        1.14666   0.00046   0.00665   0.01376   0.02041   1.16707
   D60       -2.97260   0.00038   0.01291   0.00714   0.02002  -2.95258
   D61       -2.91935   0.00002   0.01158   0.01071   0.02227  -2.89708
   D62       -0.87371   0.00037   0.01173   0.01239   0.02412  -0.84959
   D63        1.29022   0.00030   0.01799   0.00577   0.02372   1.31394
   D64        3.10701   0.00003  -0.02121   0.03136   0.01015   3.11716
   D65       -1.09437   0.00051  -0.02192   0.03472   0.01282  -1.08155
   D66        0.97035   0.00093  -0.01948   0.03114   0.01164   0.98199
   D67        2.97500   0.00223   0.16261   0.03522   0.19780  -3.11038
   D68       -0.19104   0.00086   0.16617  -0.06269   0.10350  -0.08754
   D69        0.79749   0.00194   0.15583   0.03432   0.19015   0.98764
   D70       -2.36854   0.00057   0.15939  -0.06359   0.09584  -2.27270
   D71       -1.26416   0.00098   0.15781   0.03182   0.18959  -1.07457
   D72        1.85299  -0.00040   0.16137  -0.06609   0.09528   1.94827
   D73       -0.91613  -0.00035  -0.00653  -0.00420  -0.01079  -0.92691
   D74        1.15345  -0.00011  -0.00832  -0.00391  -0.01226   1.14120
   D75       -3.07455  -0.00014  -0.00975  -0.00295  -0.01273  -3.08728
   D76        1.17392  -0.00026  -0.00602  -0.00628  -0.01232   1.16160
   D77       -3.03969  -0.00003  -0.00781  -0.00599  -0.01379  -3.05348
   D78       -0.98451  -0.00005  -0.00923  -0.00503  -0.01426  -0.99877
   D79       -3.08565  -0.00034  -0.00313  -0.00803  -0.01119  -3.09684
   D80       -1.01607  -0.00011  -0.00492  -0.00774  -0.01266  -1.02873
   D81        1.03911  -0.00013  -0.00635  -0.00678  -0.01313   1.02598
   D82        3.00138  -0.00021   0.02548  -0.00506   0.02044   3.02182
   D83        0.90195   0.00001   0.02203  -0.00062   0.02140   0.92335
   D84       -1.20061   0.00036   0.03048  -0.00387   0.02663  -1.17399
   D85        0.88748  -0.00004   0.02528  -0.00288   0.02240   0.90988
   D86       -1.21194   0.00017   0.02183   0.00156   0.02336  -1.18858
   D87        2.96868   0.00053   0.03028  -0.00169   0.02858   2.99726
   D88       -1.11567   0.00013   0.02322  -0.00095   0.02227  -1.09340
   D89        3.06810   0.00034   0.01977   0.00348   0.02323   3.09132
   D90        0.96553   0.00070   0.02822   0.00023   0.02845   0.99398
   D91        1.23685   0.00020   0.00365  -0.00667  -0.00300   1.23385
   D92       -0.94805  -0.00015   0.00952  -0.00950  -0.00000  -0.94805
   D93       -2.97434  -0.00007   0.00669  -0.00809  -0.00141  -2.97574
   D94        1.16650  -0.00046  -0.01541  -0.00485  -0.02026   1.14624
   D95       -0.92368  -0.00012  -0.02089   0.00532  -0.01557  -0.93925
   D96       -3.06908  -0.00033  -0.02082  -0.00011  -0.02095  -3.09002
   D97       -0.93216  -0.00016  -0.01872   0.00180  -0.01692  -0.94908
   D98       -3.02234   0.00018  -0.02420   0.01198  -0.01223  -3.03457
   D99        1.11545  -0.00003  -0.02413   0.00655  -0.01761   1.09784
   D100      -3.02839  -0.00085  -0.02656  -0.00172  -0.02827  -3.05666
   D101       1.16461  -0.00051  -0.03203   0.00846  -0.02358   1.14104
   D102      -0.98078  -0.00072  -0.03196   0.00303  -0.02895  -1.00974
   D103      -2.77735  -0.00034  -0.00001  -0.00531  -0.00528  -2.78263
   D104      -0.70548  -0.00018   0.00390  -0.00844  -0.00454  -0.71003
   D105       1.38254   0.00019   0.01088  -0.00675   0.00409   1.38662
   D106      -1.08607   0.00084   0.00381   0.00034   0.00415  -1.08192
   D107       0.95271  -0.00017   0.00503  -0.00952  -0.00445   0.94826
   D108       3.08576   0.00011   0.00756  -0.00359   0.00399   3.08974
   D109       3.13427   0.00078   0.01159  -0.00589   0.00569   3.13996
   D110      -1.11014  -0.00023   0.01281  -0.01574  -0.00291  -1.11305
   D111       1.02291   0.00005   0.01534  -0.00982   0.00553   1.02844
   D112       1.07190   0.00083   0.01197  -0.00588   0.00607   1.07797
   D113       3.11068  -0.00018   0.01320  -0.01574  -0.00253   3.10815
   D114      -1.03946   0.00010   0.01572  -0.00981   0.00591  -1.03355
   D115       3.11749   0.00100   0.01588   0.04642   0.06222  -3.10348
   D116      -0.04895  -0.00036   0.01952  -0.05309  -0.03348  -0.08243
         Item               Value     Threshold  Converged?
 Maximum Force            0.003603     0.000450     NO 
 RMS     Force            0.000732     0.000300     NO 
 Maximum Displacement     0.330860     0.001800     NO 
 RMS     Displacement     0.055813     0.001200     NO 
 Predicted change in Energy=-1.001315D-03
 GradGradGradGradGradGradGradGradGradGradGradGradGradGradGradGradGradGrad

                          Input orientation:                          
 ---------------------------------------------------------------------
 Center     Atomic      Atomic             Coordinates (Angstroms)
 Number     Number       Type             X           Y           Z
 ---------------------------------------------------------------------
      1          1           0        3.454653    2.549065   -0.382932
      2          6           0        3.750893    1.512488   -0.287234
      3          6           0        4.565453   -1.145497   -0.027277
      4          6           0        5.090804    1.213700   -0.086842
      5          6           0        2.792455    0.485595   -0.363410
      6          6           0        3.226214   -0.846941   -0.226384
      7          6           0        5.507961   -0.109904    0.042158
      8          1           0        5.835206    1.998756   -0.027916
      9          1           0        2.508685   -1.659976   -0.276595
     10          8           0        5.057196   -2.423594    0.116153
     11          1           0        4.345725   -3.069890    0.015465
     12          8           0        6.839215   -0.369888    0.236413
     13          1           0        6.971849   -1.326715    0.301271
     14          6           0        1.370873    0.721259   -0.572962
     15          1           0        0.754655   -0.172625   -0.585500
     16          6           0        0.753355    1.908709   -0.740771
     17          1           0        1.285538    2.851590   -0.733467
     18          6           0       -0.688685    2.043229   -0.911724
     19          8           0       -1.267220    3.122420   -0.990222
     20          8           0       -1.338165    0.860155   -0.963446
     21          6           0       -2.915393   -0.158564    1.365444
     22          6           0       -2.745496   -1.662114   -0.704686
     23          6           0       -3.270132   -1.505654    0.728853
     24          6           0       -3.171306   -0.497980   -1.603639
     25          6           0       -3.330567    0.999600    0.441432
     26          1           0       -1.656883   -1.694535   -0.700361
     27          1           0       -4.361651   -1.566313    0.709299
     28          1           0       -4.421178    0.991176    0.390823
     29          1           0       -2.897470   -2.325525    1.343274
     30          1           0       -2.671875   -0.597713   -2.571348
     31          1           0       -3.016790    1.951882    0.871151
     32          6           0       -2.791499    0.852337   -0.976994
     33          1           0       -3.151294    1.663895   -1.609752
     34          8           0       -4.593206   -0.566778   -1.771367
     35          1           0       -4.833467   -0.069658   -2.562392
     36          8           0       -3.160730   -2.914789   -1.261078
     37          1           0       -4.112965   -2.858539   -1.419023
     38          8           0       -3.657444   -0.087096    2.595633
     39          1           0       -3.435441    0.747209    3.032660
     40          6           0       -1.432018   -0.001629    1.767349
     41          8           0       -1.020609    1.004738    2.311882
     42          8           0       -0.687555   -1.094781    1.602242
     43          1           0        0.216307   -0.911835    1.912131
 ---------------------------------------------------------------------
                    Distance matrix (angstroms):
                    1          2          3          4          5
     1  H    0.000000
     2  C    1.082315   0.000000
     3  C    3.874294   2.792127   0.000000
     4  C    2.132571   1.387369   2.417717   0.000000
     5  C    2.167209   1.406740   2.432482   2.426734   0.000000
     6  C    3.407278   2.417829   1.386485   2.782518   1.408039
     7  C    3.386280   2.414113   1.401997   1.393768   2.809462
     8  H    2.468989   2.155936   3.390959   1.083475   3.414754
     9  H    4.315343   3.407011   2.134746   3.867992   2.165996
    10  O    5.248291   4.166760   1.376922   3.643109   3.717850
    11  H    5.703103   4.630729   1.937368   4.349110   3.898419
    12  O    4.512110   3.654488   2.416836   2.381005   4.179463
    13  H    5.278302   4.333817   2.435472   3.184756   4.603651
    14  C    2.778331   2.524318   3.740039   3.783741   1.456141
    15  H    3.839091   3.450509   3.972439   4.579601   2.152953
    16  C    2.799128   3.057438   4.936532   4.441186   2.515072
    17  H    2.217985   2.840827   5.218550   4.192954   2.829431
    18  C    4.207462   4.514591   6.209363   5.896698   3.852948
    19  O    4.795166   5.316722   7.291259   6.699536   4.881260
    20  O    5.114735   5.175067   6.304900   6.498083   4.190747
    21  C    7.139016   7.068460   7.673119   8.251753   5.998617
    22  C    7.501960   7.242613   7.360418   8.370164   5.949624
    23  C    7.930923   7.709502   7.880218   8.829808   6.474031
    24  C    7.394453   7.327466   7.922224   8.572805   6.170254
    25  C    7.008539   7.137302   8.195625   8.440640   6.197045
    26  H    6.651067   6.300771   6.282671   7.373298   4.966197
    27  H    8.900781   8.734155   8.967319   9.884898   7.519458
    28  H    8.065632   8.216707   9.246605   9.526567   7.270556
    29  H    8.190902   7.847907   7.678938   8.853467   6.571941
    30  H    7.226736   7.135971   7.690987   8.349442   5.992283
    31  H    6.618831   6.880149   8.239619   8.197301   6.117308
    32  C    6.499708   6.611691   7.682320   7.940633   5.629523
    33  H    6.776957   7.029379   8.363319   8.393695   6.186269
    34  O    8.740953   8.726396   9.341188   9.989383   7.591958
    35  H    8.961065   9.020575   9.794076  10.308565   7.956036
    36  O    8.624855   8.265573   8.021631   9.301132   6.914393
    37  H    9.358659   9.067915   8.954686  10.152202   7.744829
    38  O    8.148811   8.108826   8.695741   9.242272   7.119348
    39  H    7.898503   7.953034   8.772676   9.090972   7.098480
    40  C    5.916866   5.777234   6.363865   6.889286   4.756437
    41  O    5.447470   5.457146   6.426450   6.568631   4.686806
    42  O    5.863140   5.483411   5.500182   6.447599   4.297889
    43  H    5.266121   4.817453   4.767701   5.681067   3.710450
                    6          7          8          9         10
     6  C    0.000000
     7  C    2.412821   0.000000
     8  H    3.865775   2.135052   0.000000
     9  H    1.085539   3.391162   4.951152   0.000000
    10  O    2.440422   2.358351   4.492575   2.689288   0.000000
    11  H    2.500660   3.180098   5.283144   2.334068   0.966452
    12  O    3.673627   1.370243   2.586191   4.547636   2.721720
    13  H    3.812923   1.921129   3.529742   4.512740   2.214341
    14  C    2.453907   4.264352   4.675397   2.655698   4.894278
    15  H    2.586942   4.794977   5.553179   2.320400   4.906224
    16  C    3.738079   5.224371   5.132395   4.004018   6.166540
    17  H    4.207433   5.215448   4.682372   4.696707   6.540247
    18  C    4.914184   6.629049   6.583635   4.933588   7.350114
    19  O    6.044024   7.577388   7.254868   6.134985   8.484136
    20  O    4.928589   6.987252   7.323174   4.649848   7.269744
    21  C    6.381780   8.526801   9.119674   5.862691   8.381722
    22  C    6.046041   8.431292   9.353525   5.271593   7.882616
    23  C    6.599159   8.914852   9.785743   5.867663   8.400143
    24  C    6.553386   8.842450   9.478072   5.947569   8.624032
    25  C    6.844492   8.916837   9.232009   6.456452   9.065243
    26  H    4.978725   7.375457   8.379974   4.187210   6.802726
    27  H    7.679107   9.998771  10.827238   6.941345   9.476361
    28  H    7.889374   9.996086  10.314260   7.449634  10.078475
    29  H    6.492268   8.789377   9.840691   5.682732   8.049358
    30  H    6.352041   8.601051   9.251006   5.764764   8.384214
    31  H    6.929147   8.809629   8.897659   6.700276   9.214339
    32  C    6.297922   8.416983   8.754145   5.907133   8.574888
    33  H    6.992183   8.992100   9.130801   6.697820   9.330896
    34  O    7.975512  10.272837  10.879952   7.339365  10.007035
    35  H    8.427310  10.664447  11.158964   7.852463  10.513840
    36  O    6.792617   9.203912  10.324266   5.889484   8.346996
    37  H    7.702757  10.111985  11.157714   6.825536   9.307942
    38  O    7.478362   9.514484  10.066985   6.981747   9.356922
    39  H    7.585534   9.469011   9.842682   7.216532   9.522861
    40  C    5.136988   7.152014   7.748359   4.738877   7.120552
    41  O    5.282708   7.001163   7.311971   5.124141   7.315353
    42  O    4.326995   6.464384   7.400932   3.750390   6.080820
    43  H    3.692831   5.669347   6.618712   3.256567   5.380071
                   11         12         13         14         15
    11  H    0.000000
    12  O    3.681891   0.000000
    13  H    3.164944   0.968151   0.000000
    14  C    4.854771   5.634577   6.027389   0.000000
    15  H    4.653073   6.142990   6.385279   1.085777   0.000000
    16  C    6.185747   6.571499   7.086854   1.348898   2.087119
    17  H    6.707427   6.493222   7.131834   2.138073   3.074022
    18  C    7.235257   7.988156   8.456457   2.470656   2.664519
    19  O    8.417913   8.911518   9.452249   3.591548   3.887043
    20  O    6.979264   8.355969   8.685519   2.740558   2.364186
    21  C    7.938645   9.822003  10.012721   4.785768   4.156396
    22  C    7.265388   9.717109   9.775032   4.758394   3.805764
    23  C    7.807498  10.184860  10.252464   5.309689   4.438851
    24  C    8.108142  10.179034  10.353699   4.814586   4.068862
    25  C    8.698716  10.263625  10.562725   4.817676   4.372384
    26  H    6.199622   8.649620   8.694456   3.875513   2.853930
    27  H    8.863438  11.274504  11.343373   6.303888   5.458521
    28  H    9.669112  11.343403  11.626766   5.877890   5.394153
    29  H    7.401421   9.992632   9.974309   5.583333   4.657592
    30  H    7.877180   9.919489  10.088845   4.698622   3.983140
    31  H    8.953045  10.145656  10.528383   4.780322   4.567182
    32  C    8.204194   9.783499  10.084899   4.183989   3.712010
    33  H    9.014175  10.361220  10.727245   4.734289   4.436028
    34  O    9.453191  11.609057  11.773862   6.218155   5.491926
    35  H    9.995214  12.007288  12.212544   6.563324   5.928390
    36  O    7.615804  10.426788  10.374587   5.850622   4.827640
    37  H    8.582066  11.352713  11.321616   6.603276   5.621620
    38  O    8.922166  10.762237  10.944525   5.998117   5.439994
    39  H    9.177159  10.706795  10.957798   6.008480   5.611958
    40  C    6.772417   8.419779   8.633088   3.722340   3.216625
    41  O    7.118543   8.244635   8.564905   3.757907   3.596188
    42  O    5.634965   7.683960   7.772567   3.502376   2.777869
    43  H    5.030570   6.853076   6.957323   3.189938   2.659776
                   16         17         18         19         20
    16  C    0.000000
    17  H    1.082726   0.000000
    18  C    1.458355   2.140743   0.000000
    19  O    2.370241   2.579892   1.226996   0.000000
    20  O    2.350214   3.301897   1.350616   2.263535   0.000000
    21  C    4.708447   5.578017   3.871900   4.362396   2.991516
    22  C    4.999404   6.051743   4.242983   5.015835   2.899893
    23  C    5.477784   6.471328   4.685075   5.327847   3.491909
    24  C    4.683979   5.642719   3.619378   4.136318   2.369554
    25  C    4.347700   5.110643   3.146384   3.288373   2.441883
    26  H    4.335233   5.415366   3.866906   4.841375   2.587902
    27  H    6.351517   7.313698   5.398813   5.869250   4.222237
    28  H    5.375701   6.106699   4.090837   4.049314   3.369893
    29  H    5.966616   6.972297   5.389783   6.146790   4.230951
    30  H    4.622268   5.562069   3.696210   4.279299   2.547452
    31  H    4.100505   4.679134   2.933778   2.809958   2.715767
    32  C    3.706442   4.547367   2.417501   2.734388   1.453418
    33  H    4.007661   4.675893   2.587582   2.461879   2.085940
    34  O    5.981294   6.879106   4.774558   5.028176   3.644745
    35  H    6.200388   7.022882   4.936417   5.037777   3.954531
    36  O    6.233531   7.300603   5.551125   6.332980   4.202443
    37  H    6.846002   7.887927   6.000864   6.637319   4.662161
    38  O    5.879624   6.644686   5.064915   5.373316   4.352400
    39  H    5.756203   6.395293   4.978202   5.150378   4.514442
    40  C    3.836132   4.666910   3.451292   4.170257   2.865087
    41  O    3.644558   4.243033   3.402980   3.930558   3.293861
    42  O    4.072700   4.992242   4.020837   4.984141   3.290566
    43  H    3.909192   4.722903   4.186355   5.186494   3.718236
                   21         22         23         24         25
    21  C    0.000000
    22  C    2.564170   0.000000
    23  C    1.531581   1.534522   0.000000
    24  C    2.999358   1.531221   2.542772   0.000000
    25  C    1.538673   2.956454   2.522412   2.539769   0.000000
    26  H    2.865415   1.089105   2.163539   2.130993   3.370945
    27  H    2.122250   2.149532   1.093377   2.812105   2.778272
    28  H    2.130534   3.323853   2.770078   2.785255   1.091817
    29  H    2.167148   2.158090   1.090220   3.478391   3.472370
    30  H    3.968688   2.150069   3.474708   1.093544   3.473057
    31  H    2.169929   3.951940   3.469724   3.485726   1.090850
    32  C    2.554269   2.529571   2.949428   1.536325   1.524537
    33  H    3.496970   3.470757   3.940716   2.161977   2.163512
    34  O    3.580682   2.398249   2.980455   1.433410   2.990699
    35  H    4.372048   3.216614   3.916426   1.966073   3.524908
    36  O    3.815178   1.432195   2.440789   2.440988   4.271982
    37  H    4.059224   1.952352   2.674702   2.548144   4.354156
    38  O    1.438441   3.768877   2.376381   4.247239   2.434818
    39  H    1.967354   4.499846   3.226491   4.807861   2.605602
    40  C    1.544848   3.254749   2.592148   3.825578   2.522896
    41  O    2.416448   4.380299   3.724031   4.713275   2.972292
    42  O    2.428134   3.143073   2.757051   4.099129   3.566430
    43  H    3.267082   4.022801   3.729346   4.899779   4.289155
                   26         27         28         29         30
    26  H    0.000000
    27  H    3.052761   0.000000
    28  H    4.005627   2.577929   0.000000
    29  H    2.472579   1.766961   3.772181   0.000000
    30  H    2.394540   3.815255   3.789338   4.284915   0.000000
    31  H    4.197064   3.769952   1.768043   4.305037   4.297696
    32  C    2.801863   3.340483   2.132148   3.936201   2.158452
    33  H    3.786728   4.156586   2.463221   4.969936   2.503873
    34  O    3.322782   2.684472   2.670558   3.958497   2.081451
    35  H    4.024683   3.628573   3.164937   4.908283   2.225174
    36  O    2.016179   2.672636   4.424259   2.683130   2.706405
    37  H    2.811355   2.502288   4.265072   3.064607   2.918206
    38  O    4.177281   2.498448   2.570436   2.675168   5.284862
    39  H    4.802168   3.407089   2.830282   3.547552   5.813497
    40  C    3.001014   3.485750   3.437377   2.779906   4.551577
    41  O    4.094450   4.510115   3.905704   3.943534   5.398191
    42  O    2.569296   3.810337   4.445074   2.542738   4.647952
    43  H    3.308560   4.778372   5.238520   3.466659   5.342457
                   31         32         33         34         35
    31  H    0.000000
    32  C    2.162266   0.000000
    33  H    2.501181   1.090166   0.000000
    34  O    3.976385   2.427151   2.661039   0.000000
    35  H    4.379058   2.744666   2.596619   0.964662   0.000000
    36  O    5.315224   3.795823   4.591951   2.797416   3.547709
    37  H    5.439360   3.963869   4.627483   2.367899   3.099076
    38  O    2.746217   3.794214   4.583385   4.491819   5.290420
    39  H    2.509707   4.062393   4.740574   5.113282   5.824633
    40  C    2.670370   3.179444   4.139407   4.778599   5.506463
    41  O    2.637712   3.738447   4.511488   5.648543   6.280984
    42  O    3.904098   3.856203   4.898695   5.187883   5.965202
    43  H    4.442682   4.528382   5.511695   6.067836   6.799325
                   36         37         38         39         40
    36  O    0.000000
    37  H    0.966883   0.000000
    38  O    4.807992   4.899577   0.000000
    39  H    5.649945   5.768703   0.967648   0.000000
    40  C    4.543821   5.049987   2.376106   2.485050   0.000000
    41  O    5.719165   6.197356   2.868016   2.533231   1.215956
    42  O    4.198526   4.896153   3.289756   3.604150   1.332841
    43  H    5.048312   5.799037   4.019119   4.164526   1.888494
                   41         42         43
    41  O    0.000000
    42  O    2.241091   0.000000
    43  H    2.315818   0.972865   0.000000
 Stoichiometry    C16H18O9
 Framework group  C1[X(C16H18O9)]
 Deg. of freedom   123
 Full point group                 C1      NOp   1
 Largest Abelian subgroup         C1      NOp   1
 Largest concise Abelian subgroup C1      NOp   1
                         Standard orientation:                         
 ---------------------------------------------------------------------
 Center     Atomic      Atomic             Coordinates (Angstroms)
 Number     Number       Type             X           Y           Z
 ---------------------------------------------------------------------
      1          1           0       -3.468362   -2.557001   -0.064804
      2          6           0       -3.757551   -1.515015   -0.109998
      3          6           0       -4.554122    1.159134   -0.211857
      4          6           0       -5.096496   -1.183579    0.038898
      5          6           0       -2.791073   -0.513591   -0.314903
      6          6           0       -3.215856    0.828103   -0.359516
      7          6           0       -5.504691    0.148088   -0.012358
      8          1           0       -5.847048   -1.948997    0.196143
      9          1           0       -2.492025    1.622584   -0.512044
     10          8           0       -5.037331    2.448100   -0.243316
     11          1           0       -4.320460    3.070652   -0.423746
     12          8           0       -6.835227    0.440193    0.135680
     13          1           0       -6.961205    1.397980    0.071744
     14          6           0       -1.369935   -0.784210   -0.480663
     15          1           0       -0.747058    0.096065   -0.607359
     16          6           0       -0.760128   -1.987393   -0.484482
     17          1           0       -1.299301   -2.917467   -0.355833
     18          6           0        0.681963   -2.152766   -0.625284
     19          8           0        1.253005   -3.236522   -0.555274
     20          8           0        1.340493   -0.991305   -0.829022
     21          6           0        2.909980    0.317942    1.355412
     22          6           0        2.764709    1.533830   -0.897471
     23          6           0        3.278812    1.566063    0.548010
     24          6           0        3.187759    0.257738   -1.630449
     25          6           0        3.322602   -0.955499    0.596724
     26          1           0        1.676360    1.573567   -0.905603
     27          1           0        4.370853    1.616532    0.528695
     28          1           0        4.413553   -0.960924    0.553570
     29          1           0        2.908219    2.462767    1.045165
     30          1           0        2.695402    0.231083   -2.606519
     31          1           0        2.998999   -1.840111    1.146903
     32          6           0        2.793902   -0.994743   -0.832664
     33          1           0        3.151810   -1.885564   -1.349192
     34          8           0        4.611192    0.294430   -1.795240
     35          1           0        4.852928   -0.305035   -2.511326
     36          8           0        3.192810    2.698654   -1.612382
     37          1           0        4.145614    2.615746   -1.754348
     38          8           0        3.643442    0.405957    2.589672
     39          1           0        3.412433   -0.361350    3.132090
     40          6           0        1.422896    0.225444    1.763555
     41          8           0        1.000516   -0.696868    2.433990
     42          8           0        0.687626    1.291704    1.449017
     43          1           0       -0.219566    1.157446    1.773739
 ---------------------------------------------------------------------
 Rotational constants (GHZ):           0.3959494           0.1063557           0.1010213
 Standard basis: 6-311+G(d,p) (5D, 7F)
 There are   683 symmetry adapted cartesian basis functions of A   symmetry.
 There are   658 symmetry adapted basis functions of A   symmetry.
   658 basis functions,  1044 primitive gaussians,   683 cartesian basis functions
    93 alpha electrons       93 beta electrons
       nuclear repulsion energy      2309.0204529875 Hartrees.
 NAtoms=   43 NActive=   43 NUniq=   43 SFac= 1.00D+00 NAtFMM=   60 NAOKFM=F Big=F
 Integral buffers will be    131072 words long.
 Raffenetti 2 integral format.
 Two-electron integral symmetry is turned on.
 Nuclear repulsion after empirical dispersion term =     2308.9663774385 Hartrees.
 ------------------------------------------------------------------------------
 Polarizable Continuum Model (PCM)
 =================================
 Model                : PCM.
 Atomic radii         : SMD-Coulomb.
 Polarization charges : Total charges.
 Charge compensation  : None.
 Solution method      : On-the-fly selection.
 Cavity type          : VdW (van der Waals Surface) (Alpha=1.000).
 Cavity algorithm     : GePol (No added spheres)
                        Default sphere list used, NSphG=   43.
                        Lebedev-Laikov grids with approx.  5.0 points / Ang**2.
                        Smoothing algorithm: York/Karplus (Gamma=1.0000).
                        Polarization charges: spherical gaussians, with
                                              point-specific exponents (IZeta= 3).
                        Self-potential: point-specific (ISelfS= 7).
                        Self-field    : sphere-specific E.n sum rule (ISelfD= 2).
 1st derivatives      : Analytical E(r).r(x)/FMM algorithm (CHGder, D1EAlg=3).
                        Cavity 1st derivative terms included.
 Solvent              : Water, Eps=  78.355300 Eps(inf)=   1.777849
 ------------------------------------------------------------------------------
 ------------------------------------------------------------------------------
 Atomic radii for non-electrostatic terms: SMD-CDS.
 ------------------------------------------------------------------------------
 Nuclear repulsion after PCM non-electrostatic terms =     2308.9814335662 Hartrees.
 One-electron integrals computed using PRISM.
 NBasis=   658 RedAO= T EigKep=  1.04D-06  NBF=   658
 NBsUse=   656 1.00D-06 EigRej=  7.98D-07 NBFU=   656
 Initial guess from the checkpoint file:  "chlorogenic acid.chk"
 B after Tr=    -0.000000    0.000000   -0.000000
         Rot=    0.999875   -0.015523    0.001006   -0.002728 Ang=  -1.81 deg.
 ExpMin= 4.38D-02 ExpMax= 8.59D+03 ExpMxC= 1.30D+03 IAcc=3 IRadAn=         5 AccDes= 0.00D+00
 Harris functional with IExCor=  402 and IRadAn=       5 diagonalized for initial guess.
 HarFok:  IExCor=  402 AccDes= 0.00D+00 IRadAn=         5 IDoV= 1 UseB2=F ITyADJ=14
 ICtDFT=  3500011 ScaDFX=  1.000000  1.000000  1.000000  1.000000
 FoFCou: FMM=F IPFlag=           0 FMFlag=      100000 FMFlg1=           0
         NFxFlg=           0 DoJE=T BraDBF=F KetDBF=T FulRan=T
         wScrn=  0.000000 ICntrl=       500 IOpCl=  0 I1Cent=   200000004 NGrid=           0
         NMat0=    1 NMatS0=      1 NMatT0=    0 NMatD0=    1 NMtDS0=    0 NMtDT0=    0
 Petite list used in FoFCou.
 Requested convergence on RMS density matrix=1.00D-08 within  32 cycles.
 Requested convergence on MAX density matrix=1.00D-06.
 Requested convergence on             energy=1.00D-06.
 No special actions if energy rises.
 Inv3:  Mode=1 IEnd=    26373675.
 Iteration    1 A*A^-1 deviation from unit magnitude is 2.89D-15 for    832.
 Iteration    1 A*A^-1 deviation from orthogonality  is 2.09D-15 for   2073   1763.
 Iteration    1 A^-1*A deviation from unit magnitude is 2.66D-15 for   1027.
 Iteration    1 A^-1*A deviation from orthogonality  is 2.43D-15 for   1029     59.
 Error on total polarization charges =  0.08089
 SCF Done:  E(RB3LYP) =  -1298.05741528     A.U. after   12 cycles
            NFock= 12  Conv=0.34D-08     -V/T= 2.0039
 SMD-CDS (non-electrostatic) energy       (kcal/mol) =       9.45
 (included in total energy above)
 QCSCF skips out because SCF is already converged.
 D1PCM: PCM CHGder 1st derivatives, ID1Alg=3 FixD1E=F DoIter=F DoCFld=F I1PDM=0.
 Calling FoFJK, ICntrl=      2127 FMM=F ISym2X=0 I1Cent= 0 IOpClX= 0 NMat=1 NMatS=1 NMatT=0.
 ***** Axes restored to original set *****
 -------------------------------------------------------------------
 Center     Atomic                   Forces (Hartrees/Bohr)
 Number     Number              X              Y              Z
 -------------------------------------------------------------------
      1        1          -0.000091702    0.000165887   -0.000041274
      2        6           0.000097731    0.000233591   -0.000116187
      3        6          -0.000654290   -0.000168142    0.000040992
      4        6          -0.000430721    0.000412097   -0.000079610
      5        6          -0.000186325   -0.000076446    0.000191773
      6        6          -0.000174118   -0.000452888    0.000180489
      7        6           0.000567594    0.000670121   -0.000087969
      8        1           0.000001229    0.000123210   -0.000016028
      9        1           0.000161713   -0.000042878    0.000076435
     10        8          -0.000118487    0.000108298   -0.000104836
     11        1          -0.000198919   -0.000280136   -0.000032215
     12        8          -0.000419831   -0.000009634    0.000015959
     13        1           0.000584177   -0.000534362    0.000206589
     14        6           0.000367092   -0.000608204    0.000367668
     15        1           0.000394443   -0.000026626    0.000142693
     16        6           0.001160739    0.000344620   -0.000199664
     17        1           0.000232922    0.000131735   -0.000082834
     18        6          -0.000460769    0.001638904    0.000806524
     19        8           0.000386376   -0.001614444   -0.000110307
     20        8          -0.000647295    0.000400835    0.000096680
     21        6          -0.000809937    0.000714626   -0.003831613
     22        6          -0.000027904   -0.000438394    0.000632519
     23        6          -0.000028027    0.000017496   -0.000331976
     24        6          -0.000609483    0.000584407   -0.000501455
     25        6          -0.000800980   -0.000164644    0.000154085
     26        1           0.000488676    0.000352869    0.000348258
     27        1          -0.000025964    0.000077951    0.000079585
     28        1           0.000005547    0.000353628   -0.000058541
     29        1          -0.000048661   -0.000007349    0.000126343
     30        1          -0.000289086    0.000211625   -0.000128246
     31        1          -0.000049003    0.000172933   -0.000095420
     32        6          -0.000293871   -0.001033956   -0.000373778
     33        1          -0.000033107   -0.000316359   -0.000105764
     34        8           0.000505240   -0.000303076    0.000450394
     35        1           0.000218252    0.000150240   -0.000102586
     36        8           0.000230824    0.000455990   -0.000066252
     37        1          -0.000387811   -0.000258533   -0.000098635
     38        8           0.001889274   -0.000335016    0.000253740
     39        1          -0.000719835    0.000582772    0.000406613
     40        6          -0.002982534   -0.002823606    0.009636672
     41        8           0.001088352    0.001877704   -0.003616571
     42        8           0.001288546   -0.000100586   -0.003686748
     43        1           0.000819934   -0.000186257   -0.000345501
 -------------------------------------------------------------------
 Cartesian Forces:  Max     0.009636672 RMS     0.001188998

 GradGradGradGradGradGradGradGradGradGradGradGradGradGradGradGradGradGrad
 Berny optimization.
 Using GEDIIS/GDIIS optimizer.
 FormGI is forming the generalized inverse of G from B-inverse, IUseBI=4.
 Internal  Forces:  Max     0.002722180 RMS     0.000709000
 Search for a local minimum.
 Step number   6 out of a maximum of  243
 All quantities printed in internal units (Hartrees-Bohrs-Radians)
 Mixed Optimization -- En-DIIS/RFO-DIIS
 Swapping is turned off.
 Update second derivatives using D2CorX and points    1    3    2    4    5
                                                      6
 DE= -6.28D-04 DEPred=-1.00D-03 R= 6.27D-01
 TightC=F SS=  1.41D+00  RLast= 4.12D-01 DXNew= 2.1213D-01 1.2352D+00
 Trust test= 6.27D-01 RLast= 4.12D-01 DXMaxT set to 2.12D-01
 ITU=  1 -1  1 -1  0  0
     Eigenvalues ---    0.00244   0.00482   0.00523   0.00616   0.00977
     Eigenvalues ---    0.01090   0.01241   0.01268   0.01315   0.01403
     Eigenvalues ---    0.01798   0.01963   0.02006   0.02011   0.02032
     Eigenvalues ---    0.02077   0.02098   0.02120   0.02133   0.02140
     Eigenvalues ---    0.02167   0.02185   0.02202   0.02215   0.02220
     Eigenvalues ---    0.02262   0.02444   0.02842   0.03498   0.03715
     Eigenvalues ---    0.03988   0.04445   0.04661   0.04783   0.05013
     Eigenvalues ---    0.05351   0.05698   0.06121   0.06439   0.06766
     Eigenvalues ---    0.07157   0.07309   0.07640   0.08142   0.08353
     Eigenvalues ---    0.08470   0.08782   0.09667   0.11521   0.14431
     Eigenvalues ---    0.15139   0.15501   0.15900   0.15998   0.16000
     Eigenvalues ---    0.16000   0.16000   0.16000   0.16001   0.16002
     Eigenvalues ---    0.16027   0.16340   0.17346   0.17484   0.18001
     Eigenvalues ---    0.21204   0.21965   0.22364   0.23196   0.23485
     Eigenvalues ---    0.24104   0.24681   0.24908   0.24934   0.25000
     Eigenvalues ---    0.25071   0.25258   0.26098   0.27057   0.27528
     Eigenvalues ---    0.27941   0.28298   0.28822   0.29251   0.29573
     Eigenvalues ---    0.34215   0.34431   0.34486   0.34581   0.34658
     Eigenvalues ---    0.34790   0.34898   0.35080   0.35191   0.35276
     Eigenvalues ---    0.35619   0.35661   0.35697   0.37178   0.38675
     Eigenvalues ---    0.39951   0.40536   0.40677   0.41244   0.42064
     Eigenvalues ---    0.42443   0.43845   0.45187   0.46406   0.46860
     Eigenvalues ---    0.48238   0.49890   0.52790   0.53399   0.54142
     Eigenvalues ---    0.54175   0.54311   0.54788   0.55120   0.55200
     Eigenvalues ---    0.56159   0.91432   1.01030
 En-DIIS/RFO-DIIS/Sim-DIIS IScMMF=       -3 using points:     6    5    4
 RFO step:  Lambda=-6.53942366D-04.
 DidBck=F Rises=F RFO-DIIS coefs:    0.87444    0.16646   -0.04090
 Iteration  1 RMS(Cart)=  0.03692944 RMS(Int)=  0.00031856
 Iteration  2 RMS(Cart)=  0.00066476 RMS(Int)=  0.00004619
 Iteration  3 RMS(Cart)=  0.00000018 RMS(Int)=  0.00004619
 Variable       Old X    -DE/DX   Delta X   Delta X   Delta X     New X
                                 (Linear)    (Quad)   (Total)
    R1        2.04528   0.00018   0.00004   0.00018   0.00022   2.04550
    R2        2.62175  -0.00015  -0.00001  -0.00011  -0.00013   2.62162
    R3        2.65835   0.00011   0.00009  -0.00004   0.00005   2.65841
    R4        2.62008  -0.00057  -0.00007  -0.00040  -0.00046   2.61962
    R5        2.64939   0.00085   0.00034  -0.00009   0.00025   2.64964
    R6        2.60200   0.00004   0.00017  -0.00039  -0.00022   2.60179
    R7        2.63384   0.00066   0.00015   0.00040   0.00055   2.63439
    R8        2.04747   0.00009   0.00007  -0.00002   0.00004   2.04752
    R9        2.66081  -0.00001   0.00008  -0.00033  -0.00025   2.66056
   R10        2.75171  -0.00083  -0.00030  -0.00064  -0.00094   2.75077
   R11        2.05137  -0.00008  -0.00012   0.00016   0.00004   2.05141
   R12        2.58938   0.00029   0.00062  -0.00048   0.00015   2.58953
   R13        1.82633   0.00034   0.00039  -0.00050  -0.00012   1.82621
   R14        1.82954   0.00063   0.00023   0.00002   0.00025   1.82979
   R15        2.05182  -0.00020  -0.00011  -0.00006  -0.00017   2.05165
   R16        2.54905   0.00051   0.00025  -0.00015   0.00010   2.54915
   R17        2.04606   0.00023   0.00010   0.00008   0.00018   2.04623
   R18        2.75589   0.00134  -0.00039   0.00221   0.00182   2.75771
   R19        2.31869  -0.00159   0.00062  -0.00135  -0.00073   2.31795
   R20        2.55229   0.00060  -0.00004  -0.00040  -0.00044   2.55185
   R21        2.74656   0.00059   0.00045   0.00053   0.00098   2.74754
   R22        2.89427  -0.00024  -0.00013  -0.00108  -0.00121   2.89306
   R23        2.90767   0.00015  -0.00018   0.00145   0.00127   2.90894
   R24        2.71826  -0.00002   0.00040  -0.00014   0.00026   2.71852
   R25        2.91934   0.00060   0.00004   0.00061   0.00065   2.91999
   R26        2.89983  -0.00076   0.00026  -0.00237  -0.00210   2.89772
   R27        2.89359  -0.00019   0.00052  -0.00145  -0.00093   2.89266
   R28        2.05811   0.00048  -0.00011   0.00072   0.00060   2.05871
   R29        2.70646  -0.00007   0.00055  -0.00068  -0.00013   2.70633
   R30        2.06618   0.00002  -0.00002   0.00007   0.00005   2.06624
   R31        2.06022   0.00006   0.00011  -0.00005   0.00006   2.06028
   R32        2.06650  -0.00004  -0.00016   0.00018   0.00002   2.06652
   R33        2.90323  -0.00072   0.00031  -0.00058  -0.00027   2.90296
   R34        2.70875  -0.00075  -0.00008  -0.00072  -0.00081   2.70795
   R35        2.06324  -0.00001  -0.00007   0.00004  -0.00003   2.06321
   R36        2.06141   0.00010  -0.00003   0.00007   0.00004   2.06145
   R37        2.88096  -0.00030  -0.00013   0.00165   0.00152   2.88248
   R38        2.06012  -0.00016  -0.00017  -0.00006  -0.00023   2.05989
   R39        1.82295   0.00011   0.00029  -0.00050  -0.00021   1.82274
   R40        1.82714   0.00039   0.00020  -0.00008   0.00012   1.82727
   R41        1.82859   0.00052   0.00019   0.00003   0.00022   1.82881
   R42        2.29782   0.00030   0.00049  -0.00072  -0.00023   2.29759
   R43        2.51870   0.00192  -0.00031   0.00112   0.00081   2.51951
   R44        1.83845   0.00062   0.00028  -0.00001   0.00027   1.83872
    A1        2.07531   0.00015   0.00003   0.00028   0.00031   2.07562
    A2        2.10350   0.00006   0.00025  -0.00016   0.00009   2.10358
    A3        2.10438  -0.00020  -0.00028  -0.00012  -0.00040   2.10398
    A4        2.09140   0.00007  -0.00015   0.00025   0.00009   2.09150
    A5        2.16494  -0.00046  -0.00041  -0.00049  -0.00089   2.16405
    A6        2.02684   0.00039   0.00056   0.00024   0.00080   2.02764
    A7        2.10244  -0.00009   0.00001  -0.00012  -0.00012   2.10233
    A8        2.11222  -0.00004  -0.00023   0.00012  -0.00011   2.11211
    A9        2.06852   0.00013   0.00023  -0.00000   0.00023   2.06875
   A10        2.06653   0.00053   0.00040   0.00031   0.00071   2.06724
   A11        2.15892  -0.00015  -0.00019   0.00024   0.00006   2.15898
   A12        2.05773  -0.00038  -0.00021  -0.00056  -0.00077   2.05696
   A13        2.11218  -0.00019  -0.00013  -0.00019  -0.00032   2.11186
   A14        2.07582  -0.00007  -0.00015  -0.00012  -0.00027   2.07555
   A15        2.09518   0.00026   0.00029   0.00031   0.00060   2.09578
   A16        2.08941  -0.00012   0.00016  -0.00012   0.00004   2.08946
   A17        2.11765  -0.00014   0.00012  -0.00077  -0.00064   2.11701
   A18        2.07612   0.00026  -0.00029   0.00089   0.00060   2.07672
   A19        1.92514   0.00013  -0.00018   0.00015  -0.00003   1.92511
   A20        1.90722   0.00095   0.00090   0.00071   0.00160   1.90882
   A21        2.00699  -0.00038  -0.00033  -0.00071  -0.00104   2.00594
   A22        2.22346   0.00002  -0.00046   0.00101   0.00055   2.22401
   A23        2.05271   0.00036   0.00078  -0.00033   0.00045   2.05316
   A24        2.14213   0.00005  -0.00022   0.00004  -0.00019   2.14194
   A25        2.15131  -0.00041   0.00025  -0.00125  -0.00101   2.15030
   A26        1.98940   0.00033  -0.00002   0.00098   0.00095   1.99035
   A27        2.15899   0.00047  -0.00044   0.00014  -0.00020   2.15879
   A28        1.98143   0.00004   0.00055   0.00026   0.00091   1.98234
   A29        2.14272  -0.00052  -0.00033  -0.00059  -0.00082   2.14190
   A30        2.07821   0.00238   0.00064   0.00328   0.00392   2.08213
   A31        1.92830   0.00080  -0.00054   0.00259   0.00204   1.93034
   A32        1.85426  -0.00016   0.00085  -0.00183  -0.00098   1.85328
   A33        2.00411  -0.00059  -0.00057  -0.00286  -0.00343   2.00068
   A34        1.91451   0.00013  -0.00023   0.00246   0.00223   1.91675
   A35        1.91650  -0.00053  -0.00043   0.00220   0.00178   1.91828
   A36        1.84191   0.00038   0.00104  -0.00272  -0.00169   1.84022
   A37        1.95612   0.00085   0.00102  -0.00215  -0.00115   1.95497
   A38        1.91884  -0.00067  -0.00015  -0.00113  -0.00127   1.91757
   A39        1.93155   0.00014  -0.00057   0.00208   0.00152   1.93307
   A40        1.87855  -0.00035  -0.00033  -0.00009  -0.00042   1.87814
   A41        1.93507  -0.00035  -0.00007   0.00058   0.00052   1.93559
   A42        1.83931   0.00031   0.00003   0.00081   0.00084   1.84016
   A43        1.98098  -0.00086  -0.00014  -0.00342  -0.00358   1.97740
   A44        1.86236   0.00002   0.00034   0.00041   0.00076   1.86312
   A45        1.92625   0.00038  -0.00035   0.00048   0.00013   1.92638
   A46        1.89541   0.00091  -0.00001   0.00295   0.00295   1.89836
   A47        1.91022  -0.00025   0.00008  -0.00090  -0.00082   1.90941
   A48        1.88557  -0.00014   0.00011   0.00075   0.00086   1.88643
   A49        1.89989  -0.00013  -0.00015   0.00066   0.00052   1.90041
   A50        1.93907  -0.00069   0.00123  -0.00142  -0.00021   1.93886
   A51        1.88395   0.00067   0.00091  -0.00022   0.00069   1.88464
   A52        1.90520   0.00030  -0.00067   0.00005  -0.00061   1.90458
   A53        1.92316  -0.00016  -0.00136   0.00091  -0.00045   1.92271
   A54        1.91256   0.00001   0.00002   0.00004   0.00007   1.91262
   A55        1.86665   0.00065   0.00057   0.00105   0.00162   1.86827
   A56        1.92081   0.00053  -0.00067   0.00031  -0.00034   1.92047
   A57        1.97209  -0.00151  -0.00018   0.00200   0.00177   1.97386
   A58        1.88843  -0.00034  -0.00018  -0.00173  -0.00191   1.88652
   A59        1.88529   0.00087   0.00036  -0.00010   0.00026   1.88555
   A60        1.92744  -0.00013   0.00014  -0.00162  -0.00146   1.92598
   A61        1.82940   0.00072   0.00086   0.00004   0.00091   1.83031
   A62        1.92238  -0.00228  -0.00049  -0.00134  -0.00183   1.92055
   A63        1.90861   0.00100   0.00053   0.00068   0.00120   1.90981
   A64        1.95733   0.00108   0.00037   0.00385   0.00419   1.96152
   A65        1.91343  -0.00072  -0.00113  -0.00271  -0.00384   1.90959
   A66        1.92988   0.00022  -0.00009  -0.00054  -0.00060   1.92928
   A67        1.89471  -0.00047  -0.00081  -0.00035  -0.00117   1.89354
   A68        1.87351   0.00050   0.00063   0.00036   0.00098   1.87449
   A69        1.88676   0.00113   0.00062   0.00214   0.00276   1.88952
   A70        2.12405   0.00043   0.00004   0.00296   0.00262   2.12667
   A71        2.00510  -0.00028   0.00028   0.00022   0.00011   2.00522
   A72        2.14753   0.00035   0.00045   0.00211   0.00217   2.14971
   A73        1.90207   0.00088   0.00165   0.00058   0.00224   1.90430
    D1        3.14040  -0.00004   0.00013  -0.00035  -0.00022   3.14018
    D2       -0.00218   0.00000   0.00014   0.00015   0.00029  -0.00188
    D3        0.00001  -0.00001  -0.00001  -0.00017  -0.00018  -0.00017
    D4        3.14062   0.00004   0.00001   0.00033   0.00034   3.14095
    D5       -3.13618   0.00001  -0.00012  -0.00001  -0.00013  -3.13631
    D6        0.00232  -0.00008   0.00013  -0.00213  -0.00200   0.00032
    D7        0.00419  -0.00002   0.00002  -0.00019  -0.00017   0.00402
    D8       -3.14049  -0.00012   0.00027  -0.00231  -0.00205   3.14065
    D9        0.00198   0.00000   0.00005   0.00013   0.00018   0.00215
   D10       -3.14029   0.00005   0.00046   0.00124   0.00170  -3.13859
   D11        3.14009   0.00002  -0.00043   0.00121   0.00077   3.14086
   D12       -0.00218   0.00007  -0.00002   0.00231   0.00229   0.00011
   D13        0.00233  -0.00004  -0.00004  -0.00050  -0.00053   0.00180
   D14       -3.14026  -0.00010  -0.00035  -0.00141  -0.00176   3.14116
   D15       -3.13605  -0.00005   0.00041  -0.00149  -0.00108  -3.13713
   D16        0.00455  -0.00011   0.00010  -0.00240  -0.00231   0.00224
   D17        0.04733   0.00000   0.00010  -0.00151  -0.00141   0.04592
   D18       -3.09762   0.00002  -0.00037  -0.00047  -0.00084  -3.09847
   D19       -0.00332   0.00004   0.00002   0.00052   0.00054  -0.00279
   D20        3.13924   0.00010   0.00032   0.00141   0.00174   3.14098
   D21        3.13923  -0.00000   0.00000   0.00003   0.00003   3.13926
   D22       -0.00139   0.00006   0.00031   0.00093   0.00123  -0.00016
   D23       -0.00520   0.00002  -0.00004   0.00021   0.00017  -0.00502
   D24        3.13708  -0.00003  -0.00046  -0.00091  -0.00137   3.13571
   D25        3.13931   0.00011  -0.00027   0.00221   0.00193   3.14124
   D26       -0.00160   0.00006  -0.00069   0.00108   0.00040  -0.00121
   D27       -3.11786   0.00001  -0.00053  -0.01118  -0.01172  -3.12958
   D28        0.01588  -0.00038  -0.00027  -0.01680  -0.01706  -0.00118
   D29        0.02065  -0.00008  -0.00029  -0.01329  -0.01358   0.00708
   D30       -3.12879  -0.00047  -0.00002  -0.01890  -0.01892   3.13547
   D31        0.00700  -0.00005  -0.00008  -0.00117  -0.00125   0.00575
   D32       -3.13558  -0.00011  -0.00039  -0.00208  -0.00247  -3.13805
   D33       -0.00197  -0.00006  -0.00071   0.00068  -0.00003  -0.00200
   D34       -3.11385   0.00064  -0.00118   0.01089   0.00971  -3.10414
   D35        3.13159  -0.00046  -0.00044  -0.00506  -0.00550   3.12609
   D36        0.01971   0.00024  -0.00091   0.00515   0.00423   0.02394
   D37        3.06785  -0.00112   0.00364  -0.02864  -0.02500   3.04284
   D38       -0.06312  -0.00092  -0.00916  -0.00823  -0.01739  -0.08051
   D39       -0.04639  -0.00047   0.00320  -0.01923  -0.01603  -0.06241
   D40        3.10583  -0.00028  -0.00960   0.00118  -0.00841   3.09742
   D41        3.01947  -0.00212   0.00410  -0.01636  -0.01226   3.00721
   D42       -0.11161  -0.00193  -0.00855   0.00383  -0.00473  -0.11634
   D43        2.74738  -0.00047  -0.00275  -0.00432  -0.00706   2.74032
   D44       -1.42704   0.00003  -0.00207  -0.00043  -0.00251  -1.42956
   D45        0.69716  -0.00050  -0.00214  -0.00151  -0.00365   0.69351
   D46        0.90363   0.00059   0.00179   0.00352   0.00530   0.90893
   D47       -1.18342  -0.00004   0.00166   0.00160   0.00325  -1.18017
   D48        3.05524  -0.00008   0.00152   0.00021   0.00172   3.05696
   D49        2.97908   0.00108   0.00172   0.00678   0.00849   2.98757
   D50        0.89203   0.00045   0.00159   0.00486   0.00645   0.89847
   D51       -1.15250   0.00040   0.00145   0.00347   0.00492  -1.14758
   D52       -1.27536   0.00111   0.00325   0.00064   0.00389  -1.27147
   D53        2.92078   0.00048   0.00312  -0.00128   0.00184   2.92262
   D54        0.87625   0.00044   0.00298  -0.00267   0.00031   0.87656
   D55        1.15805   0.00003  -0.00228   0.01334   0.01106   1.16912
   D56       -3.07764   0.00028  -0.00252   0.01204   0.00953  -3.06811
   D57       -0.91411  -0.00059  -0.00298   0.01162   0.00865  -0.90546
   D58       -0.88042  -0.00032  -0.00286   0.01258   0.00972  -0.87070
   D59        1.16707  -0.00007  -0.00310   0.01128   0.00818   1.17525
   D60       -2.95258  -0.00093  -0.00356   0.01086   0.00730  -2.94528
   D61       -2.89708  -0.00054  -0.00374   0.01320   0.00946  -2.88762
   D62       -0.84959  -0.00030  -0.00398   0.01190   0.00792  -0.84167
   D63        1.31394  -0.00116  -0.00444   0.01148   0.00704   1.32099
   D64        3.11716  -0.00015   0.00045   0.02569   0.02614  -3.13989
   D65       -1.08155   0.00078   0.00017   0.02903   0.02920  -1.05235
   D66        0.98199   0.00043   0.00012   0.03136   0.03149   1.01348
   D67       -3.11038  -0.00193  -0.03807  -0.02158  -0.05967   3.11313
   D68       -0.08754   0.00263  -0.02652   0.02674   0.00023  -0.08732
   D69        0.98764  -0.00211  -0.03656  -0.02467  -0.06124   0.92640
   D70       -2.27270   0.00245  -0.02501   0.02365  -0.00134  -2.27404
   D71       -1.07457  -0.00220  -0.03665  -0.02717  -0.06383  -1.13840
   D72        1.94827   0.00236  -0.02510   0.02115  -0.00393   1.94434
   D73       -0.92691   0.00017   0.00189  -0.01418  -0.01229  -0.93920
   D74        1.14120   0.00028   0.00222  -0.01378  -0.01156   1.12963
   D75       -3.08728   0.00049   0.00239  -0.01168  -0.00929  -3.09657
   D76        1.16160  -0.00017   0.00204  -0.01645  -0.01441   1.14719
   D77       -3.05348  -0.00007   0.00237  -0.01605  -0.01369  -3.06716
   D78       -0.99877   0.00014   0.00254  -0.01395  -0.01141  -1.01018
   D79       -3.09684  -0.00011   0.00166  -0.01492  -0.01325  -3.11009
   D80       -1.02873  -0.00001   0.00199  -0.01451  -0.01253  -1.04126
   D81        1.02598   0.00020   0.00217  -0.01242  -0.01025   1.01573
   D82        3.02182  -0.00061  -0.00464   0.00995   0.00532   3.02713
   D83        0.92335  -0.00047  -0.00448   0.01035   0.00587   0.92922
   D84       -1.17399  -0.00049  -0.00582   0.01129   0.00547  -1.16852
   D85        0.90988  -0.00006  -0.00487   0.01274   0.00787   0.91776
   D86       -1.18858   0.00008  -0.00471   0.01313   0.00842  -1.18016
   D87        2.99726   0.00006  -0.00605   0.01407   0.00803   3.00529
   D88       -1.09340  -0.00005  -0.00469   0.01152   0.00683  -1.08656
   D89        3.09132   0.00009  -0.00453   0.01191   0.00739   3.09871
   D90        0.99398   0.00007  -0.00587   0.01286   0.00699   1.00097
   D91        1.23385   0.00046   0.00008  -0.00464  -0.00457   1.22928
   D92       -0.94805  -0.00050  -0.00077  -0.00379  -0.00456  -0.95261
   D93       -2.97574  -0.00008  -0.00037  -0.00443  -0.00479  -2.98053
   D94        1.14624  -0.00175   0.00380   0.00474   0.00855   1.15479
   D95       -0.93925  -0.00002   0.00366   0.00428   0.00795  -0.93130
   D96       -3.09002  -0.00054   0.00432   0.00425   0.00859  -3.08143
   D97       -0.94908  -0.00135   0.00365   0.00478   0.00843  -0.94065
   D98       -3.03457   0.00037   0.00351   0.00431   0.00783  -3.02674
   D99        1.09784  -0.00014   0.00417   0.00429   0.00847   1.10631
   D100      -3.05666  -0.00135   0.00571   0.00361   0.00932  -3.04734
   D101       1.14104   0.00038   0.00557   0.00315   0.00872   1.14975
   D102      -1.00974  -0.00014   0.00624   0.00312   0.00936  -1.00037
   D103      -2.78263  -0.00022   0.00066  -0.00542  -0.00476  -2.78739
   D104      -0.71003  -0.00008   0.00025  -0.00423  -0.00398  -0.71400
   D105       1.38662   0.00021  -0.00140  -0.00358  -0.00497   1.38165
   D106      -1.08192   0.00029  -0.00083  -0.01741  -0.01823  -1.10015
   D107       0.94826   0.00039   0.00015  -0.01586  -0.01571   0.93255
   D108       3.08974   0.00040  -0.00112  -0.01703  -0.01814   3.07160
   D109       3.13996  -0.00018  -0.00166  -0.01983  -0.02148   3.11848
   D110      -1.11305  -0.00008  -0.00068  -0.01828  -0.01896  -1.13201
   D111       1.02844  -0.00008  -0.00194  -0.01945  -0.02139   1.00705
   D112       1.07797  -0.00022  -0.00174  -0.01676  -0.01849   1.05947
   D113       3.10815  -0.00012  -0.00076  -0.01521  -0.01597   3.09217
   D114      -1.03355  -0.00011  -0.00202  -0.01638  -0.01840  -1.05196
   D115      -3.10348  -0.00272  -0.00910  -0.02258  -0.03167  -3.13515
   D116      -0.08243   0.00191   0.00261   0.02654   0.02914  -0.05329
         Item               Value     Threshold  Converged?
 Maximum Force            0.002722     0.000450     NO 
 RMS     Force            0.000709     0.000300     NO 
 Maximum Displacement     0.196373     0.001800     NO 
 RMS     Displacement     0.037122     0.001200     NO 
 Predicted change in Energy=-3.353062D-04
 GradGradGradGradGradGradGradGradGradGradGradGradGradGradGradGradGradGrad

                          Input orientation:                          
 ---------------------------------------------------------------------
 Center     Atomic      Atomic             Coordinates (Angstroms)
 Number     Number       Type             X           Y           Z
 ---------------------------------------------------------------------
      1          1           0        3.461105    2.553160   -0.455146
      2          6           0        3.751582    1.518360   -0.326821
      3          6           0        4.550191   -1.135247    0.016518
      4          6           0        5.089745    1.218082   -0.117624
      5          6           0        2.787386    0.494907   -0.370012
      6          6           0        3.212866   -0.835225   -0.191357
      7          6           0        5.498994   -0.103553    0.053239
      8          1           0        5.838728    2.000280   -0.083564
      9          1           0        2.490527   -1.645251   -0.214235
     10          8           0        5.033391   -2.411512    0.198906
     11          1           0        4.317389   -3.055660    0.119381
     12          8           0        6.828391   -0.365998    0.257204
     13          1           0        6.955944   -1.320900    0.354471
     14          6           0        1.367142    0.731786   -0.583786
     15          1           0        0.748572   -0.160439   -0.579231
     16          6           0        0.752575    1.918343   -0.768321
     17          1           0        1.287243    2.859940   -0.773507
     18          6           0       -0.691379    2.053760   -0.930413
     19          8           0       -1.270134    3.133093   -0.998627
     20          8           0       -1.342934    0.871877   -0.976905
     21          6           0       -2.897134   -0.180661    1.367498
     22          6           0       -2.752123   -1.656352   -0.718965
     23          6           0       -3.269794   -1.515757    0.717555
     24          6           0       -3.184835   -0.483337   -1.602098
     25          6           0       -3.309849    0.995389    0.464086
     26          1           0       -1.663067   -1.684695   -0.718966
     27          1           0       -4.361973   -1.565809    0.704388
     28          1           0       -4.401123    1.006665    0.432017
     29          1           0       -2.900140   -2.346809    1.318684
     30          1           0       -2.694878   -0.573603   -2.575577
     31          1           0       -2.974044    1.937291    0.900041
     32          6           0       -2.796779    0.860025   -0.965984
     33          1           0       -3.170605    1.675504   -1.585213
     34          8           0       -4.607902   -0.547977   -1.757477
     35          1           0       -4.853762   -0.038873   -2.538967
     36          8           0       -3.165828   -2.903889   -1.287726
     37          1           0       -4.119648   -2.851239   -1.437536
     38          8           0       -3.623966   -0.121650    2.607552
     39          1           0       -3.410674    0.715070    3.044555
     40          6           0       -1.407774   -0.047531    1.756982
     41          8           0       -0.963226    0.968621    2.255037
     42          8           0       -0.678355   -1.147813    1.570070
     43          1           0        0.238150   -0.973104    1.846185
 ---------------------------------------------------------------------
                    Distance matrix (angstroms):
                    1          2          3          4          5
     1  H    0.000000
     2  C    1.082430   0.000000
     3  C    3.874652   2.792363   0.000000
     4  C    2.132796   1.387303   2.418113   0.000000
     5  C    2.167383   1.406768   2.431932   2.426425   0.000000
     6  C    3.407691   2.418249   1.386241   2.782837   1.407907
     7  C    3.386676   2.414228   1.402129   1.394059   2.808935
     8  H    2.469178   2.155829   3.391442   1.083499   3.414512
     9  H    4.315868   3.407546   2.134377   3.868326   2.166257
    10  O    5.248603   4.166931   1.376808   3.643806   3.716918
    11  H    5.702821   4.630431   1.937205   4.349434   3.897043
    12  O    4.513041   3.654948   2.416582   2.381743   4.179029
    13  H    5.279936   4.335146   2.436458   3.186221   4.604228
    14  C    2.778243   2.523942   3.738714   3.783062   1.455645
    15  H    3.838861   3.449659   3.969569   4.578120   2.151747
    16  C    2.799501   3.057606   4.935816   4.441263   2.515011
    17  H    2.218366   2.841186   5.218476   4.193436   2.829597
    18  C    4.209323   4.515626   6.208100   5.897488   3.853035
    19  O    4.797532   5.317548   7.288720   6.700111   4.880435
    20  O    5.116418   5.176354   6.304313   6.499044   4.191654
    21  C    7.157025   7.068438   7.628829   8.243318   5.982399
    22  C    7.509580   7.247810   7.357736   8.373701   5.952801
    23  C    7.952127   7.719865   7.860561   8.834777   6.474180
    24  C    7.396237   7.331234   7.929409   8.577130   6.175955
    25  C    7.008385   7.124805   8.155990   8.422657   6.174340
    26  H    6.654784   6.303313   6.280717   7.374835   4.967793
    27  H    8.916893   8.741011   8.949035   9.887403   7.517594
    28  H    8.061845   8.203918   9.213385   9.509121   7.251194
    29  H    8.223235   7.867186   7.659696   8.866210   6.578373
    30  H    7.222811   7.140732   7.715273   8.357752   6.005118
    31  H    6.605071   6.849434   8.175281   8.159509   6.073515
    32  C    6.502982   6.612335   7.676223   7.940099   5.627734
    33  H    6.784314   7.037395   8.371175   8.402168   6.194205
    34  O    8.741967   8.729118   9.346797   9.992619   7.596246
    35  H    8.955331   9.020560   9.806471  10.310973   7.960931
    36  O    8.624895   8.266207   8.022848   9.301304   6.916268
    37  H    9.361647   9.071017   8.956841  10.154529   7.748769
    38  O    8.169024   8.105485   8.634679   9.227688   7.095877
    39  H    7.927662   7.956718   8.715965   9.083475   7.079808
    40  C    5.946687   5.780416   6.301563   6.879947   4.734734
    41  O    5.424994   5.403482   6.311497   6.506167   4.602432
    42  O    5.910484   5.507360   5.454482   6.458850   4.298116
    43  H    5.302651   4.824267   4.686968   5.674135   3.683095
                    6          7          8          9         10
     6  C    0.000000
     7  C    2.412789   0.000000
     8  H    3.866117   2.135474   0.000000
     9  H    1.085559   3.391054   4.951507   0.000000
    10  O    2.439528   2.358957   4.493581   2.687749   0.000000
    11  H    2.499372   3.180487   5.283767   2.331946   0.966390
    12  O    3.673337   1.370320   2.587437   4.547065   2.722049
    13  H    3.813718   1.922337   3.531329   4.513156   2.215817
    14  C    2.452798   4.263308   4.674867   2.654970   4.892270
    15  H    2.584285   4.792678   5.551945   2.317822   4.902296
    16  C    3.737387   5.224129   5.132696   4.003336   6.165109
    17  H    4.207275   5.215808   4.683061   4.696534   6.539681
    18  C    4.912796   6.628898   6.585007   4.931544   7.347585
    19  O    6.041235   7.576503   7.256482   6.131103   8.480045
    20  O    4.928143   6.987463   7.324454   4.648981   7.267785
    21  C    6.339604   8.498716   9.120163   5.802913   8.320789
    22  C    6.044312   8.431394   9.358280   5.266902   7.875721
    23  C    6.581347   8.906586   9.796402   5.836635   8.367452
    24  C    6.560837   8.848347   9.481508   5.957008   8.631379
    25  C    6.806362   8.886630   9.219881   6.409171   9.015928
    26  H    4.977418   7.375054   8.382106   4.184335   6.798037
    27  H    7.662526   9.990038  10.834767   6.914257   9.446883
    28  H    7.858370   9.969372  10.300857   7.412500  10.037347
    29  H    6.475643   8.785157   9.860593   5.648125   8.012428
    30  H    6.376079   8.618071   9.255131   5.797654   8.414381
    31  H    6.867011   8.756397   8.867717   6.628556   9.139075
    32  C    6.292039   8.413510   8.755046   5.898911   8.565716
    33  H    6.999664   9.000640   9.139394   6.704880   9.337684
    34  O    7.981206  10.277429  10.882448   7.346653  10.012728
    35  H    8.438953  10.672547  11.158696   7.869143  10.530012
    36  O    6.794787   9.204303  10.323900   5.893293   8.347437
    37  H    7.706039  10.113874  11.159737   6.829736   9.308567
    38  O    7.421951   9.473819  10.064158   6.904410   9.273343
    39  H    7.532982   9.433997   9.848266   7.142479   9.443276
    40  C    5.076101   7.114023   7.751964   4.651361   7.035952
    41  O    5.165118   6.910699   7.266358   4.985784   7.184177
    42  O    4.282748   6.445998   7.424107   3.670559   6.008416
    43  H    3.608258   5.625589   6.628078   3.125750   5.270378
                   11         12         13         14         15
    11  H    0.000000
    12  O    3.682174   0.000000
    13  H    3.166486   0.968281   0.000000
    14  C    4.852128   5.633616   6.027318   0.000000
    15  H    4.648313   6.140528   6.383568   1.085686   0.000000
    16  C    6.183577   6.571565   7.087677   1.348950   2.087369
    17  H    6.706218   6.494103   7.133438   2.138088   3.074183
    18  C    7.231597   7.988279   8.456998   2.470885   2.664482
    19  O    8.412551   8.911053   9.451841   3.590765   3.885668
    20  O    6.976148   8.356190   8.686323   2.742021   2.366055
    21  C    7.865923   9.790451   9.970432   4.777459   4.132956
    22  C    7.255265   9.716180   9.772991   4.763383   3.809480
    23  C    7.764950  10.173849  10.234038   5.314707   4.434614
    24  C    8.115645  10.185061  10.361712   4.820163   4.077034
    25  C    8.643181  10.231329  10.524435   4.800184   4.346864
    26  H    6.192594   8.648510   8.693214   3.878120   2.856376
    27  H    8.825713  11.263382  11.325974   6.305640   5.453477
    28  H    9.623548  11.314449  11.593384   5.863472   5.376254
    29  H    7.350749   9.984721   9.956133   5.595250   4.657831
    30  H    7.911718   9.937827  10.113457   4.708639   4.001681
    31  H    8.871526  10.089901  10.465091   4.743509   4.521790
    32  C    8.192801   9.779735  10.080459   4.183391   3.709506
    33  H    9.019956  10.370254  10.737217   4.741794   4.443269
    34  O    9.458957  11.613821  11.780504   6.222258   5.498205
    35  H   10.013881  12.016583  12.226395   6.566300   5.936454
    36  O    7.615872  10.426510  10.375593   5.853330   4.832288
    37  H    8.581920  11.353771  11.323514   6.608466   5.628202
    38  O    8.824088  10.716138  10.883432   5.985328   5.410747
    39  H    9.082841  10.666606  10.901766   5.999388   5.585487
    40  C    6.671437   8.377659   8.575564   3.713043   3.181268
    41  O    6.974293   8.153640   8.459747   3.680437   3.498300
    42  O    5.540923   7.660684   7.732410   3.515116   2.762339
    43  H    4.894801   6.806226   6.890205   3.175851   2.608370
                   16         17         18         19         20
    16  C    0.000000
    17  H    1.082821   0.000000
    18  C    1.459319   2.142309   0.000000
    19  O    2.370655   2.581756   1.226609   0.000000
    20  O    2.351543   3.303270   1.350383   2.262492   0.000000
    21  C    4.721008   5.598049   3.890808   4.384819   3.003264
    22  C    5.006375   6.059401   4.249272   5.021283   2.905905
    23  C    5.493662   6.491269   4.701647   5.343756   3.504965
    24  C    4.686837   5.644780   3.620131   4.136281   2.370668
    25  C    4.344417   5.112870   3.149788   3.296930   2.441407
    26  H    4.338161   5.418579   3.868453   4.841868   2.589416
    27  H    6.361352   7.327010   5.408061   5.877024   4.228907
    28  H    5.369597   6.102903   4.088377   4.046175   3.369829
    29  H    5.990779   7.001547   5.413139   6.168969   4.249065
    30  H    4.621785   5.558233   3.691018   4.272734   2.544193
    31  H    4.083072   4.670183   2.928257   2.817480   2.705282
    32  C    3.709046   4.551477   2.420533   2.738348   1.453935
    33  H    4.014676   4.683392   2.591989   2.465855   2.087161
    34  O    5.982965   6.880031   4.774121   5.026612   3.644900
    35  H    6.196522   7.016545   4.928691   5.027564   3.949103
    36  O    6.235189   7.301779   5.552374   6.334223   4.204279
    37  H    6.850936   7.892589   6.005766   6.642635   4.667324
    38  O    5.891706   6.666439   5.084258   5.398000   4.363317
    39  H    5.772221   6.422499   4.998703   5.174560   4.524630
    40  C    3.861208   4.703178   3.485791   4.210546   2.885074
    41  O    3.603698   4.220637   3.376169   3.919880   3.255608
    42  O    4.113021   5.041627   4.062346   5.027381   3.317814
    43  H    3.932016   4.759791   4.211345   5.218116   3.724730
                   21         22         23         24         25
    21  C    0.000000
    22  C    2.559691   0.000000
    23  C    1.530942   1.533408   0.000000
    24  C    2.998814   1.530728   2.540453   0.000000
    25  C    1.539344   2.956755   2.524224   2.543890   0.000000
    26  H    2.852783   1.089424   2.161876   2.130483   3.360707
    27  H    2.122288   2.150755   1.093405   2.806649   2.779289
    28  H    2.132335   3.337008   2.779218   2.799480   1.091803
    29  H    2.166700   2.156537   1.090251   3.476283   3.473973
    30  H    3.967764   2.150031   3.473169   1.093557   3.475555
    31  H    2.170288   3.947746   3.470491   3.487774   1.090871
    32  C    2.556997   2.528867   2.949981   1.536181   1.525341
    33  H    3.498376   3.467965   3.936589   2.158954   2.163694
    34  O    3.581496   2.398107   2.975385   1.432983   3.000377
    35  H    4.371381   3.216448   3.910893   1.964838   3.531529
    36  O    3.812923   1.432128   2.441080   2.440956   4.277144
    37  H    4.061373   1.953004   2.673982   2.551062   4.366749
    38  O    1.438576   3.765785   2.375092   4.247918   2.437394
    39  H    1.969410   4.496823   3.226665   4.804016   2.597608
    40  C    1.545190   3.244363   2.589057   3.825087   2.525303
    41  O    2.418382   4.351473   3.722397   4.682010   2.952094
    42  O    2.428868   3.130304   2.752766   4.097148   3.569493
    43  H    3.269115   3.998569   3.724775   4.883375   4.286428
                   26         27         28         29         30
    26  H    0.000000
    27  H    3.053550   0.000000
    28  H    4.008133   2.587150   0.000000
    29  H    2.474017   1.767563   3.779539   0.000000
    30  H    2.397115   3.810754   3.801860   4.283884   0.000000
    31  H    4.178351   3.773107   1.766824   4.305141   4.296794
    32  C    2.796769   3.335363   2.133033   3.938804   2.157884
    33  H    3.783383   4.143397   2.455756   4.968377   2.503122
    34  O    3.323053   2.675302   2.693242   3.951583   2.080770
    35  H    4.025129   3.618390   3.181946   4.901498   2.224422
    36  O    2.016981   2.681369   4.447011   2.678488   2.703810
    37  H    2.812820   2.509759   4.296264   3.055879   2.917659
    38  O    4.165808   2.500457   2.570996   2.671412   5.285101
    39  H    4.793443   3.403493   2.809159   3.551673   5.810244
    40  C    2.979228   3.484310   3.439041   2.775957   4.550215
    41  O    4.046548   4.514347   3.891527   3.952274   5.358349
    42  O    2.549036   3.806990   4.449263   2.537147   4.645694
    43  H    3.271236   4.776624   5.238532   3.466148   5.321112
                   31         32         33         34         35
    31  H    0.000000
    32  C    2.161937   0.000000
    33  H    2.506722   1.090044   0.000000
    34  O    3.988540   2.426746   2.653180   0.000000
    35  H    4.389230   2.741071   2.584908   0.964553   0.000000
    36  O    5.316026   3.795625   4.589048   2.801886   3.552892
    37  H    5.450385   3.968101   4.627515   2.376083   3.108292
    38  O    2.752677   3.797115   4.584166   4.494815   5.292061
    39  H    2.506674   4.059840   4.734429   5.107657   5.816069
    40  C    2.669657   3.188658   4.152914   4.779402   5.507276
    41  O    2.611077   3.707921   4.485501   5.628854   6.255700
    42  O    3.903459   3.866614   4.913068   5.183986   5.962211
    43  H    4.436641   4.525423   5.514457   6.054034   6.784535
                   36         37         38         39         40
    36  O    0.000000
    37  H    0.966947   0.000000
    38  O    4.808736   4.905007   0.000000
    39  H    5.650263   5.771512   0.967763   0.000000
    40  C    4.529877   5.041823   2.374968   2.500202   0.000000
    41  O    5.692008   6.179759   2.896980   2.584111   1.215832
    42  O    4.175922   4.877484   3.287249   3.620774   1.333270
    43  H    5.013621   5.770668   4.027480   4.195228   1.890426
                   41         42         43
    41  O    0.000000
    42  O    2.242682   0.000000
    43  H    2.319647   0.973008   0.000000
 Stoichiometry    C16H18O9
 Framework group  C1[X(C16H18O9)]
 Deg. of freedom   123
 Full point group                 C1      NOp   1
 Largest Abelian subgroup         C1      NOp   1
 Largest concise Abelian subgroup C1      NOp   1
                         Standard orientation:                         
 ---------------------------------------------------------------------
 Center     Atomic      Atomic             Coordinates (Angstroms)
 Number     Number       Type             X           Y           Z
 ---------------------------------------------------------------------
      1          1           0       -3.477152   -2.570041   -0.023239
      2          6           0       -3.758914   -1.526971   -0.088576
      3          6           0       -4.535322    1.150847   -0.242757
      4          6           0       -5.096264   -1.183502    0.046081
      5          6           0       -2.784401   -0.535774   -0.305022
      6          6           0       -3.198820    0.807876   -0.376171
      7          6           0       -5.494453    0.150254   -0.030987
      8          1           0       -5.853143   -1.940764    0.212389
      9          1           0       -2.468433    1.594738   -0.536866
     10          8           0       -5.008018    2.442647   -0.301165
     11          1           0       -4.284971    3.056151   -0.487514
     12          8           0       -6.823351    0.455504    0.105505
     13          1           0       -6.942649    1.413125    0.026150
     14          6           0       -1.364312   -0.818357   -0.454680
     15          1           0       -0.737178    0.055107   -0.604610
     16          6           0       -0.759366   -2.023336   -0.413055
     17          1           0       -1.303079   -2.946101   -0.253745
     18          6           0        0.684861   -2.196938   -0.530030
     19          8           0        1.253792   -3.275070   -0.393942
     20          8           0        1.348343   -1.048173   -0.782352
     21          6           0        2.887413    0.400992    1.350903
     22          6           0        2.779200    1.474035   -0.970495
     23          6           0        3.280007    1.592882    0.473946
     24          6           0        3.209951    0.156812   -1.620499
     25          6           0        3.298359   -0.922747    0.681264
     26          1           0        1.690534    1.510194   -0.989081
     27          1           0        4.372700    1.631394    0.465383
     28          1           0        4.389754   -0.947968    0.665242
     29          1           0        2.912011    2.522120    0.909539
     30          1           0        2.731389    0.072407   -2.600153
     31          1           0        2.948742   -1.767165    1.276853
     32          6           0        2.802033   -1.045600   -0.755828
     33          1           0        3.174546   -1.962847   -1.211997
     34          8           0        4.635168    0.181309   -1.767463
     35          1           0        4.884452   -0.463184   -2.440404
     36          8           0        3.211109    2.594265   -1.751219
     37          1           0        4.165927    2.508011   -1.877196
     38          8           0        3.600265    0.562769    2.589924
     39          1           0        3.374159   -0.178962    3.168954
     40          6           0        1.392729    0.352194    1.739682
     41          8           0        0.932991   -0.553124    2.408477
     42          8           0        0.676096    1.405712    1.347067
     43          1           0       -0.244980    1.291067    1.638990
 ---------------------------------------------------------------------
 Rotational constants (GHZ):           0.3964483           0.1068722           0.1012244
 Standard basis: 6-311+G(d,p) (5D, 7F)
 There are   683 symmetry adapted cartesian basis functions of A   symmetry.
 There are   658 symmetry adapted basis functions of A   symmetry.
   658 basis functions,  1044 primitive gaussians,   683 cartesian basis functions
    93 alpha electrons       93 beta electrons
       nuclear repulsion energy      2310.2521280765 Hartrees.
 NAtoms=   43 NActive=   43 NUniq=   43 SFac= 1.00D+00 NAtFMM=   60 NAOKFM=F Big=F
 Integral buffers will be    131072 words long.
 Raffenetti 2 integral format.
 Two-electron integral symmetry is turned on.
 Nuclear repulsion after empirical dispersion term =     2310.1979018111 Hartrees.
 ------------------------------------------------------------------------------
 Polarizable Continuum Model (PCM)
 =================================
 Model                : PCM.
 Atomic radii         : SMD-Coulomb.
 Polarization charges : Total charges.
 Charge compensation  : None.
 Solution method      : On-the-fly selection.
 Cavity type          : VdW (van der Waals Surface) (Alpha=1.000).
 Cavity algorithm     : GePol (No added spheres)
                        Default sphere list used, NSphG=   43.
                        Lebedev-Laikov grids with approx.  5.0 points / Ang**2.
                        Smoothing algorithm: York/Karplus (Gamma=1.0000).
                        Polarization charges: spherical gaussians, with
                                              point-specific exponents (IZeta= 3).
                        Self-potential: point-specific (ISelfS= 7).
                        Self-field    : sphere-specific E.n sum rule (ISelfD= 2).
 1st derivatives      : Analytical E(r).r(x)/FMM algorithm (CHGder, D1EAlg=3).
                        Cavity 1st derivative terms included.
 Solvent              : Water, Eps=  78.355300 Eps(inf)=   1.777849
 ------------------------------------------------------------------------------
 ------------------------------------------------------------------------------
 Atomic radii for non-electrostatic terms: SMD-CDS.
 ------------------------------------------------------------------------------
 Nuclear repulsion after PCM non-electrostatic terms =     2310.2129264616 Hartrees.
 One-electron integrals computed using PRISM.
 NBasis=   658 RedAO= T EigKep=  1.05D-06  NBF=   658
 NBsUse=   656 1.00D-06 EigRej=  7.97D-07 NBFU=   656
 Initial guess from the checkpoint file:  "chlorogenic acid.chk"
 B after Tr=     0.000000   -0.000000    0.000000
         Rot=    0.999680    0.025206    0.001822    0.000623 Ang=   2.90 deg.
 ExpMin= 4.38D-02 ExpMax= 8.59D+03 ExpMxC= 1.30D+03 IAcc=3 IRadAn=         5 AccDes= 0.00D+00
 Harris functional with IExCor=  402 and IRadAn=       5 diagonalized for initial guess.
 HarFok:  IExCor=  402 AccDes= 0.00D+00 IRadAn=         5 IDoV= 1 UseB2=F ITyADJ=14
 ICtDFT=  3500011 ScaDFX=  1.000000  1.000000  1.000000  1.000000
 FoFCou: FMM=F IPFlag=           0 FMFlag=      100000 FMFlg1=           0
         NFxFlg=           0 DoJE=T BraDBF=F KetDBF=T FulRan=T
         wScrn=  0.000000 ICntrl=       500 IOpCl=  0 I1Cent=   200000004 NGrid=           0
         NMat0=    1 NMatS0=      1 NMatT0=    0 NMatD0=    1 NMtDS0=    0 NMtDT0=    0
 Petite list used in FoFCou.
 Requested convergence on RMS density matrix=1.00D-08 within  32 cycles.
 Requested convergence on MAX density matrix=1.00D-06.
 Requested convergence on             energy=1.00D-06.
 No special actions if energy rises.
 Inv3:  Mode=1 IEnd=    26019075.
 Iteration    1 A*A^-1 deviation from unit magnitude is 2.25D-14 for   1564.
 Iteration    1 A*A^-1 deviation from orthogonality  is 1.44D-14 for   2345   1564.
 Iteration    1 A^-1*A deviation from unit magnitude is 4.66D-15 for   2345.
 Iteration    1 A^-1*A deviation from orthogonality  is 2.49D-14 for   2713   2625.
 Error on total polarization charges =  0.08092
 SCF Done:  E(RB3LYP) =  -1298.05781042     A.U. after   11 cycles
            NFock= 11  Conv=0.57D-08     -V/T= 2.0039
 SMD-CDS (non-electrostatic) energy       (kcal/mol) =       9.43
 (included in total energy above)
 QCSCF skips out because SCF is already converged.
 D1PCM: PCM CHGder 1st derivatives, ID1Alg=3 FixD1E=F DoIter=F DoCFld=F I1PDM=0.
 Calling FoFJK, ICntrl=      2127 FMM=F ISym2X=0 I1Cent= 0 IOpClX= 0 NMat=1 NMatS=1 NMatT=0.
 ***** Axes restored to original set *****
 -------------------------------------------------------------------
 Center     Atomic                   Forces (Hartrees/Bohr)
 Number     Number              X              Y              Z
 -------------------------------------------------------------------
      1        1          -0.000101740    0.000089418   -0.000094752
      2        6           0.000062728    0.000138250   -0.000104670
      3        6          -0.000533226   -0.000083948   -0.000001902
      4        6          -0.000242312    0.000231729   -0.000043727
      5        6          -0.000128313    0.000006595    0.000178674
      6        6          -0.000230924   -0.000298513    0.000139716
      7        6           0.000558564    0.000491080    0.000100748
      8        1           0.000016862    0.000080723   -0.000027140
      9        1           0.000112088   -0.000029683    0.000031630
     10        8           0.000117057    0.000168655   -0.000016955
     11        1          -0.000195302   -0.000395800    0.000000623
     12        8          -0.000319302    0.000124016   -0.000043492
     13        1           0.000346403   -0.000472228    0.000117698
     14        6           0.000205280   -0.000357806    0.000506517
     15        1           0.000187894   -0.000040219    0.000110848
     16        6           0.000759758    0.000117969   -0.000501079
     17        1           0.000162053    0.000099697   -0.000114371
     18        6          -0.000466160    0.001152426    0.001954276
     19        8           0.000184038   -0.000993466   -0.000575292
     20        8          -0.000591910   -0.000434960   -0.000688406
     21        6          -0.000500670    0.000006792   -0.001474877
     22        6           0.000134353   -0.000360481    0.000103701
     23        6          -0.000189813    0.000007205   -0.000164264
     24        6          -0.000326908    0.000590280   -0.000345295
     25        6          -0.000644607   -0.000295299    0.000047791
     26        1           0.000271861    0.000174406    0.000145374
     27        1           0.000019967   -0.000012493   -0.000009317
     28        1          -0.000045990   -0.000044318    0.000021474
     29        1          -0.000137556    0.000071996    0.000208366
     30        1          -0.000209367    0.000260571   -0.000102111
     31        1          -0.000059566    0.000150758   -0.000177676
     32        6           0.000241977   -0.000466246   -0.000114437
     33        1           0.000170190   -0.000021858   -0.000004047
     34        8           0.000306715   -0.000366420    0.000490137
     35        1           0.000070981    0.000174527   -0.000249442
     36        8           0.000113412    0.000383308   -0.000054618
     37        1          -0.000292876   -0.000245746    0.000001589
     38        8           0.001155905    0.000031735    0.000602757
     39        1          -0.000593869    0.000066045    0.000209363
     40        6          -0.000855249    0.001016824    0.002230857
     41        8           0.000217809    0.000058115   -0.000615034
     42        8           0.000563836   -0.000648430   -0.001460442
     43        1           0.000685928   -0.000125205   -0.000218793
 -------------------------------------------------------------------
 Cartesian Forces:  Max     0.002230857 RMS     0.000474549

 GradGradGradGradGradGradGradGradGradGradGradGradGradGradGradGradGradGrad
 Berny optimization.
 Using GEDIIS/GDIIS optimizer.
 FormGI is forming the generalized inverse of G from B-inverse, IUseBI=4.
 Internal  Forces:  Max     0.002308890 RMS     0.000496564
 Search for a local minimum.
 Step number   7 out of a maximum of  243
 All quantities printed in internal units (Hartrees-Bohrs-Radians)
 Mixed Optimization -- En-DIIS/RFO-DIIS
 Swapping is turned off.
 Update second derivatives using D2CorX and points    1    3    2    5    6
                                                      7
 DE= -3.95D-04 DEPred=-3.35D-04 R= 1.18D+00
 TightC=F SS=  1.41D+00  RLast= 1.59D-01 DXNew= 3.5676D-01 4.7637D-01
 Trust test= 1.18D+00 RLast= 1.59D-01 DXMaxT set to 3.57D-01
 ITU=  1  1 -1  1 -1  0  0
     Eigenvalues ---    0.00231   0.00401   0.00483   0.00610   0.00830
     Eigenvalues ---    0.01095   0.01242   0.01308   0.01322   0.01403
     Eigenvalues ---    0.01801   0.01997   0.02009   0.02025   0.02036
     Eigenvalues ---    0.02082   0.02100   0.02122   0.02135   0.02140
     Eigenvalues ---    0.02178   0.02193   0.02209   0.02220   0.02261
     Eigenvalues ---    0.02336   0.02725   0.03063   0.03423   0.03985
     Eigenvalues ---    0.04242   0.04530   0.04691   0.04794   0.05212
     Eigenvalues ---    0.05322   0.05625   0.06133   0.06347   0.06675
     Eigenvalues ---    0.07165   0.07299   0.07483   0.08202   0.08231
     Eigenvalues ---    0.08353   0.08497   0.09594   0.11180   0.14209
     Eigenvalues ---    0.15156   0.15491   0.15938   0.15997   0.16000
     Eigenvalues ---    0.16000   0.16000   0.16000   0.16001   0.16004
     Eigenvalues ---    0.16031   0.16646   0.17273   0.17469   0.17949
     Eigenvalues ---    0.21009   0.21814   0.22366   0.22840   0.23304
     Eigenvalues ---    0.23901   0.24682   0.24920   0.24983   0.25000
     Eigenvalues ---    0.25004   0.25258   0.26111   0.26910   0.27559
     Eigenvalues ---    0.27904   0.28240   0.28967   0.29228   0.29605
     Eigenvalues ---    0.34036   0.34298   0.34436   0.34571   0.34611
     Eigenvalues ---    0.34682   0.34812   0.34972   0.35196   0.35248
     Eigenvalues ---    0.35623   0.35663   0.35700   0.37239   0.38327
     Eigenvalues ---    0.39429   0.40354   0.41344   0.41775   0.41910
     Eigenvalues ---    0.43321   0.44221   0.45199   0.46319   0.46875
     Eigenvalues ---    0.48209   0.49980   0.52959   0.53470   0.54176
     Eigenvalues ---    0.54216   0.54357   0.54643   0.55081   0.55267
     Eigenvalues ---    0.56070   0.91344   1.01080
 En-DIIS/RFO-DIIS/Sim-DIIS IScMMF=       -3 using points:     7    6    5    4
 RFO step:  Lambda=-6.58413325D-04.
 DidBck=F Rises=F RFO-DIIS coefs:    2.23723   -1.23664   -0.10301    0.10242
 Iteration  1 RMS(Cart)=  0.13453575 RMS(Int)=  0.00383107
 Iteration  2 RMS(Cart)=  0.01044505 RMS(Int)=  0.00010263
 Iteration  3 RMS(Cart)=  0.00005120 RMS(Int)=  0.00010149
 Iteration  4 RMS(Cart)=  0.00000000 RMS(Int)=  0.00010149
 Variable       Old X    -DE/DX   Delta X   Delta X   Delta X     New X
                                 (Linear)    (Quad)   (Total)
    R1        2.04550   0.00012   0.00026  -0.00032  -0.00006   2.04543
    R2        2.62162  -0.00003  -0.00015   0.00041   0.00025   2.62188
    R3        2.65841   0.00005   0.00003   0.00019   0.00022   2.65862
    R4        2.61962  -0.00023  -0.00063   0.00140   0.00078   2.62039
    R5        2.64964   0.00064   0.00034  -0.00362  -0.00328   2.64636
    R6        2.60179   0.00019  -0.00032  -0.00085  -0.00117   2.60062
    R7        2.63439   0.00041   0.00066  -0.00114  -0.00048   2.63391
    R8        2.04752   0.00007   0.00004  -0.00033  -0.00029   2.04723
    R9        2.66056   0.00009  -0.00030  -0.00087  -0.00116   2.65940
   R10        2.75077  -0.00050  -0.00105   0.00132   0.00027   2.75104
   R11        2.05141  -0.00005   0.00008   0.00056   0.00065   2.05206
   R12        2.58953   0.00010  -0.00030   0.00175   0.00145   2.59098
   R13        1.82621   0.00041  -0.00027  -0.00087  -0.00114   1.82508
   R14        1.82979   0.00053   0.00026  -0.00066  -0.00040   1.82939
   R15        2.05165  -0.00007  -0.00028   0.00018  -0.00010   2.05155
   R16        2.54915   0.00040  -0.00001  -0.00027  -0.00028   2.54886
   R17        2.04623   0.00017   0.00020  -0.00076  -0.00056   2.04568
   R18        2.75771   0.00080   0.00267  -0.00010   0.00257   2.76028
   R19        2.31795  -0.00093  -0.00151   0.00332   0.00181   2.31977
   R20        2.55185   0.00026   0.00014  -0.00856  -0.00842   2.54343
   R21        2.74754  -0.00010   0.00092   0.00030   0.00122   2.74876
   R22        2.89306  -0.00001  -0.00126   0.00047  -0.00080   2.89226
   R23        2.90894  -0.00018   0.00198  -0.00317  -0.00118   2.90776
   R24        2.71852   0.00042   0.00001  -0.00017  -0.00016   2.71836
   R25        2.91999   0.00061   0.00079   0.00196   0.00275   2.92273
   R26        2.89772  -0.00040  -0.00244  -0.00153  -0.00399   2.89373
   R27        2.89266  -0.00027  -0.00126  -0.00434  -0.00561   2.88705
   R28        2.05871   0.00026   0.00082   0.00050   0.00132   2.06003
   R29        2.70633  -0.00005  -0.00060   0.00090   0.00030   2.70663
   R30        2.06624  -0.00002   0.00009  -0.00002   0.00007   2.06631
   R31        2.06028   0.00001   0.00004  -0.00101  -0.00097   2.05931
   R32        2.06652  -0.00003   0.00011   0.00056   0.00067   2.06720
   R33        2.90296  -0.00059  -0.00081   0.00064  -0.00016   2.90280
   R34        2.70795  -0.00039  -0.00101  -0.00020  -0.00121   2.70674
   R35        2.06321   0.00004  -0.00001   0.00076   0.00076   2.06397
   R36        2.06145   0.00005   0.00009   0.00041   0.00050   2.06195
   R37        2.88248  -0.00016   0.00212  -0.00139   0.00075   2.88323
   R38        2.05989  -0.00007  -0.00019   0.00036   0.00016   2.06005
   R39        1.82274   0.00027  -0.00036  -0.00066  -0.00102   1.82172
   R40        1.82727   0.00028   0.00010  -0.00092  -0.00083   1.82644
   R41        1.82881   0.00003   0.00023  -0.00107  -0.00084   1.82797
   R42        2.29759  -0.00012  -0.00060   0.00023  -0.00037   2.29722
   R43        2.51951   0.00155   0.00160  -0.00432  -0.00272   2.51679
   R44        1.83872   0.00056   0.00021  -0.00064  -0.00042   1.83830
    A1        2.07562   0.00013   0.00036   0.00013   0.00048   2.07610
    A2        2.10358  -0.00004  -0.00003  -0.00057  -0.00060   2.10298
    A3        2.10398  -0.00009  -0.00033   0.00045   0.00012   2.10410
    A4        2.09150   0.00005   0.00027  -0.00049  -0.00021   2.09128
    A5        2.16405  -0.00009  -0.00089   0.00077  -0.00012   2.16393
    A6        2.02764   0.00004   0.00062  -0.00028   0.00034   2.02797
    A7        2.10233  -0.00006  -0.00013  -0.00032  -0.00046   2.10187
    A8        2.11211  -0.00002  -0.00003   0.00093   0.00090   2.11301
    A9        2.06875   0.00007   0.00016  -0.00061  -0.00045   2.06830
   A10        2.06724   0.00034   0.00071  -0.00151  -0.00080   2.06644
   A11        2.15898  -0.00013   0.00015   0.00288   0.00302   2.16199
   A12        2.05696  -0.00022  -0.00087  -0.00138  -0.00226   2.05470
   A13        2.11186  -0.00017  -0.00039   0.00096   0.00057   2.11243
   A14        2.07555  -0.00003  -0.00023  -0.00095  -0.00118   2.07437
   A15        2.09578   0.00019   0.00062  -0.00002   0.00060   2.09638
   A16        2.08946  -0.00008  -0.00013   0.00092   0.00079   2.09025
   A17        2.11701  -0.00016  -0.00081  -0.00108  -0.00190   2.11511
   A18        2.07672   0.00023   0.00094   0.00017   0.00111   2.07782
   A19        1.92511   0.00031   0.00014  -0.00085  -0.00071   1.92440
   A20        1.90882   0.00052   0.00181  -0.00597  -0.00416   1.90466
   A21        2.00594  -0.00026  -0.00115  -0.00060  -0.00181   2.00413
   A22        2.22401   0.00014   0.00088   0.00505   0.00586   2.22987
   A23        2.05316   0.00013   0.00022  -0.00460  -0.00444   2.04872
   A24        2.14194   0.00019  -0.00029   0.00081   0.00031   2.14225
   A25        2.15030  -0.00059  -0.00083  -0.00511  -0.00615   2.14415
   A26        1.99035   0.00038   0.00081   0.00347   0.00407   1.99441
   A27        2.15879   0.00065  -0.00005  -0.00124  -0.00159   2.15721
   A28        1.98234  -0.00051   0.00140   0.00203   0.00313   1.98547
   A29        2.14190  -0.00014  -0.00141   0.00016  -0.00156   2.14035
   A30        2.08213   0.00178   0.00342  -0.00168   0.00174   2.08388
   A31        1.93034   0.00055   0.00264  -0.00091   0.00168   1.93202
   A32        1.85328  -0.00038  -0.00151  -0.00309  -0.00464   1.84864
   A33        2.00068   0.00003  -0.00383   0.00382  -0.00004   2.00064
   A34        1.91675   0.00037   0.00255   0.00651   0.00912   1.92587
   A35        1.91828  -0.00088   0.00332   0.00209   0.00542   1.92370
   A36        1.84022   0.00034  -0.00337  -0.00863  -0.01206   1.82816
   A37        1.95497   0.00065  -0.00245  -0.00229  -0.00489   1.95007
   A38        1.91757  -0.00047  -0.00127   0.00284   0.00160   1.91917
   A39        1.93307   0.00004   0.00217   0.00107   0.00330   1.93637
   A40        1.87814  -0.00037  -0.00007  -0.00010  -0.00013   1.87801
   A41        1.93559  -0.00012   0.00051   0.00064   0.00121   1.93680
   A42        1.84016   0.00022   0.00124  -0.00211  -0.00091   1.83925
   A43        1.97740  -0.00057  -0.00415  -0.00224  -0.00652   1.97089
   A44        1.86312   0.00000   0.00072  -0.00042   0.00035   1.86347
   A45        1.92638   0.00023   0.00032   0.00146   0.00180   1.92818
   A46        1.89836   0.00067   0.00327   0.00033   0.00361   1.90197
   A47        1.90941  -0.00017  -0.00069   0.00103   0.00040   1.90981
   A48        1.88643  -0.00012   0.00086  -0.00014   0.00069   1.88712
   A49        1.90041  -0.00015   0.00136   0.00086   0.00226   1.90267
   A50        1.93886  -0.00062  -0.00139  -0.00313  -0.00459   1.93427
   A51        1.88464   0.00059  -0.00027  -0.00352  -0.00379   1.88085
   A52        1.90458   0.00028   0.00001  -0.00032  -0.00029   1.90430
   A53        1.92271  -0.00013   0.00050   0.00608   0.00657   1.92928
   A54        1.91262   0.00003  -0.00019   0.00010  -0.00009   1.91254
   A55        1.86827   0.00061   0.00086   0.00279   0.00369   1.87196
   A56        1.92047   0.00024   0.00047   0.00258   0.00307   1.92354
   A57        1.97386  -0.00120   0.00266  -0.00501  -0.00247   1.97140
   A58        1.88652  -0.00020  -0.00219   0.00117  -0.00104   1.88548
   A59        1.88555   0.00061  -0.00035   0.00156   0.00124   1.88678
   A60        1.92598   0.00000  -0.00162  -0.00267  -0.00424   1.92173
   A61        1.83031   0.00030   0.00115  -0.00367  -0.00251   1.82781
   A62        1.92055  -0.00173  -0.00086  -0.00185  -0.00272   1.91782
   A63        1.90981   0.00098   0.00013  -0.00122  -0.00111   1.90871
   A64        1.96152   0.00091   0.00410   0.00113   0.00518   1.96670
   A65        1.90959  -0.00054  -0.00377   0.00308  -0.00069   1.90890
   A66        1.92928   0.00010  -0.00072   0.00219   0.00150   1.93078
   A67        1.89354  -0.00026  -0.00110   0.00179   0.00070   1.89424
   A68        1.87449   0.00040   0.00100  -0.00276  -0.00176   1.87274
   A69        1.88952   0.00091   0.00330  -0.00189   0.00141   1.89093
   A70        2.12667   0.00039   0.00352  -0.00073   0.00201   2.12868
   A71        2.00522  -0.00039   0.00001  -0.00177  -0.00254   2.00268
   A72        2.14971   0.00007   0.00254  -0.00012   0.00164   2.15135
   A73        1.90430   0.00063   0.00181  -0.00133   0.00048   1.90479
    D1        3.14018   0.00000  -0.00061   0.00167   0.00106   3.14124
    D2       -0.00188   0.00001   0.00015   0.00060   0.00074  -0.00114
    D3       -0.00017  -0.00002  -0.00022  -0.00106  -0.00128  -0.00145
    D4        3.14095  -0.00001   0.00053  -0.00213  -0.00160   3.13936
    D5       -3.13631  -0.00004   0.00015  -0.00350  -0.00334  -3.13965
    D6        0.00032  -0.00009  -0.00265  -0.00708  -0.00974  -0.00942
    D7        0.00402  -0.00002  -0.00024  -0.00072  -0.00096   0.00306
    D8        3.14065  -0.00007  -0.00305  -0.00431  -0.00736   3.13328
    D9        0.00215  -0.00002   0.00028  -0.00136  -0.00108   0.00107
   D10       -3.13859   0.00002   0.00167   0.00069   0.00235  -3.13624
   D11        3.14086  -0.00001   0.00138   0.00180   0.00318  -3.13915
   D12        0.00011   0.00003   0.00277   0.00385   0.00661   0.00672
   D13        0.00180  -0.00002  -0.00074  -0.00044  -0.00119   0.00061
   D14        3.14116  -0.00001  -0.00208   0.00272   0.00064  -3.14139
   D15       -3.13713  -0.00003  -0.00176  -0.00336  -0.00512   3.14094
   D16        0.00224  -0.00001  -0.00310  -0.00020  -0.00330  -0.00106
   D17        0.04592  -0.00001  -0.00131  -0.00510  -0.00641   0.03951
   D18       -3.09847  -0.00000  -0.00025  -0.00205  -0.00229  -3.10076
   D19       -0.00279   0.00004   0.00072   0.00165   0.00237  -0.00042
   D20        3.14098   0.00003   0.00203  -0.00144   0.00059   3.14157
[truncated: 1,199,621 more chars]
