# Supplementary material for: Evaluation and DFT Analysis of In Vitro Anticancer Activity of Consolida orientalis, Smyrnium rotundifolium, and Euphorbia virgata Plant Extracts in Colorectal Cancer
Source: Pharmaceuticals (Basel). 2025 Jun 22;18(7):943. doi: 10.3390/ph18070943 (PMC12300055; doi:10.3390/ph18070943)
Supplement: Supplementary file 1 [file pharmaceuticals-18-00943-s001.zip › Table S1.xlsx]

## Sheet: Table S1A
Table S1A: Details of MMPB/SA calculation from Chlorogenic acid and d colorectal cancer protein EGFR kinase
Complex Energy Terms
Frame #	BOND	ANGLE	DIHED	UB	IMP	CMAP	VDWAALS	EEL	1-4 VDW	1-4 EEL	EPB	ENPOLAR	EDISPER	GGAS	GSOLV	TOTAL
1	960.36	2332.73	1579.15	308.08	150.38	-365.08	-2031.53	-17640.3	791.81	11230	-3724.34	77.86	0	-2684.4	-3646.48	-6330.88
6	5.60813e+07	3404.01	1584.64	292.36	184.48	-370.82	-2054.86	-17473.1	770.77	11220.4	-3871.07	79.86	0	5.60789e+07	-3791.22	5.60751e+07
11	5.56155e+07	3798.43	1605.97	299.79	208.59	-374.49	-2033.24	-17452.1	781.15	11232.1	-3951.11	81.29	0	5.56135e+07	-3869.81	5.56097e+07
16	943.16	2306.68	1556.05	302.23	141.47	-367.46	-2027.5	-17511	798.15	11115.8	-3772.98	78.89	0	-2742.4	-3694.09	-6436.48
21	927.58	2286.35	1568.06	299.14	145.52	-376.94	-1984.72	-17686.8	775.73	11175.8	-3660.91	79.76	0	-2870.26	-3581.15	-6451.41
26	1.1903e+07	2354.61	1588.08	286.83	139.65	-374.59	-1997.44	-17706.1	767.48	11148.7	-3685.76	79.91	0	1.18992e+07	-3605.85	1.18956e+07
31	966.92	2349.93	1562.96	318.51	145.01	-388.26	-1982.43	-17620.4	766.78	11112.9	-3714.92	81.41	0	-2768.07	-3633.51	-6401.57
36	960.26	2273.55	1583.38	297.5	144.09	-388.01	-2028.12	-17626.8	816.18	11214.4	-3697.32	80.7	0	-2753.63	-3616.62	-6370.25
41	947.99	2320.84	1558.55	301.49	137.87	-373.62	-1993.18	-17458.9	784.96	11135	-3837.93	81.21	0	-2639.01	-3756.72	-6395.73
46	891.7	2376.84	1594.59	301.41	140.76	-377.46	-2018.41	-17528.3	789.8	11171.5	-3838.97	81.17	0	-2657.54	-3757.8	-6415.35
51	959.55	2240.53	1555.28	291.67	155.88	-388.38	-2000.53	-17466.7	770.83	11245.1	-3911.43	81.15	0	-2636.76	-3830.28	-6467.04
56	955.12	2289.32	1564.33	301.98	144.13	-355.5	-2015.51	-17713.1	790.08	11188.6	-3691.47	80.22	0	-2850.48	-3611.25	-6461.73
61	980.08	2309.27	1587.87	299.02	143.67	-377.36	-1996.7	-17658.9	765.39	11152	-3642.37	80.27	0	-2795.7	-3562.1	-6357.8
66	930.4	2318.82	1553.54	301.19	140.82	-364.51	-2034.19	-17652.2	787.13	11201.7	-3676.97	78.71	0	-2817.22	-3598.26	-6415.48
71	893.68	2306.2	1589.97	293.08	156.79	-382.19	-1988.58	-17647	789.94	11215.8	-3677.03	79.93	0	-2772.28	-3597.11	-6369.39
76	918.42	2307.44	1573.87	301.3	142.57	-368.5	-1979.48	-17589.1	788.5	11192.4	-3728.31	80.95	0	-2712.61	-3647.35	-6359.96
81	879.92	2315.12	1586.16	292.52	154.91	-368.92	-1997.84	-17518.3	781.24	11249.1	-3843.83	81.03	0	-2626.13	-3762.79	-6388.92
86	2.5826e+06	2391.86	1589.15	286.85	153.11	-380.85	-1990.85	-17385	780.37	11123.9	-3923.66	81.13	0	2.57917e+06	-3842.53	2.57533e+06
91	1.45843e+07	2894.28	1631.82	304.78	211.51	-370.09	-2018.31	-17223.5	760.71	10961.3	-3943.58	81.53	0	14581457	-3862.05	1.45776e+07
96	949.14	2330.7	1579.41	302.22	143.13	-371.19	-2024.47	-17356.5	769.29	11036.2	-3823.13	79.49	0	-2642.07	-3743.65	-6385.71
Receptor Energy Terms
Frame #	BOND	ANGLE	DIHED	UB	IMP	CMAP	VDWAALS	EEL	1-4 VDW	1-4 EEL	EPB	ENPOLAR	EDISPER	GGAS	GSOLV	TOTAL
1	941.26	2314.86	1557.01	308.08	149.72	-365.08	-2029.05	-17477.9	772.85	11036.5	-3681.56	74.97	0	-2791.79	-3606.59	-6398.38
6	972.54	2192.75	1559.97	292.36	142.89	-370.82	-2055.29	-17376.5	749.92	11107.9	-3792.35	75.3	0	-2784.31	-3717.06	-6501.37
11	934.1	2339.54	1578.23	299.79	159.77	-374.49	-2032.85	-17329.1	763.94	11033.2	-3799.93	76.88	0	-2627.87	-3723.05	-6350.92
16	931.66	2274.35	1537.83	302.23	141.12	-367.46	-2025.66	-17345.6	776	10923.5	-3735.06	76.07	0	-2852.01	-3658.99	-6511
21	920.02	2266.28	1555.16	299.14	145.23	-376.94	-1982.82	-17514.4	750.59	10963.2	-3617.84	76.92	0	-2974.54	-3540.92	-6515.46
26	898.48	2231.99	1565.22	286.83	139.52	-374.59	-1994.34	-17557.2	749.88	10952.5	-3591.14	76.66	0	-3101.73	-3514.48	-6616.21
31	954.77	2322.99	1543.64	318.51	144.58	-388.26	-1979.72	-17458	745.7	10923.4	-3674.6	78.51	0	-2872.4	-3596.09	-6468.49
36	947.75	2251.67	1569.25	297.5	143.77	-388.01	-2028.5	-17459.8	792.3	11020.1	-3658.63	77.87	0	-2854	-3580.75	-6434.75
41	938.72	2295.29	1540.34	301.49	137.1	-373.62	-1990.43	-17285.5	758.59	10931	-3799.03	78.37	0	-2747.1	-3720.66	-6467.77
46	878.98	2347.62	1578.78	301.41	140.7	-377.46	-2016.39	-17358.2	770.42	10977.3	-3801.6	78.34	0	-2756.84	-3723.27	-6480.11
51	943.41	2212.77	1539.09	291.67	155.56	-388.38	-1998.44	-17300.6	749.07	11051.6	-3869.55	78.3	0	-2744.3	-3791.25	-6535.54
56	941.11	2265.57	1549.02	301.98	143.62	-355.5	-2012.92	-17543.7	766.75	10986.8	-3650.95	77.37	0	-2957.21	-3573.57	-6530.78
61	971.41	2282.53	1572.2	299.02	143.24	-377.36	-1994.73	-17496.1	739.08	10962.4	-3603.64	77.56	0	-2898.3	-3526.08	-6424.38
66	916.82	2293.85	1537.19	301.19	140.38	-364.51	-2032.51	-17491.5	762.03	11010.5	-3635.3	75.99	0	-2926.56	-3559.31	-6485.87
71	884.38	2287.68	1572.86	293.08	156.67	-382.19	-1985.77	-17485.1	768	11017.1	-3634.8	77.09	0	-2873.22	-3557.71	-6430.93
76	903.98	2287.03	1554.03	301.3	142.14	-368.5	-1977.82	-17426.2	766.73	10999.1	-3687.67	78.1	0	-2818.19	-3609.57	-6427.77
81	871.17	2293.66	1565.48	292.52	154.75	-368.92	-1996.59	-17352.1	758.62	11051.5	-3804	78.19	0	-2729.94	-3725.81	-6455.76
86	904.3	2226.83	1564.91	286.85	152.71	-380.85	-1991.21	-17259.3	759.42	10967.9	-3882.32	77.77	0	-2768.4	-3804.55	-6572.95
91	886.42	2308.11	1575.86	304.78	148.37	-370.09	-2017.39	-17150	746.99	10893.7	-3870.46	77.41	0	-2673.21	-3793.05	-6466.27
96	932.64	2299.16	1558.41	302.22	142.66	-371.19	-2022.73	-17190.6	744.09	10847.7	-3783.34	76.64	0	-2757.71	-3706.7	-6464.41
Ligand Energy Terms
Frame #	BOND	ANGLE	DIHED	UB	IMP	CMAP	VDWAALS	EEL	1-4 VDW	1-4 EEL	EPB	ENPOLAR	EDISPER	GGAS	GSOLV	TOTAL
1	19.11	17.87	22.14	0	0.66	0	-2.48	-162.63	18.96	193.51	-42.59	2.89	0	107.13	-39.7	67.43
6	5.60803e+07	1211.26	24.67	0	41.58	0	0.43	-94.18	20.85	112.52	-81.41	4.56	0	5.60817e+07	-76.85	5.60816e+07
11	5.56145e+07	1458.89	27.74	0	48.82	0	-0.4	-129.32	17.21	198.94	-145.09	4.41	0	5.56162e+07	-140.67	5.5616e+07
16	11.49	32.32	18.22	0	0.35	0	-1.84	-165.4	22.15	192.33	-38.05	2.82	0	109.63	-35.23	74.4
21	7.56	20.07	12.9	0	0.29	0	-1.89	-172.43	25.13	212.61	-43.02	2.84	0	104.24	-40.18	64.06
26	1.19021e+07	122.63	22.86	0	0.13	0	-3.1	-151.9	17.61	196.16	-91.53	3.25	0	1.19023e+07	-88.28	1.19022e+07
31	12.16	26.94	19.32	0	0.43	0	-2.71	-162.38	21.08	189.47	-40.12	2.9	0	104.31	-37.22	67.09
36	12.51	21.88	14.13	0	0.32	0	0.38	-166.92	23.88	194.23	-39.03	2.82	0	100.41	-36.21	64.2
41	9.27	25.55	18.21	0	0.78	0	-2.75	-173.27	26.37	204.01	-38.76	2.84	0	108.16	-35.91	72.25
46	12.72	29.22	15.81	0	0.07	0	-2.02	-170.01	19.38	194.22	-37.46	2.83	0	99.39	-34.62	64.77
51	16.14	27.76	16.19	0	0.32	0	-2.08	-166.17	21.77	193.57	-41.83	2.85	0	107.49	-38.97	68.52
56	14.01	23.75	15.3	0	0.51	0	-2.6	-169.36	23.33	201.84	-40.71	2.85	0	106.78	-37.86	68.91
61	8.67	26.74	15.67	0	0.43	0	-1.96	-162.77	26.31	189.56	-38.53	2.71	0	102.65	-35.81	66.83
66	13.59	24.96	16.35	0	0.44	0	-1.68	-160.61	25.1	191.27	-41.76	2.72	0	109.42	-39.04	70.37
71	9.3	18.52	17.1	0	0.12	0	-2.81	-161.67	21.94	198.66	-42.46	2.84	0	101.15	-39.61	61.54
76	14.44	20.41	19.84	0	0.44	0	-1.66	-162.86	21.76	193.24	-40.56	2.86	0	105.62	-37.7	67.92
81	8.76	21.45	20.68	0	0.15	0	-1.25	-166.24	22.62	197.59	-39.78	2.84	0	103.77	-36.93	66.83
86	2.5817e+06	165.03	24.24	0	0.4	0	0.36	-125.1	20.95	156	-41.75	3.36	0	2.58194e+06	-38.39	2.5819e+06
91	1.45834e+07	586.17	55.96	0	63.14	0	-0.92	-73.39	13.71	67.62	-73.01	4.13	0	1.45841e+07	-68.88	1.45841e+07
96	16.5	31.55	21	0	0.47	0	-1.74	-165.85	25.2	188.54	-39.44	2.85	0	115.67	-36.59	79.08
Delta Energy Terms
Frame #	BOND	ANGLE	DIHED	UB	IMP	CMAP	VDWAALS	EEL	1-4 VDW	1-4 EEL	EPB	ENPOLAR	EDISPER	GGAS	GSOLV	TOTAL
1	0	0	0	0	0	0	0	0.25	0	0	-0.19	0	0	0.25	-0.19	0.06
6	0	0	0	0	0	0	0	-2.46	0	0	2.69	0	0	-2.46	2.69	0.23
11	0	0	0	0	0	0	0	6.29	0	0	-6.09	0	0	6.29	-6.09	0.19
16	0	0	0	0	0	0	0	-0.01	0	0	0.13	0	0	-0.01	0.13	0.12
21	0	0	0	0	0	0	0	0.05	0	0	-0.05	0	0	0.05	-0.05	-0.01
26	0	0	0	0	0	0	0	3.05	0	0	-3.09	0	0	3.05	-3.09	-0.04
31	0	0	0	0	0	0	0	0.02	0	0	-0.2	0	0	0.02	-0.2	-0.17
36	0	0	0	0	0	0	0	-0.04	0	0	0.34	0	0	-0.04	0.34	0.3
41	0	0	0	0	0	0	0	-0.07	0	0	-0.15	0	0	-0.07	-0.15	-0.21
46	0	0	0	0	0	0	0	-0.09	0	0	0.09	0	0	-0.09	0.09	-0.01
51	0	0	0	0	0	0	0	0.05	0	0	-0.06	0	0	0.05	-0.06	-0.01
56	0	0	0	0	0	0	0	-0.05	0	0	0.19	0	0	-0.05	0.19	0.13
61	0	0	0	0	0	0	0	-0.05	0	0	-0.2	0	0	-0.05	-0.2	-0.26
66	0	0	0	0	0	0	0	-0.08	0	0	0.1	0	0	-0.08	0.1	0.01
71	0	0	0	0	0	0	0	-0.21	0	0	0.22	0	0	-0.21	0.22	0.01
76	0	0	0	0	0	0	0	-0.03	0	0	-0.08	0	0	-0.04	-0.08	-0.12
81	0	0	0	0	0	0	0	0.05	0	0	-0.05	0	0	0.05	-0.05	0
86	0	0	0	0	0	0	0	-0.65	0	0	0.41	0	0	-0.65	0.41	-0.23
91	0	0	0	0	0	0	0	-0.1	0	0	-0.11	0	0	-0.1	-0.11	-0.21
96	0	0	0	0	0	0	0	-0.02	0	0	-0.36	0	0	-0.02	-0.36	-0.38

## Sheet: Table S1B
Table S1B: MMPB/SA calculation from Chlorogenic acid and d colorectal cancer protein EGFR kinase
Complex:
Energy Component	Average	SD(Prop.)	SD	SEM(Prop.)	SEM
BOND	7.03904e+06	1.67456e+07	1.67456e+07	3.74442e+06	3.74442e+06
ANGLE	2475.38	401.86	401.86	89.86	89.86
DIHED	1579.64	18.72	18.72	4.19	4.19
UB	299.1	7.15	7.15	1.6	1.6
IMP	154.22	21.12	21.12	4.72	4.72
CMAP	-374.21	8.36	8.36	1.87	1.87
VDWAALS	-2009.89	20.77	20.77	4.64	4.64
EEL	-17545.7	127.78	127.78	28.57	28.57
1-4 VDW	781.31	13.06	13.06	2.92	2.92
1-4 EEL	11166.1	70.47	70.47	15.76	15.76
EPB	-3780.86	100.73	100.73	22.52	22.52
ENPOLAR	80.32	0.99	0.99	0.22	0.22
EDISPER	0	0	0	0	0
GGAS	7.03556e+06	1.67456e+07	1.6746e+07	3.74442e+06	3.74452e+06
GSOLV	-3700.53	100.74	100.24	22.53	22.41
TOTAL	7.03186e+06	1.67456e+07	1.6746e+07	3.74442e+06	3.74451e+06
Receptor:
Energy Component	Average	SD(Prop.)	SD	SEM(Prop.)	SEM
BOND	923.7	29.02	29.02	6.49	6.49
ANGLE	2279.73	39.72	39.72	8.88	8.88
DIHED	1558.73	13.56	13.56	3.03	3.03
UB	299.1	7.15	7.15	1.6	1.6
IMP	146.22	6.31	6.31	1.41	1.41
CMAP	-374.21	8.36	8.36	1.87	1.87
VDWAALS	-2008.26	21.26	21.26	4.75	4.75
EEL	-17392.9	113.51	113.51	25.38	25.38
1-4 VDW	759.55	12.7	12.7	2.84	2.84
1-4 EEL	10982.8	60.01	60.01	13.42	13.42
EPB	-3728.69	93.22	93.22	20.84	20.84
ENPOLAR	77.22	1.01	1.01	0.23	0.23
EDISPER	0	0	0	0	0
GGAS	-2825.48	140.94	108.85	31.52	24.34
GSOLV	-3651.47	93.22	92.98	20.85	20.79
TOTAL	-6476.95	168.98	59.28	37.79	13.26
Ligand:
Energy Component	Average	SD(Prop.)	SD	SEM(Prop.)	SEM
BOND	7.03812e+06	1.67456e+07	1.67456e+07	3.74442e+06	3.74442e+06
ANGLE	195.65	401.57	401.57	89.79	89.79
DIHED	20.92	8.88	8.88	1.99	1.99
UB	0	0	0	0	0
IMP	7.99	18.47	18.47	4.13	4.13
CMAP	0	0	0	0	0
VDWAALS	-1.64	1.06	1.06	0.24	0.24
EEL	-153.12	26.32	26.32	5.88	5.88
1-4 VDW	21.76	3.18	3.18	0.71	0.71
1-4 EEL	183.29	33.48	33.48	7.49	7.49
EPB	-51.84	26.22	26.22	5.86	5.86
ENPOLAR	3.11	0.55	0.55	0.12	0.12
EDISPER	0	0	0	0	0
GGAS	7.03839e+06	1.67456e+07	1.6746e+07	3.74442e+06	3.74452e+06
GSOLV	-48.73	26.22	25.76	5.86	5.76
TOTAL	7.03834e+06	1.67456e+07	1.6746e+07	3.74442e+06	3.74451e+06
Delta (Complex - Receptor - Ligand): (Complex - Receptor - Ligand):
Energy Component	Average	SD(Prop.)	SD	SEM(Prop.)	SEM
-------------------------------------------------------------------------------
ΔBOND	0	21.78	0	4.87	0
ΔANGLE	0	39.44	0	8.82	0
ΔDIHED	0	3.72	0	0.83	0
ΔUB	0	0	0	0	0
ΔIMP	0	3.67	0	0.82	0
ΔCMAP	0	0	0	0	0
ΔVDWAALS	0	0.57	0	0.13	0
ΔEEL	0.29	12.05	1.64	2.69	0.37
Δ1-4 VDW	0	2.82	0	0.63	0
Δ1-4 EEL	0	23.02	0	5.15	0
ΔEPB	-0.32	18.7	1.62	4.18	0.36
ΔENPOLAR	0	0.54	0	0.12	0
ΔEDISPER	0	0	0	0	0
ΔGGAS	0.29	12.61	1.64	2.82	0.37
ΔGSOLV	-0.32	18.71	1.62	4.18	0.36
ΔTOTAL	-0.03	22.56	0.17	5.04	0.04
